# Supplementary material for: Elevation of the mechanically-sensitive e protein emerin links nuclear mechanotransduction to tau-induced cytoskeletal remodeling in neurons
Source: Nucleus. 2026 Jul 7;17(1):2697135. doi: 10.1080/19491034.2026.2697135 (PMC13349007; doi:10.1080/19491034.2026.2697135)
Supplement: 2026 Sohn Nucleus Supplemental Data 2.xlsx [file KNCL_A_2697135_SM0833.xlsx]

## Sheet: Filtered_Data
#	Visible	Star	Protein Name	Accession	Gene.Name	Molecular Weight	Protein Group Score	Identified Peptide Count	Exclusivity	t-test CL: Group BRL: Sample	iGFP_1	iGFP_2	iGFP_3	iTau_1	iTau_2	iTau_3
1	TRUE	Empty	sp|P78527|PRKDC_HUMAN DNA-dependent protein kinase catalytic subunit OS=Homo sapiens OX=9606 GN=PRKDC PE=1 SV=3	P78527	PRKDC	469 kDa	0.999814	242	1	0.11	20800000000	21000000000	3390000000	2210000000	1770000000	5140000000
2	TRUE	Empty	sp|Q14204|DYHC1_HUMAN Cytoplasmic dynein 1 heavy chain 1 OS=Homo sapiens OX=9606 GN=DYNC1H1 PE=1 SV=5	Q14204	DYHC1	532 kDa	0.999887	239	1	0.083	2340000000	2420000000	1040000000	592000000	764000000	1200000000
3	TRUE	Empty	sp|P35580|MYH10_HUMAN Myosin-10 OS=Homo sapiens OX=9606 GN=MYH10 PE=1 SV=3	P35580	MYH10	229 kDa	0.999701	164	0.8	0.0022	65100000	76600000	62000000	4700000000	1920000000	16300000000
4	TRUE	Empty	sp|P35579|MYH9_HUMAN Myosin-9 OS=Homo sapiens OX=9606 GN=MYH9 PE=1 SV=4	P35579	MYH9	227 kDa	0.999692	159	0.81	0.0028	150000000	136000000	137000000	4080000000	5380000000	30100000000
5	TRUE	Empty	sp|Q13813|SPTN1_HUMAN Spectrin alpha chain, non-erythrocytic 1 OS=Homo sapiens OX=9606 GN=SPTAN1 PE=1 SV=3	Q13813	SPTN1	285 kDa	0.999827	156	1	0.023	104000000	94200000	52500000	3750000000	307000000	1730000000
6	TRUE	Empty	sp|Q01082|SPTB2_HUMAN Spectrin beta chain, non-erythrocytic 1 OS=Homo sapiens OX=9606 GN=SPTBN1 PE=1 SV=2	Q01082	SPTB2	275 kDa	0.999838	137	0.91	0.011	93600000	85900000	52600000	3100000000	413000000	2340000000
7	TRUE	Empty	sp|Q92616|GCN1_HUMAN eIF-2-alpha kinase activator GCN1 OS=Homo sapiens OX=9606 GN=GCN1 PE=1 SV=6	Q92616	GCN1	293 kDa	0.999868	131	1	0.18	1040000000	1140000000	599000000	222000000	456000000	835000000
8	TRUE	Empty	sp|Q9NU22|MDN1_HUMAN Midasin OS=Homo sapiens OX=9606 GN=MDN1 PE=1 SV=2	Q9NU22	MDN1	633 kDa	0.999737	105	1	0.38	119000000	129000000	70000000	90900000	50600000	99600000
9	TRUE	Empty	sp|O75369|FLNB_HUMAN Filamin-B OS=Homo sapiens OX=9606 GN=FLNB PE=1 SV=2	O75369	FLNB	278 kDa	0.999835	96	0.91	0.1	110000000	93600000	50700000	143000000	118000000	247000000
10	TRUE	Empty	sp|O75165|DJC13_HUMAN DnaJ homolog subfamily C member 13 OS=Homo sapiens OX=9606 GN=DNAJC13 PE=1 SV=5	O75165	DJC13	254 kDa	0.999835	95	1	0.89	458000000	484000000	172000000	467000000	133000000	483000000
11	TRUE	Empty	sp|P21333|FLNA_HUMAN Filamin-A OS=Homo sapiens OX=9606 GN=FLNA PE=1 SV=4	P21333	FLNA	281 kDa	0.999871	90	0.9	0.4	172000000	149000000	74300000	168000000	119000000	242000000
12	TRUE	Empty	sp|P46821|MAP1B_HUMAN Microtubule-associated protein 1B OS=Homo sapiens OX=9606 GN=MAP1B PE=1 SV=2	P46821	MAP1B	271 kDa	0.999881	87	0.97	0.36	631000000	637000000	321000000	268000000	238000000	623000000
13	TRUE	Empty	sp|P49327|FAS_HUMAN Fatty acid synthase OS=Homo sapiens OX=9606 GN=FASN PE=1 SV=3	P49327	FAS	273 kDa	0.99983	87	1	0.63	243000000	227000000	110000000	191000000	171000000	297000000
14	TRUE	Empty	sp|Q9Y4I1|MYO5A_HUMAN Unconventional myosin-Va OS=Homo sapiens OX=9606 GN=MYO5A PE=1 SV=2	Q9Y4I1	MYO5A	215 kDa	0.999779	82	0.93	0.0092	22200000	28600000	13700000	825000000	156000000	1460000000
15	TRUE	Empty	sp|O15020|SPTN2_HUMAN Spectrin beta chain, non-erythrocytic 2 OS=Homo sapiens OX=9606 GN=SPTBN2 PE=1 SV=3	O15020	SPTN2	271 kDa	0.999858	78	0.87	0.041	21300000	12900000	7180000	346000000	33300000	141000000
16	TRUE	Empty	sp|Q14980|NUMA1_HUMAN Nuclear mitotic apparatus protein 1 OS=Homo sapiens OX=9606 GN=NUMA1 PE=1 SV=2	Q14980	NUMA1	238 kDa	0.9998	75	1	0.95	125000000	128000000	47600000	150000000	53400000	104000000
17	TRUE	Empty	sp|P49750|YLPM1_HUMAN YLP motif-containing protein 1 OS=Homo sapiens OX=9606 GN=YLPM1 PE=1 SV=4	P49750	YLPM1	242 kDa	0.999881	71	1	0.85	351000000	537000000	87000000	1120000000	64500000	418000000
18	TRUE	Empty	sp|P42704|LPPRC_HUMAN Leucine-rich PPR motif-containing protein, mitochondrial OS=Homo sapiens OX=9606 GN=LRPPRC PE=1 SV=3	P42704	LPPRC	158 kDa	0.999826	70	1	0.41	427000000	418000000	266000000	334000000	204000000	362000000
19	TRUE	Empty	sp|P15924|DESP_HUMAN Desmoplakin OS=Homo sapiens OX=9606 GN=DSP PE=1 SV=3	P15924	DESP	332 kDa	0.999818	69	0.99	0.33	53000000	290000000	150000000	46300000	103000000	78000000
20	TRUE	Empty	sp|Q15149|PLEC_HUMAN Plectin OS=Homo sapiens OX=9606 GN=PLEC PE=1 SV=3	Q15149	PLEC	532 kDa	0.999621	69	1	0.34	26400000	42700000	14300000	97300000	16700000	77600000
21	TRUE	Empty	sp|Q15643|TRIPB_HUMAN Thyroid receptor-interacting protein 11 OS=Homo sapiens OX=9606 GN=TRIP11 PE=1 SV=3	Q15643	TRIPB	228 kDa	0.999843	68	1	0.4	61700000	85000000	35400000	52200000	9150000	60000000
22	TRUE	Empty	sp|Q02880|TOP2B_HUMAN DNA topoisomerase 2-beta OS=Homo sapiens OX=9606 GN=TOP2B PE=1 SV=3	Q02880	TOP2B	183 kDa	0.99979	68	0.79	0.85	139000000	139000000	69200000	181000000	54200000	183000000
23	TRUE	Empty	sp|Q6P2Q9|PRP8_HUMAN Pre-mRNA-processing-splicing factor 8 OS=Homo sapiens OX=9606 GN=PRPF8 PE=1 SV=2	Q6P2Q9	PRP8	274 kDa	0.99977	68	1	0.92	114000000	101000000	52700000	122000000	57000000	97000000
24	TRUE	Empty	sp|Q13315|ATM_HUMAN Serine-protein kinase ATM OS=Homo sapiens OX=9606 GN=ATM PE=1 SV=4	Q13315	ATM	351 kDa	0.999725	67	1	0.93	99600000	106000000	40100000	233000000	29300000	75700000
25	TRUE	Empty	sp|Q00610|CLH1_HUMAN Clathrin heavy chain 1 OS=Homo sapiens OX=9606 GN=CLTC PE=1 SV=5	Q00610	CLH1	192 kDa	0.999854	66	0.7	0.99	210000000	181000000	102000000	123000000	155000000	206000000
26	TRUE	Empty	sp|Q69YQ0|CYTSA_HUMAN Cytospin-A OS=Homo sapiens OX=9606 GN=SPECC1L PE=1 SV=2	Q69YQ0	CYTSA	125 kDa	0.999797	65	1	0.69	1210000000	1550000000	374000000	790000000	187000000	1720000000
27	TRUE	Empty	sp|Q14315|FLNC_HUMAN Filamin-C OS=Homo sapiens OX=9606 GN=FLNC PE=1 SV=3	Q14315	FLNC	291 kDa	0.999759	60	0.83	0.24	49100000	49300000	23500000	20400000	18700000	38100000
28	TRUE	Empty	sp|P53621|COPA_HUMAN Coatomer subunit alpha OS=Homo sapiens OX=9606 GN=COPA PE=1 SV=2	P53621	COPA	138 kDa	0.999793	59	0.98	0.68	243000000	238000000	160000000	120000000	177000000	293000000
29	TRUE	Empty	sp|O43795|MYO1B_HUMAN Unconventional myosin-Ib OS=Homo sapiens OX=9606 GN=MYO1B PE=1 SV=3	O43795	MYO1B	132 kDa	0.999792	59	0.98	0.0089	156000000	154000000	69500000	1670000000	665000000	3380000000
30	TRUE	Empty	sp|Q86UP2|KTN1_HUMAN Kinectin OS=Homo sapiens OX=9606 GN=KTN1 PE=1 SV=1	Q86UP2	KTN1	156 kDa	0.999713	59	1	0.94	187000000	201000000	156000000	287000000	78300000	237000000
31	TRUE	Empty	sp|Q12756|KIF1A_HUMAN Kinesin-like protein KIF1A OS=Homo sapiens OX=9606 GN=KIF1A PE=1 SV=2	Q12756	KIF1A	191 kDa	0.999811	58	0.81	0.96	124000000	162000000	95700000	48700000	251000000	171000000
32	TRUE	Empty	sp|P07814|SYEP_HUMAN Bifunctional glutamate/proline--tRNA ligase OS=Homo sapiens OX=9606 GN=EPRS1 PE=1 SV=5	P07814	SYEP	171 kDa	0.99979	58	0.98	0.14	321000000	334000000	207000000	172000000	174000000	250000000
33	TRUE	Empty	sp|O95613|PCNT_HUMAN Pericentrin OS=Homo sapiens OX=9606 GN=PCNT PE=1 SV=4	O95613	PCNT	378 kDa	0.999714	58	1	0.036	50400000	62300000	35000000	158000000	115000000	493000000
34	TRUE	Empty	sp|O75643|U520_HUMAN U5 small nuclear ribonucleoprotein 200 kDa helicase OS=Homo sapiens OX=9606 GN=SNRNP200 PE=1 SV=2	O75643	U520	245 kDa	0.999753	57	1	0.99	88500000	79600000	36800000	95900000	36900000	72300000
35	TRUE	Empty	sp|Q14839|CHD4_HUMAN Chromodomain-helicase-DNA-binding protein 4 OS=Homo sapiens OX=9606 GN=CHD4 PE=1 SV=2	Q14839	CHD4	218 kDa	0.999735	57	0.75	0.96	95300000	85800000	38700000	80400000	47800000	78400000
36	TRUE	Empty	sp|P42345|MTOR_HUMAN Serine/threonine-protein kinase mTOR OS=Homo sapiens OX=9606 GN=MTOR PE=1 SV=1	P42345	MTOR	289 kDa	0.999731	57	1	0.17	99600000	107000000	49800000	28200000	34000000	77500000
37	TRUE	Empty	sp|P27708|PYR1_HUMAN CAD protein OS=Homo sapiens OX=9606 GN=CAD PE=1 SV=3	P27708	PYR1	243 kDa	0.999884	55	0.98	0.082	310000000	316000000	162000000	79100000	119000000	180000000
38	TRUE	Empty	sp|A5YKK6|CNOT1_HUMAN CCR4-NOT transcription complex subunit 1 OS=Homo sapiens OX=9606 GN=CNOT1 PE=1 SV=2	A5YKK6	CNOT1	267 kDa	0.999836	55	1	0.071	136000000	136000000	53800000	29200000	35400000	60200000
39	TRUE	Empty	sp|P09874|PARP1_HUMAN Poly [ADP-ribose] polymerase 1 OS=Homo sapiens OX=9606 GN=PARP1 PE=1 SV=4	P09874	PARP1	113 kDa	0.999815	54	0.98	0.089	884000000	785000000	589000000	503000000	235000000	513000000
40	TRUE	Empty	sp|P11717|MPRI_HUMAN Cation-independent mannose-6-phosphate receptor OS=Homo sapiens OX=9606 GN=IGF2R PE=1 SV=3	P11717	MPRI	274 kDa	0.999816	52	1	0.28	154000000	164000000	81200000	96500000	68200000	114000000
41	TRUE	Empty	sp|Q13085|ACACA_HUMAN Acetyl-CoA carboxylase 1 OS=Homo sapiens OX=9606 GN=ACACA PE=1 SV=2	Q13085	ACACA	266 kDa	0.999715	52	1	0.3	62500000	63600000	25000000	29600000	20200000	42700000
42	TRUE	Empty	sp|P55060|XPO2_HUMAN Exportin-2 OS=Homo sapiens OX=9606 GN=CSE1L PE=1 SV=3	P55060	XPO2	110 kDa	0.999699	52	1	0.064	1880000000	2020000000	889000000	271000000	517000000	889000000
43	TRUE	Empty	sp|P35908|K22E_HUMAN Keratin, type II cytoskeletal 2 epidermal OS=Homo sapiens OX=9606 GN=KRT2 PE=1 SV=2	P35908	K22E	65 kDa	0.999847	51	0.69	0.88	516000000	595000000	766000000	297000000	770000000	858000000
44	TRUE	Empty	sp|P08183|MDR1_HUMAN ATP-dependent translocase ABCB1 OS=Homo sapiens OX=9606 GN=ABCB1 PE=1 SV=3	P08183	MDR1	141 kDa	0.999795	51	1	0.79	365000000	382000000	224000000	413000000	139000000	392000000
45	TRUE	Empty	sp|P41252|SYIC_HUMAN Isoleucine--tRNA ligase, cytoplasmic OS=Homo sapiens OX=9606 GN=IARS1 PE=1 SV=2	P41252	SYIC	144 kDa	0.99985	50	1	0.089	310000000	321000000	201000000	160000000	167000000	222000000
46	TRUE	Empty	sp|Q5JPE7|NOMO2_HUMAN Nodal modulator 2 OS=Homo sapiens OX=9606 GN=NOMO2 PE=1 SV=1	Q5JPE7	NOMO2	139 kDa	0.999839	50	1	0.97	267000000	287000000	267000000	353000000	140000000	397000000
47	TRUE	Empty	sp|Q92621|NU205_HUMAN Nuclear pore complex protein Nup205 OS=Homo sapiens OX=9606 GN=NUP205 PE=1 SV=3	Q92621	NU205	228 kDa	0.999792	50	1	0.38	1560000000	1500000000	638000000	548000000	224000000	1710000000
48	TRUE	Empty	sp|Q5VYK3|ECM29_HUMAN Proteasome adapter and scaffold protein ECM29 OS=Homo sapiens OX=9606 GN=ECPAS PE=1 SV=2	Q5VYK3	ECM29	204 kDa	0.999733	50	1	0.55	123000000	132000000	64000000	67300000	50300000	144000000
49	TRUE	Empty	Cluster of sp|P16615|AT2A2_HUMAN Sarcoplasmic/endoplasmic reticulum calcium ATPase 2 OS=Homo sapiens OX=9606 GN=ATP2A2 PE=1 SV=1	O14983	AT2A1			50	1	0.84	764000000	800000000	678000000	911000000	379000000	983000000
50	TRUE	Empty	sp|P12956|XRCC6_HUMAN X-ray repair cross-complementing protein 6 OS=Homo sapiens OX=9606 GN=XRCC6 PE=1 SV=2	P12956	XRCC6	70 kDa	0.99976	48	1	0.22	6340000000	6190000000	2110000000	1070000000	1010000000	4880000000
51	TRUE	Empty	sp|P07197|NFM_HUMAN Neurofilament medium polypeptide OS=Homo sapiens OX=9606 GN=NEFM PE=1 SV=3	P07197	NFM	102 kDa	0.999757	48	0.88	0.14	117000000	123000000	87500000	668000000	100000000	626000000
52	TRUE	Empty	sp|P04264|K2C1_HUMAN Keratin, type II cytoskeletal 1 OS=Homo sapiens OX=9606 GN=KRT1 PE=1 SV=6	P04264	K2C1	66 kDa	0.999739	48	0.79	0.57	1770000000	3310000000	3830000000	1570000000	3160000000	2550000000
53	TRUE	Empty	sp|A2RRP1|NBAS_HUMAN Neuroblastoma-amplified sequence OS=Homo sapiens OX=9606 GN=NBAS PE=1 SV=2	A2RRP1	NBAS	269 kDa	0.999734	48	1	0.26	81900000	90700000	40700000	53100000	25400000	54600000
54	TRUE	Empty	sp|A3KMH1|VWA8_HUMAN von Willebrand factor A domain-containing protein 8 OS=Homo sapiens OX=9606 GN=VWA8 PE=1 SV=2	A3KMH1	VWA8	215 kDa	0.999781	47	1	0.91	36200000	36300000	23500000	38400000	21200000	41700000
55	TRUE	Empty	sp|P49916|DNLI3_HUMAN DNA ligase 3 OS=Homo sapiens OX=9606 GN=LIG3 PE=1 SV=2	P49916	DNLI3	113 kDa	0.999778	47	1	0.0072	1050000000	801000000	427000000	95100000	77700000	181000000
56	TRUE	Empty	Cluster of sp|P13637|AT1A3_HUMAN Sodium/potassium-transporting ATPase subunit alpha-3 OS=Homo sapiens OX=9606 GN=ATP1A3 PE=1 SV=3	P05023	AT1A1			72	0.94	0.75	541000000	571000000	406000000	827000000	279000000	798000000
57	TRUE	Empty	sp|P11388|TOP2A_HUMAN DNA topoisomerase 2-alpha OS=Homo sapiens OX=9606 GN=TOP2A PE=1 SV=3	P11388	TOP2A	174 kDa	0.999588	47	0.7	0.55	55100000	49000000	37800000	88800000	28400000	88800000
58	TRUE	Empty	sp|Q9NZJ4|SACS_HUMAN Sacsin OS=Homo sapiens OX=9606 GN=SACS PE=1 SV=2	Q9NZJ4	SACS	521 kDa	0.999344	47	1	0.23	38000000	41000000	18600000	13300000	14300000	31200000
59	TRUE	Empty	sp|P02545|LMNA_HUMAN Prelamin-A/C OS=Homo sapiens OX=9606 GN=LMNA PE=1 SV=1	P02545	LMNA	74 kDa	0.999876	46	0.96	0.2	1140000000	1040000000	742000000	401000000	268000000	1100000000
60	TRUE	Empty	sp|Q9HD20|AT131_HUMAN Endoplasmic reticulum transmembrane helix translocase OS=Homo sapiens OX=9606 GN=ATP13A1 PE=1 SV=2	Q9HD20	AT131	133 kDa	0.999859	46	1	0.57	320000000	331000000	257000000	306000000	143000000	361000000
61	TRUE	Empty	sp|P12814|ACTN1_HUMAN Alpha-actinin-1 OS=Homo sapiens OX=9606 GN=ACTN1 PE=1 SV=2	P12814	ACTN1	103 kDa	0.999844	46	0.57	0.064	14700000	13500000	5810000	91700000	17300000	63100000
62	TRUE	Empty	sp|Q9Y6D6|BIG1_HUMAN Brefeldin A-inhibited guanine nucleotide-exchange protein 1 OS=Homo sapiens OX=9606 GN=ARFGEF1 PE=1 SV=2	Q9Y6D6	BIG1	209 kDa	0.999781	46	0.7	0.11	54700000	58800000	26400000	12600000	17700000	34700000
63	TRUE	Empty	sp|Q14008|CKAP5_HUMAN Cytoskeleton-associated protein 5 OS=Homo sapiens OX=9606 GN=CKAP5 PE=1 SV=3	Q14008	CKAP5	225 kDa	0.999745	46	1	0.23	69800000	63600000	24300000	24900000	23200000	38700000
64	TRUE	Empty	sp|P13010|XRCC5_HUMAN X-ray repair cross-complementing protein 5 OS=Homo sapiens OX=9606 GN=XRCC5 PE=1 SV=3	P13010	XRCC5	83 kDa	0.999683	46	1	0.23	4680000000	4670000000	1450000000	742000000	680000000	3670000000
65	TRUE	Empty	sp|P20700|LMNB1_HUMAN Lamin-B1 OS=Homo sapiens OX=9606 GN=LMNB1 PE=1 SV=2	P20700	LMNB1	66 kDa	0.999633	46	0.91	0.86	288000000	277000000	565000000	530000000	156000000	731000000
66	TRUE	Empty	sp|O60313|OPA1_HUMAN Dynamin-like 120 kDa protein, mitochondrial OS=Homo sapiens OX=9606 GN=OPA1 PE=1 SV=3	O60313	OPA1	112 kDa	0.999818	45	1	0.11	450000000	466000000	190000000	156000000	51000000	205000000
67	TRUE	Empty	sp|Q9Y4L1|HYOU1_HUMAN Hypoxia up-regulated protein 1 OS=Homo sapiens OX=9606 GN=HYOU1 PE=1 SV=1	Q9Y4L1	HYOU1	111 kDa	0.999796	45	1	0.6	362000000	373000000	312000000	262000000	395000000	326000000
68	TRUE	Empty	sp|O43707|ACTN4_HUMAN Alpha-actinin-4 OS=Homo sapiens OX=9606 GN=ACTN4 PE=1 SV=2	O43707	ACTN4	105 kDa	0.99974	45	0.62	0.061	13300000	13400000	5510000	122000000	17200000	79500000
69	TRUE	Empty	sp|O95714|HERC2_HUMAN E3 ubiquitin-protein ligase HERC2 OS=Homo sapiens OX=9606 GN=HERC2 PE=1 SV=2	O95714	HERC2	527 kDa	0.999501	45	0.98	0.99	17700000	19100000	7420000	12500000	6520000	30300000
70	TRUE	Empty	sp|P14625|ENPL_HUMAN Endoplasmin OS=Homo sapiens OX=9606 GN=HSP90B1 PE=1 SV=1	P14625	ENPL	92 kDa	0.999811	44	0.95	0.73	554000000	518000000	352000000	322000000	505000000	494000000
71	TRUE	Empty	sp|Q92538|GBF1_HUMAN Golgi-specific brefeldin A-resistance guanine nucleotide exchange factor 1 OS=Homo sapiens OX=9606 GN=GBF1 PE=1 SV=2	Q92538	GBF1	206 kDa	0.999802	44	0.98	0.08	126000000	136000000	70700000	18500000	41100000	71600000
72	TRUE	Empty	sp|Q08211|DHX9_HUMAN ATP-dependent RNA helicase A OS=Homo sapiens OX=9606 GN=DHX9 PE=1 SV=4	Q08211	DHX9	141 kDa	0.999753	44	1	0.13	228000000	199000000	154000000	248000000	221000000	253000000
73	TRUE	Empty	Cluster of sp|P08238|HS90B_HUMAN Heat shock protein HSP 90-beta OS=Homo sapiens OX=9606 GN=HSP90AB1 PE=1 SV=4	P08238	HS90B			45	0.49	0.88	406000000	356000000	218000000	183000000	330000000	446000000
74	TRUE	Empty	sp|P13647|K2C5_HUMAN Keratin, type II cytoskeletal 5 OS=Homo sapiens OX=9606 GN=KRT5 PE=1 SV=3	P13647	K2C5	62 kDa	0.999479	44	0.59	0.38	143000000	882000000	341000000	135000000	270000000	218000000
75	TRUE	Empty	Cluster of sp|P04259|K2C6B_HUMAN Keratin, type II cytoskeletal 6B OS=Homo sapiens OX=9606 GN=KRT6B PE=1 SV=5	P02538	K2C6A			50	0.56	0.16	87800000	2610000000	348000000	28900000	80800000	135000000
76	TRUE	Empty	sp|Q9HAV4|XPO5_HUMAN Exportin-5 OS=Homo sapiens OX=9606 GN=XPO5 PE=1 SV=1	Q9HAV4	XPO5	136 kDa	0.999852	43	1	0.095	459000000	489000000	225000000	85600000	129000000	280000000
77	TRUE	Empty	sp|Q9P2J5|SYLC_HUMAN Leucine--tRNA ligase, cytoplasmic OS=Homo sapiens OX=9606 GN=LARS1 PE=1 SV=2	Q9P2J5	SYLC	134 kDa	0.99983	43	1	0.12	227000000	227000000	140000000	106000000	121000000	165000000
78	TRUE	Empty	sp|Q04656|ATP7A_HUMAN Copper-transporting ATPase 1 OS=Homo sapiens OX=9606 GN=ATP7A PE=1 SV=4	Q04656	ATP7A	163 kDa	0.999824	43	0.98	0.47	332000000	346000000	208000000	227000000	134000000	360000000
79	TRUE	Empty	sp|Q9Y6D5|BIG2_HUMAN Brefeldin A-inhibited guanine nucleotide-exchange protein 2 OS=Homo sapiens OX=9606 GN=ARFGEF2 PE=1 SV=3	Q9Y6D5	BIG2	202 kDa	0.999751	43	0.67	0.16	47900000	54300000	26600000	9980000	19500000	36500000
80	TRUE	Empty	sp|O14980|XPO1_HUMAN Exportin-1 OS=Homo sapiens OX=9606 GN=XPO1 PE=1 SV=1	O14980	XPO1	123 kDa	0.999836	42	1	0.13	612000000	675000000	315000000	150000000	232000000	423000000
81	TRUE	Empty	sp|Q709C8|VP13C_HUMAN Vacuolar protein sorting-associated protein 13C OS=Homo sapiens OX=9606 GN=VPS13C PE=1 SV=1	Q709C8	VP13C	422 kDa	0.999831	42	1	0.09	59300000	62000000	18200000	14700000	11500000	21100000
82	TRUE	Empty	sp|P07949|RET_HUMAN Proto-oncogene tyrosine-protein kinase receptor Ret OS=Homo sapiens OX=9606 GN=RET PE=1 SV=3	P07949	RET	124 kDa	0.999806	42	1	0.57	373000000	385000000	199000000	353000000	107000000	334000000
83	TRUE	Empty	sp|P40939|ECHA_HUMAN Trifunctional enzyme subunit alpha, mitochondrial OS=Homo sapiens OX=9606 GN=HADHA PE=1 SV=2	P40939	ECHA	83 kDa	0.999866	41	1	0.16	1260000000	1340000000	778000000	899000000	456000000	786000000
84	TRUE	Empty	sp|Q8N766|EMC1_HUMAN ER membrane protein complex subunit 1 OS=Homo sapiens OX=9606 GN=EMC1 PE=1 SV=1	Q8N766	EMC1	112 kDa	0.999834	41	1	0.98	166000000	166000000	128000000	201000000	76500000	223000000
85	TRUE	Empty	sp|P11498|PYC_HUMAN Pyruvate carboxylase, mitochondrial OS=Homo sapiens OX=9606 GN=PC PE=1 SV=2	P11498	PYC	130 kDa	0.999825	41	1	0.83	67500000	73000000	56100000	60500000	51200000	80400000
86	TRUE	Empty	sp|P13639|EF2_HUMAN Elongation factor 2 OS=Homo sapiens OX=9606 GN=EEF2 PE=1 SV=4	P13639	EF2	95 kDa	0.999824	41	0.98	0.69	281000000	287000000	144000000	194000000	222000000	406000000
87	TRUE	Empty	sp|Q9BSJ8|ESYT1_HUMAN Extended synaptotagmin-1 OS=Homo sapiens OX=9606 GN=ESYT1 PE=1 SV=1	Q9BSJ8	ESYT1	123 kDa	0.9998	41	1	0.6	269000000	295000000	186000000	294000000	69500000	304000000
88	TRUE	Empty	sp|P42356|PI4KA_HUMAN Phosphatidylinositol 4-kinase alpha OS=Homo sapiens OX=9606 GN=PI4KA PE=1 SV=4	P42356	PI4KA	237 kDa	0.999786	41	1	0.18	41400000	46000000	19200000	13600000	14900000	29500000
89	TRUE	Empty	sp|P53618|COPB_HUMAN Coatomer subunit beta OS=Homo sapiens OX=9606 GN=COPB1 PE=1 SV=3	P53618	COPB	107 kDa	0.999766	41	1	0.43	174000000	175000000	109000000	70600000	125000000	168000000
90	TRUE	Empty	sp|P53396|ACLY_HUMAN ATP-citrate synthase OS=Homo sapiens OX=9606 GN=ACLY PE=1 SV=3	P53396	ACLY	121 kDa	0.999745	41	1	0.56	103000000	92700000	47900000	65300000	86000000	162000000
91	TRUE	Empty	sp|Q5JRA6|TGO1_HUMAN Transport and Golgi organization protein 1 homolog OS=Homo sapiens OX=9606 GN=MIA3 PE=1 SV=1	Q5JRA6	TGO1	214 kDa	0.999698	41	1	0.4	71400000	78600000	47200000	60600000	26700000	64800000
92	TRUE	Empty	sp|P49792|RBP2_HUMAN E3 SUMO-protein ligase RanBP2 OS=Homo sapiens OX=9606 GN=RANBP2 PE=1 SV=2	P49792	RBP2	358 kDa	0.999669	41	0.66	0.37	43600000	47400000	17600000	29700000	12200000	27600000
93	TRUE	Empty	sp|Q03252|LMNB2_HUMAN Lamin-B2 OS=Homo sapiens OX=9606 GN=LMNB2 PE=1 SV=4	Q03252	LMNB2	70 kDa	0.999838	40	0.9	0.78	127000000	121000000	292000000	271000000	71300000	393000000
94	TRUE	Empty	sp|Q14643|ITPR1_HUMAN Inositol 1,4,5-trisphosphate receptor type 1 OS=Homo sapiens OX=9606 GN=ITPR1 PE=1 SV=3	Q14643	ITPR1	314 kDa	0.999734	40	0.77	0.33	39500000	43600000	27500000	30000000	13000000	37900000
95	TRUE	Empty	sp|Q7Z6Z7|HUWE1_HUMAN E3 ubiquitin-protein ligase HUWE1 OS=Homo sapiens OX=9606 GN=HUWE1 PE=1 SV=3	Q7Z6Z7	HUWE1	482 kDa	0.999643	40	1	0.35	31600000	28100000	18000000	9710000	21400000	25700000
96	TRUE	Empty	sp|P56199|ITA1_HUMAN Integrin alpha-1 OS=Homo sapiens OX=9606 GN=ITGA1 PE=1 SV=2	P56199	ITA1	131 kDa	0.999836	39	1	0.93	403000000	422000000	286000000	530000000	176000000	588000000
97	TRUE	Empty	sp|P32004|L1CAM_HUMAN Neural cell adhesion molecule L1 OS=Homo sapiens OX=9606 GN=L1CAM PE=1 SV=2	P32004	L1CAM	140 kDa	0.999829	39	1	1	413000000	437000000	268000000	558000000	195000000	449000000
98	TRUE	Empty	sp|Q8N1F7|NUP93_HUMAN Nuclear pore complex protein Nup93 OS=Homo sapiens OX=9606 GN=NUP93 PE=1 SV=2	Q8N1F7	NUP93	93 kDa	0.999767	39	1	0.28	189000000	197000000	113000000	140000000	90100000	140000000
99	TRUE	Empty	sp|P08779|K1C16_HUMAN Keratin, type I cytoskeletal 16 OS=Homo sapiens OX=9606 GN=KRT16 PE=1 SV=4	P08779	K1C16	51 kDa	0.999754	39	0.64	0.16	48900000	1110000000	254000000	11400000	50300000	85300000
100	TRUE	Empty	sp|Q92797|SYMPK_HUMAN Symplekin OS=Homo sapiens OX=9606 GN=SYMPK PE=1 SV=2	Q92797	SYMPK	141 kDa	0.999844	38	1	0.034	109000000	123000000	56600000	37800000	38900000	47300000
101	TRUE	Empty	sp|P02533|K1C14_HUMAN Keratin, type I cytoskeletal 14 OS=Homo sapiens OX=9606 GN=KRT14 PE=1 SV=4	P02533	K1C14	52 kDa	0.999827	38	0.47	0.29	71900000	611000000	201000000	62000000	126000000	107000000
102	TRUE	Empty	sp|P33527|MRP1_HUMAN Multidrug resistance-associated protein 1 OS=Homo sapiens OX=9606 GN=ABCC1 PE=1 SV=3	P33527	MRP1	172 kDa	0.999811	38	1	0.41	20600000	21900000	15000000	59800000	10800000	49700000
103	TRUE	Empty	sp|P08670|VIME_HUMAN Vimentin OS=Homo sapiens OX=9606 GN=VIM PE=1 SV=4	P08670	VIME	54 kDa	0.9998	38	0.84	0.041	74900000	73600000	90800000	902000000	150000000	1160000000
104	TRUE	Empty	sp|Q92896|GSLG1_HUMAN Golgi apparatus protein 1 OS=Homo sapiens OX=9606 GN=GLG1 PE=1 SV=2	Q92896	GSLG1	135 kDa	0.999792	38	1	0.74	98600000	100000000	67400000	117000000	53700000	152000000
105	TRUE	Empty	sp|P07900|HS90A_HUMAN Heat shock protein HSP 90-alpha OS=Homo sapiens OX=9606 GN=HSP90AA1 PE=1 SV=5	P07900	HS90A	85 kDa	0.999779	38	0.63	0.94	275000000	219000000	116000000	126000000	183000000	280000000
106	TRUE	Empty	sp|P19367|HXK1_HUMAN Hexokinase-1 OS=Homo sapiens OX=9606 GN=HK1 PE=1 SV=3	P19367	HXK1	102 kDa	0.999779	38	0.84	0.51	208000000	216000000	122000000	123000000	139000000	196000000
107	TRUE	Empty	sp|P42166|LAP2A_HUMAN Lamina-associated polypeptide 2, isoform alpha OS=Homo sapiens OX=9606 GN=TMPO PE=1 SV=2	P42166	LAP2A	75 kDa	0.999753	38	1	0.2	1740000000	1640000000	167000000	268000000	43800000	386000000
108	TRUE	Empty	sp|P11021|BIP_HUMAN Endoplasmic reticulum chaperone BiP OS=Homo sapiens OX=9606 GN=HSPA5 PE=1 SV=2	P11021	BIP	72 kDa	0.99974	38	0.95	0.41	721000000	738000000	470000000	904000000	580000000	825000000
109	TRUE	Empty	sp|P27824|CALX_HUMAN Calnexin OS=Homo sapiens OX=9606 GN=CANX PE=1 SV=2	P27824	CALX	68 kDa	0.999693	38	1	0.55	1370000000	1470000000	1120000000	1260000000	636000000	1590000000
110	TRUE	Empty	sp|Q9Y4A5|TRRAP_HUMAN Transformation/transcription domain-associated protein OS=Homo sapiens OX=9606 GN=TRRAP PE=1 SV=3	Q9Y4A5	TRRAP	438 kDa	0.999579	38	1	0.52	27300000	24400000	13300000	21000000	12900000	18500000
111	TRUE	Empty	sp|P38646|GRP75_HUMAN Stress-70 protein, mitochondrial OS=Homo sapiens OX=9606 GN=HSPA9 PE=1 SV=2	P38646	GRP75	74 kDa	0.999865	37	0.97	0.15	323000000	338000000	300000000	777000000	324000000	509000000
112	TRUE	Empty	sp|O75533|SF3B1_HUMAN Splicing factor 3B subunit 1 OS=Homo sapiens OX=9606 GN=SF3B1 PE=1 SV=3	O75533	SF3B1	146 kDa	0.999803	37	1	0.49	69400000	63300000	41000000	96800000	46600000	73600000
113	TRUE	Empty	sp|P11137|MTAP2_HUMAN Microtubule-associated protein 2 OS=Homo sapiens OX=9606 GN=MAP2 PE=1 SV=4	P11137	MTAP2	200 kDa	0.999778	37	1	0.13	311000000	386000000	184000000	129000000	86100000	238000000
114	TRUE	Empty	sp|Q3SY69|AL1L2_HUMAN Mitochondrial 10-formyltetrahydrofolate dehydrogenase OS=Homo sapiens OX=9606 GN=ALDH1L2 PE=1 SV=2	Q3SY69	AL1L2	102 kDa	0.999768	37	0.92	0.021	110000000	116000000	83100000	32100000	46500000	62900000
115	TRUE	Empty	sp|P46459|NSF_HUMAN Vesicle-fusing ATPase OS=Homo sapiens OX=9606 GN=NSF PE=1 SV=3	P46459	NSF	83 kDa	0.999762	37	0.97	0.11	560000000	596000000	246000000	183000000	102000000	315000000
116	TRUE	Empty	sp|Q9UQE7|SMC3_HUMAN Structural maintenance of chromosomes protein 3 OS=Homo sapiens OX=9606 GN=SMC3 PE=1 SV=2	Q9UQE7	SMC3	142 kDa	0.999737	37	1	0.068	75300000	75400000	37000000	24000000	27200000	39600000
117	TRUE	Empty	sp|O94822|LTN1_HUMAN E3 ubiquitin-protein ligase listerin OS=Homo sapiens OX=9606 GN=LTN1 PE=1 SV=6	O94822	LTN1	201 kDa	0.999686	37	1	0.21	55800000	64200000	32200000	18200000	25000000	49900000
118	TRUE	Empty	sp|P55072|TERA_HUMAN Transitional endoplasmic reticulum ATPase OS=Homo sapiens OX=9606 GN=VCP PE=1 SV=4	P55072	TERA	89 kDa	0.999837	36	0.97	0.63	203000000	202000000	97400000	142000000	94100000	184000000
119	TRUE	Empty	sp|O75691|UTP20_HUMAN Small subunit processome component 20 homolog OS=Homo sapiens OX=9606 GN=UTP20 PE=1 SV=3	O75691	UTP20	318 kDa	0.99979	36	1	0.5	20900000	20200000	12600000	36700000	11900000	27800000
120	TRUE	Empty	sp|P02786|TFR1_HUMAN Transferrin receptor protein 1 OS=Homo sapiens OX=9606 GN=TFRC PE=1 SV=2	P02786	TFR1	85 kDa	0.999726	36	1	0.5	646000000	684000000	302000000	517000000	167000000	542000000
121	TRUE	Empty	sp|O75051|PLXA2_HUMAN Plexin-A2 OS=Homo sapiens OX=9606 GN=PLXNA2 PE=1 SV=4	O75051	PLXA2	211 kDa	0.999721	36	0.72	0.97	25500000	28800000	19000000	37100000	11200000	35700000
122	TRUE	Empty	sp|O14981|BTAF1_HUMAN TATA-binding protein-associated factor 172 OS=Homo sapiens OX=9606 GN=BTAF1 PE=1 SV=2	O14981	BTAF1	207 kDa	0.999674	36	1	0.11	65200000	68300000	40200000	17500000	20700000	51200000
123	TRUE	Empty	sp|Q5TF21|SOGA3_HUMAN Protein SOGA3 OS=Homo sapiens OX=9606 GN=SOGA3 PE=3 SV=1	Q5TF21	SOGA3	103 kDa	0.999627	36	0.97	0.57	91500000	103000000	39000000	79100000	19200000	84600000
124	TRUE	Empty	sp|Q8N201|INT1_HUMAN Integrator complex subunit 1 OS=Homo sapiens OX=9606 GN=INTS1 PE=1 SV=2	Q8N201	INT1	244 kDa	0.99958	36	1	0.28	77900000	80800000	50100000	57200000	43900000	62300000
125	TRUE	Empty	sp|Q14789|GOGB1_HUMAN Golgin subfamily B member 1 OS=Homo sapiens OX=9606 GN=GOLGB1 PE=1 SV=2	Q14789	GOGB1	376 kDa	0.999567	36	1	0.59	16200000	22500000	12100000	19800000	3020000	22600000
126	TRUE	Empty	sp|P10809|CH60_HUMAN 60 kDa heat shock protein, mitochondrial OS=Homo sapiens OX=9606 GN=HSPD1 PE=1 SV=2	P10809	CH60	61 kDa	0.99984	35	1	0.74	699000000	669000000	409000000	676000000	542000000	637000000
127	TRUE	Empty	sp|P41219|PERI_HUMAN Peripherin OS=Homo sapiens OX=9606 GN=PRPH PE=1 SV=2	P41219	PERI	54 kDa	0.999839	35	0.86	0.1	114000000	115000000	93700000	895000000	119000000	648000000
128	TRUE	Empty	sp|P52272|HNRPM_HUMAN Heterogeneous nuclear ribonucleoprotein M OS=Homo sapiens OX=9606 GN=HNRNPM PE=1 SV=3	P52272	HNRPM	78 kDa	0.999831	35	1	0.83	244000000	218000000	106000000	373000000	75300000	296000000
129	TRUE	Empty	sp|P13645|K1C10_HUMAN Keratin, type I cytoskeletal 10 OS=Homo sapiens OX=9606 GN=KRT10 PE=1 SV=6	P13645	K1C10	59 kDa	0.999794	35	0.86	0.54	1020000000	1500000000	1760000000	607000000	1600000000	1390000000
130	TRUE	Empty	sp|Q7Z3U7|MON2_HUMAN Protein MON2 homolog OS=Homo sapiens OX=9606 GN=MON2 PE=1 SV=3	Q7Z3U7	MON2	190 kDa	0.999654	35	1	0.22	86000000	92600000	51600000	18400000	35600000	81000000
131	TRUE	Empty	sp|Q07065|CKAP4_HUMAN Cytoskeleton-associated protein 4 OS=Homo sapiens OX=9606 GN=CKAP4 PE=1 SV=2	Q07065	CKAP4	66 kDa	0.999567	35	0.97	0.8	262000000	274000000	275000000	345000000	169000000	429000000
132	TRUE	Empty	sp|Q8IY17|PLPL6_HUMAN Patatin-like phospholipase domain-containing protein 6 OS=Homo sapiens OX=9606 GN=PNPLA6 PE=1 SV=3	Q8IY17	PLPL6	151 kDa	0.999844	34	0.94	0.46	115000000	121000000	52300000	77600000	28500000	103000000
133	TRUE	Empty	sp|P50416|CPT1A_HUMAN Carnitine O-palmitoyltransferase 1, liver isoform OS=Homo sapiens OX=9606 GN=CPT1A PE=1 SV=2	P50416	CPT1A	88 kDa	0.999828	34	1	0.86	186000000	188000000	114000000	284000000	75800000	237000000
134	TRUE	Empty	sp|P16435|NCPR_HUMAN NADPH--cytochrome P450 reductase OS=Homo sapiens OX=9606 GN=POR PE=1 SV=2	P16435	NCPR	77 kDa	0.99981	34	1	0.36	372000000	399000000	274000000	301000000	138000000	363000000
135	TRUE	Empty	sp|Q9UGP8|SEC63_HUMAN Translocation protein SEC63 homolog OS=Homo sapiens OX=9606 GN=SEC63 PE=1 SV=2	Q9UGP8	SEC63	88 kDa	0.999802	34	1	0.95	207000000	217000000	188000000	247000000	103000000	309000000
136	TRUE	Empty	sp|O75976|CBPD_HUMAN Carboxypeptidase D OS=Homo sapiens OX=9606 GN=CPD PE=1 SV=2	O75976	CBPD	153 kDa	0.999801	34	1	0.62	137000000	147000000	92100000	129000000	53700000	152000000
137	TRUE	Empty	sp|Q9ULH0|KDIS_HUMAN Kinase D-interacting substrate of 220 kDa OS=Homo sapiens OX=9606 GN=KIDINS220 PE=1 SV=3	Q9ULH0	KDIS	197 kDa	0.999784	34	1	1	54200000	49700000	30400000	64300000	22200000	57700000
138	TRUE	Empty	sp|Q7Z4S6|KI21A_HUMAN Kinesin-like protein KIF21A OS=Homo sapiens OX=9606 GN=KIF21A PE=1 SV=2	Q7Z4S6	KI21A	187 kDa	0.999779	34	1	0.17	42800000	39700000	25400000	45700000	42100000	62100000
139	TRUE	Empty	sp|P35527|K1C9_HUMAN Keratin, type I cytoskeletal 9 OS=Homo sapiens OX=9606 GN=KRT9 PE=1 SV=3	P35527	K1C9	62 kDa	0.999775	34	1	0.7	1290000000	2750000000	3160000000	1460000000	2570000000	2010000000
140	TRUE	Empty	sp|P04843|RPN1_HUMAN Dolichyl-diphosphooligosaccharide--protein glycosyltransferase subunit 1 OS=Homo sapiens OX=9606 GN=RPN1 PE=1 SV=1	P04843	RPN1	69 kDa	0.999756	34	1	0.97	1070000000	1150000000	964000000	1330000000	580000000	1470000000
141	TRUE	Empty	sp|P14923|PLAK_HUMAN Junction plakoglobin OS=Homo sapiens OX=9606 GN=JUP PE=1 SV=3	P14923	PLAK	82 kDa	0.999741	34	0.85	0.97	70000000	164000000	95800000	142000000	72400000	111000000
142	TRUE	Empty	sp|O95573|ACSL3_HUMAN Fatty acid CoA ligase Acsl3 OS=Homo sapiens OX=9606 GN=ACSL3 PE=1 SV=3	O95573	ACSL3	80 kDa	0.999734	34	0.94	0.38	713000000	738000000	440000000	505000000	228000000	682000000
143	TRUE	Empty	sp|Q01484|ANK2_HUMAN Ankyrin-2 OS=Homo sapiens OX=9606 GN=ANK2 PE=1 SV=4	Q01484	ANK2	434 kDa	0.999687	34	0.97	0.03	6620000	5480000	3130000	178000000	15000000	87200000
144	TRUE	Empty	sp|Q12789|TF3C1_HUMAN General transcription factor 3C polypeptide 1 OS=Homo sapiens OX=9606 GN=GTF3C1 PE=1 SV=4	Q12789	TF3C1	239 kDa	0.999662	34	1	0.44	31800000	31200000	16600000	24600000	12700000	24300000
145	TRUE	Empty	sp|O60264|SMCA5_HUMAN SWI/SNF-related matrix-associated actin-dependent regulator of chromatin subfamily A member 5 OS=Homo sapiens OX=9606 GN=SMARCA5 PE=1 SV=1	O60264	SMCA5	122 kDa	0.999634	34	0.74	0.89	33600000	29700000	24900000	38100000	16700000	45100000
146	TRUE	Empty	sp|P11142|HSP7C_HUMAN Heat shock cognate 71 kDa protein OS=Homo sapiens OX=9606 GN=HSPA8 PE=1 SV=1	P11142	HSP7C	71 kDa	0.99957	34	0.71	0.93	651000000	667000000	434000000	635000000	388000000	718000000
147	TRUE	Empty	sp|Q16352|AINX_HUMAN Alpha-internexin OS=Homo sapiens OX=9606 GN=INA PE=1 SV=2	Q16352	AINX	55 kDa	0.999878	33	0.82	0.11	135000000	133000000	108000000	871000000	133000000	669000000
148	TRUE	Empty	sp|Q7KZF4|SND1_HUMAN Staphylococcal nuclease domain-containing protein 1 OS=Homo sapiens OX=9606 GN=SND1 PE=1 SV=1	Q7KZF4	SND1	102 kDa	0.999846	33	1	0.46	108000000	88100000	43000000	113000000	64200000	133000000
149	TRUE	Empty	sp|Q9UIA9|XPO7_HUMAN Exportin-7 OS=Homo sapiens OX=9606 GN=XPO7 PE=1 SV=3	Q9UIA9	XPO7	124 kDa	0.999843	33	1	0.13	116000000	120000000	51200000	32400000	34600000	72600000
150	TRUE	Empty	sp|Q14697|GANAB_HUMAN Neutral alpha-glucosidase AB OS=Homo sapiens OX=9606 GN=GANAB PE=1 SV=3	Q14697	GANAB	107 kDa	0.999827	33	1	0.92	117000000	118000000	54600000	106000000	62800000	126000000
151	TRUE	Empty	sp|P54136|SYRC_HUMAN Arginine--tRNA ligase, cytoplasmic OS=Homo sapiens OX=9606 GN=RARS1 PE=1 SV=2	P54136	SYRC	75 kDa	0.999777	33	1	0.054	162000000	166000000	106000000	78400000	79500000	107000000
152	TRUE	Empty	sp|P30876|RPB2_HUMAN DNA-directed RNA polymerase II subunit RPB2 OS=Homo sapiens OX=9606 GN=POLR2B PE=1 SV=1	P30876	RPB2	134 kDa	0.999775	33	1	0.33	45400000	51400000	25100000	34200000	16700000	34300000
153	TRUE	Empty	sp|P26640|SYVC_HUMAN Valine--tRNA ligase OS=Homo sapiens OX=9606 GN=VARS1 PE=1 SV=4	P26640	SYVC	140 kDa	0.99976	33	1	0.92	58000000	55700000	28800000	35700000	36600000	64900000
154	TRUE	Empty	sp|Q86VP6|CAND1_HUMAN Cullin-associated NEDD8-dissociated protein 1 OS=Homo sapiens OX=9606 GN=CAND1 PE=1 SV=2	Q86VP6	CAND1	136 kDa	0.999724	33	0.91	0.3	125000000	120000000	59300000	38100000	64200000	98200000
155	TRUE	Empty	sp|P33993|MCM7_HUMAN DNA replication licensing factor MCM7 OS=Homo sapiens OX=9606 GN=MCM7 PE=1 SV=4	P33993	MCM7	81 kDa	0.99972	33	1	0.38	133000000	135000000	83200000	76500000	76300000	128000000
156	TRUE	Empty	sp|O60488|ACSL4_HUMAN Long-chain-fatty-acid--CoA ligase 4 OS=Homo sapiens OX=9606 GN=ACSL4 PE=1 SV=2	O60488	ACSL4	79 kDa	0.999856	32	0.94	0.89	173000000	182000000	114000000	197000000	78000000	199000000
157	TRUE	Empty	sp|O95202|LETM1_HUMAN Mitochondrial proton/calcium exchanger protein OS=Homo sapiens OX=9606 GN=LETM1 PE=1 SV=1	O95202	LETM1	83 kDa	0.999818	32	1	0.99	166000000	182000000	136000000	311000000	58500000	223000000
158	TRUE	Empty	sp|Q15393|SF3B3_HUMAN Splicing factor 3B subunit 3 OS=Homo sapiens OX=9606 GN=SF3B3 PE=1 SV=4	Q15393	SF3B3	136 kDa	0.999817	32	1	0.49	89300000	73900000	46800000	107000000	61500000	82600000
159	TRUE	Empty	sp|Q13724|MOGS_HUMAN Mannosyl-oligosaccharide glucosidase OS=Homo sapiens OX=9606 GN=MOGS PE=1 SV=5	Q13724	MOGS	92 kDa	0.999802	32	1	0.33	222000000	237000000	161000000	198000000	96300000	186000000
160	TRUE	Empty	sp|P07196|NFL_HUMAN Neurofilament light polypeptide OS=Homo sapiens OX=9606 GN=NEFL PE=1 SV=3	P07196	NFL	62 kDa	0.999781	32	0.88	0.15	100000000	101000000	86300000	530000000	83000000	472000000
161	TRUE	Empty	sp|Q5SRE5|NU188_HUMAN Nucleoporin NUP188 OS=Homo sapiens OX=9606 GN=NUP188 PE=1 SV=1	Q5SRE5	NU188	196 kDa	0.999773	32	1	0.64	46400000	48300000	26100000	43300000	22400000	39400000
162	TRUE	Empty	sp|P22314|UBA1_HUMAN Ubiquitin-like modifier-activating enzyme 1 OS=Homo sapiens OX=9606 GN=UBA1 PE=1 SV=3	P22314	UBA1	118 kDa	0.999771	32	1	0.6	73200000	62200000	27600000	43100000	58400000	96400000
163	TRUE	Empty	sp|P35221|CTNA1_HUMAN Catenin alpha-1 OS=Homo sapiens OX=9606 GN=CTNNA1 PE=1 SV=1	P35221	CTNA1	100 kDa	0.999765	32	0.72	0.49	26100000	27200000	14400000	60000000	12900000	41100000
164	TRUE	Empty	sp|Q29RF7|PDS5A_HUMAN Sister chromatid cohesion protein PDS5 homolog A OS=Homo sapiens OX=9606 GN=PDS5A PE=1 SV=1	Q29RF7	PDS5A	151 kDa	0.99975	32	0.94	0.075	107000000	134000000	39600000	23200000	25900000	44400000
165	TRUE	Empty	sp|P43243|MATR3_HUMAN Matrin-3 OS=Homo sapiens OX=9606 GN=MATR3 PE=1 SV=2	P43243	MATR3	95 kDa	0.999739	32	1	0.22	69000000	72500000	29900000	597000000	59300000	110000000
166	TRUE	Empty	sp|Q14683|SMC1A_HUMAN Structural maintenance of chromosomes protein 1A OS=Homo sapiens OX=9606 GN=SMC1A PE=1 SV=2	Q14683	SMC1A	143 kDa	0.99969	32	1	0.052	71500000	71800000	41500000	26500000	27200000	42200000
167	TRUE	Empty	sp|Q9H3U1|UN45A_HUMAN Protein unc-45 homolog A OS=Homo sapiens OX=9606 GN=UNC45A PE=1 SV=1	Q9H3U1	UN45A	103 kDa	0.999677	32	1	0.22	91900000	94300000	44200000	21700000	37200000	73400000
168	TRUE	Empty	Cluster of sp|P51532|SMCA4_HUMAN Transcription activator BRG1 OS=Homo sapiens OX=9606 GN=SMARCA4 PE=1 SV=2	P51531	SMCA2			33	1	1	55400000	50300000	28600000	50200000	32700000	48300000
169	TRUE	Empty	sp|P50748|KNTC1_HUMAN Kinetochore-associated protein 1 OS=Homo sapiens OX=9606 GN=KNTC1 PE=1 SV=1	P50748	KNTC1	251 kDa	0.99965	32	1	0.36	37600000	38000000	15600000	27900000	10400000	21000000
170	TRUE	Empty	sp|Q92841|DDX17_HUMAN Probable ATP-dependent RNA helicase DDX17 OS=Homo sapiens OX=9606 GN=DDX17 PE=1 SV=2	Q92841	DDX17	80 kDa	0.999591	32	0.66	0.36	53800000	46300000	23800000	116000000	30800000	69400000
171	TRUE	Empty	sp|P14618|KPYM_HUMAN Pyruvate kinase PKM OS=Homo sapiens OX=9606 GN=PKM PE=1 SV=4	P14618	KPYM	58 kDa	0.999862	31	1	0.41	258000000	243000000	123000000	204000000	238000000	343000000
172	TRUE	Empty	Cluster of sp|P63010|AP2B1_HUMAN AP-2 complex subunit beta OS=Homo sapiens OX=9606 GN=AP2B1 PE=1 SV=1	P63010	AP2B1			40	1	0.17	121000000	125000000	60500000	41400000	55800000	83000000
173	TRUE	Empty	sp|Q14974|IMB1_HUMAN Importin subunit beta-1 OS=Homo sapiens OX=9606 GN=KPNB1 PE=1 SV=2	Q14974	IMB1	97 kDa	0.999819	31	1	0.43	281000000	267000000	138000000	138000000	149000000	239000000
174	TRUE	Empty	sp|P78347|GTF2I_HUMAN General transcription factor II-I OS=Homo sapiens OX=9606 GN=GTF2I PE=1 SV=2	P78347	GTF2I	112 kDa	0.999784	31	1	0.95	95300000	76500000	39100000	55100000	51000000	95300000
175	TRUE	Empty	sp|Q92598|HS105_HUMAN Heat shock protein 105 kDa OS=Homo sapiens OX=9606 GN=HSPH1 PE=1 SV=1	Q92598	HS105	97 kDa	0.999779	31	0.94	0.96	71000000	66800000	39600000	39400000	45800000	98600000
176	TRUE	Empty	sp|P49368|TCPG_HUMAN T-complex protein 1 subunit gamma OS=Homo sapiens OX=9606 GN=CCT3 PE=1 SV=4	P49368	TCPG	61 kDa	0.999772	31	1	0.26	196000000	194000000	97000000	79000000	97200000	148000000
177	TRUE	Empty	sp|Q13423|NNTM_HUMAN NAD(P) transhydrogenase, mitochondrial OS=Homo sapiens OX=9606 GN=NNT PE=1 SV=3	Q13423	NNTM	114 kDa	0.999771	31	1	0.8	147000000	162000000	125000000	201000000	60600000	178000000
178	TRUE	Empty	sp|P08133|ANXA6_HUMAN Annexin A6 OS=Homo sapiens OX=9606 GN=ANXA6 PE=1 SV=3	P08133	ANXA6	76 kDa	0.999767	31	0.97	0.14	35400000	32600000	13600000	56800000	36400000	47100000
179	TRUE	Empty	sp|Q16531|DDB1_HUMAN DNA damage-binding protein 1 OS=Homo sapiens OX=9606 GN=DDB1 PE=1 SV=1	Q16531	DDB1	127 kDa	0.999754	31	1	0.44	45800000	42200000	18200000	18100000	18200000	39300000
180	TRUE	Empty	sp|P48449|LSS_HUMAN Lanosterol synthase OS=Homo sapiens OX=9606 GN=LSS PE=1 SV=1	P48449	LSS	83 kDa	0.999753	31	1	0.044	548000000	609000000	297000000	249000000	169000000	249000000
181	TRUE	Empty	sp|Q04695|K1C17_HUMAN Keratin, type I cytoskeletal 17 OS=Homo sapiens OX=9606 GN=KRT17 PE=1 SV=2	Q04695	K1C17	48 kDa	0.999749	31	0.61	0.31	33200000	756000000	25200000	15100000	23100000	37500000
182	TRUE	Empty	sp|P46940|IQGA1_HUMAN Ras GTPase-activating-like protein IQGAP1 OS=Homo sapiens OX=9606 GN=IQGAP1 PE=1 SV=1	P46940	IQGA1	189 kDa	0.999704	31	0.97	0.085	18000000	15500000	6540000	28800000	20600000	50200000
183	TRUE	Empty	sp|P34932|HSP74_HUMAN Heat shock 70 kDa protein 4 OS=Homo sapiens OX=9606 GN=HSPA4 PE=1 SV=4	P34932	HSP74	94 kDa	0.999694	31	0.87	0.6	37300000	34100000	16700000	24900000	29700000	50700000
184	TRUE	Empty	sp|Q12906|ILF3_HUMAN Interleukin enhancer-binding factor 3 OS=Homo sapiens OX=9606 GN=ILF3 PE=1 SV=3	Q12906	ILF3	95 kDa	0.999684	31	0.87	0.22	117000000	107000000	55900000	397000000	90000000	165000000
185	TRUE	Empty	sp|Q12931|TRAP1_HUMAN Heat shock protein 75 kDa, mitochondrial OS=Homo sapiens OX=9606 GN=TRAP1 PE=1 SV=3	Q12931	TRAP1	80 kDa	0.999899	30	1	0.16	386000000	373000000	277000000	170000000	289000000	282000000
186	TRUE	Empty	sp|P50570|DYN2_HUMAN Dynamin-2 OS=Homo sapiens OX=9606 GN=DNM2 PE=1 SV=2	P50570	DYN2	98 kDa	0.999828	30	0.67	0.047	99800000	99600000	43500000	15900000	37900000	28900000
187	TRUE	Empty	Cluster of sp|Q9BQE3|TBA1C_HUMAN Tubulin alpha-1C chain OS=Homo sapiens OX=9606 GN=TUBA1C PE=1 SV=1	P68366	TBA4A			39	0.79	0.17	5890000000	6170000000	3230000000	2250000000	2870000000	4350000000
188	TRUE	Empty	sp|Q9H2P0|ADNP_HUMAN Activity-dependent neuroprotector homeobox protein OS=Homo sapiens OX=9606 GN=ADNP PE=1 SV=1	Q9H2P0	ADNP	124 kDa	0.999764	30	1	0.51	50800000	55300000	24300000	43500000	14700000	41300000
189	TRUE	Empty	sp|P47897|SYQ_HUMAN Glutamine--tRNA ligase OS=Homo sapiens OX=9606 GN=QARS1 PE=1 SV=1	P47897	SYQ	88 kDa	0.999759	30	0.97	0.079	110000000	110000000	71700000	61300000	46700000	75300000
190	TRUE	Empty	sp|P13667|PDIA4_HUMAN Protein disulfide-isomerase A4 OS=Homo sapiens OX=9606 GN=PDIA4 PE=1 SV=2	P13667	PDIA4	73 kDa	0.999741	30	1	0.34	106000000	97500000	53700000	86800000	108000000	132000000
191	TRUE	Empty	sp|P11586|C1TC_HUMAN C-1-tetrahydrofolate synthase, cytoplasmic OS=Homo sapiens OX=9606 GN=MTHFD1 PE=1 SV=4	P11586	C1TC	102 kDa	0.999726	30	0.97	0.46	89600000	84400000	41600000	38300000	52800000	73200000
192	TRUE	Empty	sp|Q12860|CNTN1_HUMAN Contactin-1 OS=Homo sapiens OX=9606 GN=CNTN1 PE=1 SV=1	Q12860	CNTN1	113 kDa	0.999726	30	1	0.79	50800000	52600000	35600000	57500000	25600000	51000000
193	TRUE	Empty	sp|Q8TEM1|PO210_HUMAN Nuclear pore membrane glycoprotein 210 OS=Homo sapiens OX=9606 GN=NUP210 PE=1 SV=3	Q8TEM1	PO210	205 kDa	0.999692	30	1	0.87	33600000	34700000	54100000	53400000	13600000	65900000
194	TRUE	Empty	Cluster of sp|P07437|TBB5_HUMAN Tubulin beta chain OS=Homo sapiens OX=9606 GN=TUBB PE=1 SV=2	P04350	TBB4A			65	0.72	0.2	5440000000	5320000000	2630000000	2090000000	1950000000	4000000000
195	TRUE	Empty	sp|P49411|EFTU_HUMAN Elongation factor Tu, mitochondrial OS=Homo sapiens OX=9606 GN=TUFM PE=1 SV=2	P49411	EFTU	50 kDa	0.999887	29	1	0.089	230000000	237000000	238000000	505000000	253000000	398000000
196	TRUE	Empty	sp|Q13200|PSMD2_HUMAN 26S proteasome non-ATPase regulatory subunit 2 OS=Homo sapiens OX=9606 GN=PSMD2 PE=1 SV=3	Q13200	PSMD2	100 kDa	0.999865	29	1	0.57	63900000	63200000	33100000	31500000	43100000	58300000
197	TRUE	Empty	sp|P42658|DPP6_HUMAN Dipeptidyl aminopeptidase-like protein 6 OS=Homo sapiens OX=9606 GN=DPP6 PE=1 SV=2	P42658	DPP6	98 kDa	0.999849	29	1	0.2	258000000	273000000	134000000	152000000	80400000	170000000
198	TRUE	Empty	sp|P17987|TCPA_HUMAN T-complex protein 1 subunit alpha OS=Homo sapiens OX=9606 GN=TCP1 PE=1 SV=1	P17987	TCPA	60 kDa	0.999821	29	0.97	0.18	186000000	191000000	83400000	63900000	81100000	116000000
199	TRUE	Empty	sp|P22102|PUR2_HUMAN Trifunctional purine biosynthetic protein adenosine-3 OS=Homo sapiens OX=9606 GN=GART PE=1 SV=1	P22102	PUR2	108 kDa	0.999818	29	1	0.09	90800000	91400000	43600000	27100000	33000000	51200000
200	TRUE	Empty	Group of sp|P0DMV8|HS71A_HUMAN Heat shock 70 kDa protein 1A OS=Homo sapiens OX=9606 GN=HSPA1A PE=1 SV=1	P0DMV8	HS71A		0.999815	29	0.66	0.71	126000000	131000000	86700000	141000000	90500000	142000000
201	TRUE	Empty	sp|P35606|COPB2_HUMAN Coatomer subunit beta' OS=Homo sapiens OX=9606 GN=COPB2 PE=1 SV=2	P35606	COPB2	102 kDa	0.999788	29	1	0.69	90700000	88900000	53100000	42700000	61500000	108000000
202	TRUE	Empty	sp|P43246|MSH2_HUMAN DNA mismatch repair protein Msh2 OS=Homo sapiens OX=9606 GN=MSH2 PE=1 SV=1	P43246	MSH2	105 kDa	0.999766	29	1	0.23	55300000	57200000	62000000	25400000	31400000	68000000
203	TRUE	Empty	sp|Q9Y490|TLN1_HUMAN Talin-1 OS=Homo sapiens OX=9606 GN=TLN1 PE=1 SV=3	Q9Y490	TLN1	270 kDa	0.99974	29	1	0.67	24200000	19700000	9290000	12300000	20600000	29700000
204	TRUE	Empty	sp|Q6WCQ1|MPRIP_HUMAN Myosin phosphatase Rho-interacting protein OS=Homo sapiens OX=9606 GN=MPRIP PE=1 SV=3	Q6WCQ1	MPRIP	117 kDa	0.999725	29	1	0.12	3350000	4610000	1180000	66800000	2990000	74600000
205	TRUE	Empty	sp|Q15029|U5S1_HUMAN 116 kDa U5 small nuclear ribonucleoprotein component OS=Homo sapiens OX=9606 GN=EFTUD2 PE=1 SV=1	Q15029	U5S1	109 kDa	0.99971	29	0.97	0.88	55700000	48400000	26900000	58200000	28800000	49800000
206	TRUE	Empty	sp|O94906|PRP6_HUMAN Pre-mRNA-processing factor 6 OS=Homo sapiens OX=9606 GN=PRPF6 PE=1 SV=1	O94906	PRP6	107 kDa	0.999666	29	1	0.32	70200000	68100000	45100000	52200000	47600000	53000000
207	TRUE	Empty	sp|Q96A65|EXOC4_HUMAN Exocyst complex component 4 OS=Homo sapiens OX=9606 GN=EXOC4 PE=1 SV=1	Q96A65	EXOC4	110 kDa	0.999659	29	1	0.063	84200000	89700000	43000000	16900000	26900000	44100000
208	TRUE	Empty	sp|Q6KC79|NIPBL_HUMAN Nipped-B-like protein OS=Homo sapiens OX=9606 GN=NIPBL PE=1 SV=2	Q6KC79	NIPBL	316 kDa	0.99965	29	1	0.16	42400000	47100000	17000000	19800000	9540000	21300000
209	TRUE	Empty	sp|P25705|ATPA_HUMAN ATP synthase subunit alpha, mitochondrial OS=Homo sapiens OX=9606 GN=ATP5F1A PE=1 SV=1	P25705	ATPA	60 kDa	0.999625	29	1	0.67	782000000	865000000	593000000	923000000	359000000	787000000
210	TRUE	Empty	sp|P07237|PDIA1_HUMAN Protein disulfide-isomerase OS=Homo sapiens OX=9606 GN=P4HB PE=1 SV=3	P07237	PDIA1	57 kDa	0.999869	28	1	0.21	80900000	71500000	39100000	87200000	74200000	107000000
211	TRUE	Empty	sp|Q9NTJ5|SAC1_HUMAN Phosphatidylinositol-3-phosphatase SAC1 OS=Homo sapiens OX=9606 GN=SACM1L PE=1 SV=2	Q9NTJ5	SAC1	67 kDa	0.999849	28	1	0.32	209000000	225000000	143000000	175000000	64800000	175000000
212	TRUE	Empty	sp|O43592|XPOT_HUMAN Exportin-T OS=Homo sapiens OX=9606 GN=XPOT PE=1 SV=2	O43592	XPOT	110 kDa	0.999841	28	1	0.27	115000000	113000000	58900000	34100000	57400000	96100000
213	TRUE	Empty	sp|Q13740|CD166_HUMAN CD166 antigen OS=Homo sapiens OX=9606 GN=ALCAM PE=1 SV=2	Q13740	CD166	65 kDa	0.999835	28	1	0.91	404000000	426000000	215000000	540000000	135000000	427000000
214	TRUE	Empty	Cluster of sp|P20020|AT2B1_HUMAN Plasma membrane calcium-transporting ATPase 1 OS=Homo sapiens OX=9606 GN=ATP2B1 PE=1 SV=4	P20020	AT2B1			32	1	0.38	31600000	35200000	26300000	88000000	20300000	63600000
215	TRUE	Empty	sp|O00429|DNM1L_HUMAN Dynamin-1-like protein OS=Homo sapiens OX=9606 GN=DNM1L PE=1 SV=2	O00429	DNM1L	82 kDa	0.999809	28	1	0.4	58900000	54400000	28600000	18900000	43800000	41100000
216	TRUE	Empty	sp|Q9NXF1|TEX10_HUMAN Testis-expressed protein 10 OS=Homo sapiens OX=9606 GN=TEX10 PE=1 SV=2	Q9NXF1	TEX10	106 kDa	0.99979	28	1	0.066	53000000	47500000	37500000	32600000	30600000	38100000
217	TRUE	Empty	sp|P56192|SYMC_HUMAN Methionine--tRNA ligase, cytoplasmic OS=Homo sapiens OX=9606 GN=MARS1 PE=1 SV=2	P56192	SYMC	101 kDa	0.999788	28	1	0.097	222000000	234000000	158000000	125000000	102000000	175000000
218	TRUE	Empty	sp|Q9P273|TEN3_HUMAN Teneurin-3 OS=Homo sapiens OX=9606 GN=TENM3 PE=1 SV=3	Q9P273	TEN3	301 kDa	0.99978	28	0.93	0.4	21600000	20300000	8900000	16400000	2730000	14100000
219	TRUE	Empty	sp|O75054|IGSF3_HUMAN Immunoglobulin superfamily member 3 OS=Homo sapiens OX=9606 GN=IGSF3 PE=2 SV=3	O75054	IGSF3	135 kDa	0.999777	28	1	0.86	51000000	52200000	29000000	61400000	21100000	48100000
220	TRUE	Empty	sp|Q9UBW7|ZMYM2_HUMAN Zinc finger MYM-type protein 2 OS=Homo sapiens OX=9606 GN=ZMYM2 PE=1 SV=1	Q9UBW7	ZMYM2	155 kDa	0.999776	28	1	0.2	40100000	42800000	19100000	21600000	13500000	25400000
221	TRUE	Empty	sp|P50990|TCPQ_HUMAN T-complex protein 1 subunit theta OS=Homo sapiens OX=9606 GN=CCT8 PE=1 SV=4	P50990	TCPQ	60 kDa	0.999773	28	1	0.62	128000000	118000000	59000000	62000000	84400000	107000000
222	TRUE	Empty	sp|Q8WXF7|ATLA1_HUMAN Atlastin-1 OS=Homo sapiens OX=9606 GN=ATL1 PE=1 SV=1	Q8WXF7	ATLA1	64 kDa	0.99977	28	0.96	0.18	317000000	342000000	162000000	189000000	87900000	192000000
223	TRUE	Empty	sp|P08195|4F2_HUMAN 4F2 cell-surface antigen heavy chain OS=Homo sapiens OX=9606 GN=SLC3A2 PE=1 SV=3	P08195	4F2	68 kDa	0.999769	28	1	0.53	139000000	144000000	108000000	258000000	85700000	201000000
224	TRUE	Empty	sp|P54886|P5CS_HUMAN Delta-1-pyrroline-5-carboxylate synthase OS=Homo sapiens OX=9606 GN=ALDH18A1 PE=1 SV=2	P54886	P5CS	87 kDa	0.999768	28	1	0.47	81400000	75600000	54500000	51900000	63800000	70100000
225	TRUE	Empty	sp|Q86YZ3|HORN_HUMAN Hornerin OS=Homo sapiens OX=9606 GN=HRNR PE=1 SV=2	Q86YZ3	HORN	282 kDa	0.999764	28	1	0.95	17900000	42400000	42000000	21600000	48600000	32500000
226	TRUE	Empty	sp|P13591|NCAM1_HUMAN Neural cell adhesion molecule 1 OS=Homo sapiens OX=9606 GN=NCAM1 PE=1 SV=3	P13591	NCAM1	95 kDa	0.999758	28	1	0.67	361000000	383000000	239000000	468000000	137000000	303000000
227	TRUE	Empty	sp|P30101|PDIA3_HUMAN Protein disulfide-isomerase A3 OS=Homo sapiens OX=9606 GN=PDIA3 PE=1 SV=4	P30101	PDIA3	57 kDa	0.999737	28	1	0.25	347000000	327000000	188000000	349000000	324000000	456000000
228	TRUE	Empty	sp|O15031|PLXB2_HUMAN Plexin-B2 OS=Homo sapiens OX=9606 GN=PLXNB2 PE=1 SV=3	O15031	PLXB2	205 kDa	0.999719	28	1	0.61	41200000	44600000	24800000	43000000	12300000	40600000
229	TRUE	Empty	sp|Q14152|EIF3A_HUMAN Eukaryotic translation initiation factor 3 subunit A OS=Homo sapiens OX=9606 GN=EIF3A PE=1 SV=1	Q14152	EIF3A	167 kDa	0.999715	28	1	0.24	66600000	68400000	45000000	27700000	42400000	59500000
230	TRUE	Empty	sp|P17844|DDX5_HUMAN Probable ATP-dependent RNA helicase DDX5 OS=Homo sapiens OX=9606 GN=DDX5 PE=1 SV=1	P17844	DDX5	69 kDa	0.999704	28	0.61	0.34	79800000	65600000	37100000	159000000	45100000	111000000
231	TRUE	Empty	sp|P78357|CNTP1_HUMAN Contactin-associated protein 1 OS=Homo sapiens OX=9606 GN=CNTNAP1 PE=1 SV=1	P78357	CNTP1	156 kDa	0.999656	28	1	0.75	46300000	49300000	50600000	85900000	24300000	85100000
232	TRUE	Empty	sp|Q93034|CUL5_HUMAN Cullin-5 OS=Homo sapiens OX=9606 GN=CUL5 PE=1 SV=4	Q93034	CUL5	91 kDa	0.99965	28	1	0.24	70100000	77000000	42000000	23800000	38800000	61900000
233	TRUE	Empty	sp|P30153|2AAA_HUMAN Serine/threonine-protein phosphatase 2A 65 kDa regulatory subunit A alpha isoform OS=Homo sapiens OX=9606 GN=PPP2R1A PE=1 SV=4	P30153	2AAA	65 kDa	0.999587	28	0.79	0.43	139000000	135000000	66900000	73900000	62600000	121000000
234	TRUE	Empty	sp|Q14203|DCTN1_HUMAN Dynactin subunit 1 OS=Homo sapiens OX=9606 GN=DCTN1 PE=1 SV=3	Q14203	DCTN1	142 kDa	0.999566	28	1	0.19	27800000	28800000	13600000	10300000	13500000	18800000
235	TRUE	Empty	sp|P35749|MYH11_HUMAN Myosin-11 OS=Homo sapiens OX=9606 GN=MYH11 PE=1 SV=3	P35749	MYH11	227 kDa	0.999272	28	0.04	0.0074	1190000	754000	1290000	12900000	19200000	105000000
236	TRUE	Empty	sp|P49748|ACADV_HUMAN Very long-chain specific acyl-CoA dehydrogenase, mitochondrial OS=Homo sapiens OX=9606 GN=ACADVL PE=1 SV=1	P49748	ACADV	70 kDa	0.999834	27	1	0.94	77100000	78500000	36500000	110000000	37900000	58000000
237	TRUE	Empty	sp|P78371|TCPB_HUMAN T-complex protein 1 subunit beta OS=Homo sapiens OX=9606 GN=CCT2 PE=1 SV=4	P78371	TCPB	57 kDa	0.999817	27	1	0.82	59900000	54300000	29000000	35100000	53400000	61700000
238	TRUE	Empty	sp|Q9NSE4|SYIM_HUMAN Isoleucine--tRNA ligase, mitochondrial OS=Homo sapiens OX=9606 GN=IARS2 PE=1 SV=2	Q9NSE4	SYIM	114 kDa	0.999792	27	1	0.56	53400000	56300000	37100000	42400000	32100000	55400000
239	TRUE	Empty	sp|Q9UH99|SUN2_HUMAN SUN domain-containing protein 2 OS=Homo sapiens OX=9606 GN=SUN2 PE=1 SV=3	Q9UH99	SUN2	80 kDa	0.999779	27	1	0.67	75900000	73800000	66400000	130000000	38000000	135000000
240	TRUE	Empty	sp|P13521|SCG2_HUMAN Secretogranin-2 OS=Homo sapiens OX=9606 GN=SCG2 PE=1 SV=2	P13521	SCG2	71 kDa	0.999773	27	1	0.082	44600000	63800000	33300000	213000000	63300000	111000000
241	TRUE	Empty	sp|Q9Y5B9|SP16H_HUMAN FACT complex subunit SPT16 OS=Homo sapiens OX=9606 GN=SUPT16H PE=1 SV=1	Q9Y5B9	SP16H	120 kDa	0.99977	27	1	0.041	309000000	298000000	37100000	14300000	11700000	26600000
242	TRUE	Empty	sp|Q9Y678|COPG1_HUMAN Coatomer subunit gamma-1 OS=Homo sapiens OX=9606 GN=COPG1 PE=1 SV=1	Q9Y678	COPG1	98 kDa	0.999768	27	0.81	0.53	43400000	41200000	22800000	17200000	30900000	39500000
243	TRUE	Empty	sp|Q9Y2H6|FND3A_HUMAN Fibronectin type-III domain-containing protein 3A OS=Homo sapiens OX=9606 GN=FNDC3A PE=1 SV=4	Q9Y2H6	FND3A	132 kDa	0.999757	27	1	0.33	106000000	112000000	87000000	75500000	41100000	117000000
244	TRUE	Empty	Cluster of sp|P60709|ACTB_HUMAN Actin, cytoplasmic 1 OS=Homo sapiens OX=9606 GN=ACTB PE=1 SV=1	P60709	ACTB			38	0.68	0.016	577000000	559000000	380000000	6450000000	2100000000	17500000000
245	TRUE	Empty	sp|P14868|SYDC_HUMAN Aspartate--tRNA ligase, cytoplasmic OS=Homo sapiens OX=9606 GN=DARS1 PE=1 SV=2	P14868	SYDC	57 kDa	0.999743	27	1	0.027	182000000	191000000	122000000	82300000	95700000	106000000
246	TRUE	Empty	sp|P26232|CTNA2_HUMAN Catenin alpha-2 OS=Homo sapiens OX=9606 GN=CTNNA2 PE=1 SV=5	P26232	CTNA2	105 kDa	0.999741	27	0.67	0.35	12500000	12000000	6950000	41300000	6780000	21500000
247	TRUE	Empty	sp|O00410|IPO5_HUMAN Importin-5 OS=Homo sapiens OX=9606 GN=IPO5 PE=1 SV=4	O00410	IPO5	124 kDa	0.999714	27	0.93	0.7	40100000	35600000	18300000	16900000	25400000	39500000
248	TRUE	Empty	sp|Q9H2M9|RBGPR_HUMAN Rab3 GTPase-activating protein non-catalytic subunit OS=Homo sapiens OX=9606 GN=RAB3GAP2 PE=1 SV=1	Q9H2M9	RBGPR	156 kDa	0.999707	27	1	0.06	51800000	51500000	24800000	8250000	15600000	23700000
249	TRUE	Empty	sp|Q92973|TNPO1_HUMAN Transportin-1 OS=Homo sapiens OX=9606 GN=TNPO1 PE=1 SV=2	Q92973	TNPO1	102 kDa	0.9997	27	0.81	0.11	157000000	155000000	71900000	54600000	59200000	88900000
250	TRUE	Empty	sp|O15240|VGF_HUMAN Neurosecretory protein VGF OS=Homo sapiens OX=9606 GN=VGF PE=1 SV=2	O15240	VGF	67 kDa	0.99968	27	1	0.67	60800000	71600000	30400000	118000000	26000000	90500000
251	TRUE	Empty	sp|Q8N5G2|MACOI_HUMAN Macoilin OS=Homo sapiens OX=9606 GN=MACO1 PE=1 SV=1	Q8N5G2	MACOI	76 kDa	0.999677	27	1	0.96	48800000	59900000	21600000	77700000	10000000	71300000
252	TRUE	Empty	Cluster of sp|Q93008|USP9X_HUMAN Probable ubiquitin carboxyl-terminal hydrolase FAF-X OS=Homo sapiens OX=9606 GN=USP9X PE=1 SV=4	O00507	USP9Y			28	1	0.83	20000000	18900000	10200000	9190000	15800000	21100000
253	TRUE	Empty	sp|P38606|VATA_HUMAN V-type proton ATPase catalytic subunit A OS=Homo sapiens OX=9606 GN=ATP6V1A PE=1 SV=2	P38606	VATA	68 kDa	0.999658	27	1	0.99	83600000	82400000	44100000	48000000	68000000	92100000
254	TRUE	Empty	sp|Q13045|FLII_HUMAN Protein flightless-1 homolog OS=Homo sapiens OX=9606 GN=FLII PE=1 SV=2	Q13045	FLII	145 kDa	0.999645	27	1	0.033	11700000	10300000	8380000	66500000	21100000	134000000
255	TRUE	Empty	sp|P33992|MCM5_HUMAN DNA replication licensing factor MCM5 OS=Homo sapiens OX=9606 GN=MCM5 PE=1 SV=5	P33992	MCM5	82 kDa	0.999637	27	0.96	0.44	52900000	49700000	32200000	41700000	48000000	81600000
256	TRUE	Empty	sp|P19338|NUCL_HUMAN Nucleolin OS=Homo sapiens OX=9606 GN=NCL PE=1 SV=3	P19338	NUCL	77 kDa	0.999626	27	1	0.44	665000000	529000000	368000000	683000000	466000000	721000000
257	TRUE	Empty	sp|Q9NVI1|FANCI_HUMAN Fanconi anemia group I protein OS=Homo sapiens OX=9606 GN=FANCI PE=1 SV=4	Q9NVI1	FANCI	149 kDa	0.999591	27	1	0.29	33500000	36600000	19700000	16100000	12600000	33000000
258	TRUE	Empty	sp|Q6YHU6|THADA_HUMAN Thyroid adenoma-associated protein OS=Homo sapiens OX=9606 GN=THADA PE=1 SV=1	Q6YHU6	THADA	220 kDa	0.999568	27	1	0.51	19300000	20200000	9210000	7180000	7520000	23800000
259	TRUE	Empty	sp|Q16643|DREB_HUMAN Drebrin OS=Homo sapiens OX=9606 GN=DBN1 PE=1 SV=4	Q16643	DREB	71 kDa	0.999865	26	1	0.016	20800000	22700000	13000000	862000000	103000000	1390000000
260	TRUE	Empty	sp|O60506|HNRPQ_HUMAN Heterogeneous nuclear ribonucleoprotein Q OS=Homo sapiens OX=9606 GN=SYNCRIP PE=1 SV=2	O60506	HNRPQ	70 kDa	0.999849	26	0.77	0.28	55800000	45900000	25300000	100000000	37500000	68300000
261	TRUE	Empty	sp|Q10471|GALT2_HUMAN Polypeptide N-acetylgalactosaminyltransferase 2 OS=Homo sapiens OX=9606 GN=GALNT2 PE=1 SV=1	Q10471	GALT2	65 kDa	0.999849	26	1	0.98	196000000	211000000	154000000	226000000	98300000	278000000
262	TRUE	Empty	sp|Q9Y3Z3|SAMH1_HUMAN Deoxynucleoside triphosphate triphosphohydrolase SAMHD1 OS=Homo sapiens OX=9606 GN=SAMHD1 PE=1 SV=2	Q9Y3Z3	SAMH1	72 kDa	0.999848	26	1	0.15	103000000	110000000	52000000	26100000	40600000	72300000
263	TRUE	Empty	sp|Q12797|ASPH_HUMAN Aspartyl/asparaginyl beta-hydroxylase OS=Homo sapiens OX=9606 GN=ASPH PE=1 SV=3	Q12797	ASPH	86 kDa	0.999842	26	1	0.44	60600000	60700000	41000000	53100000	13600000	58700000
264	TRUE	Empty	sp|Q14194|DPYL1_HUMAN Dihydropyrimidinase-related protein 1 OS=Homo sapiens OX=9606 GN=CRMP1 PE=1 SV=1	Q14194	DPYL1	62 kDa	0.999832	26	0.85	0.26	119000000	122000000	61600000	48600000	70300000	86600000
265	TRUE	Empty	sp|O15394|NCAM2_HUMAN Neural cell adhesion molecule 2 OS=Homo sapiens OX=9606 GN=NCAM2 PE=1 SV=2	O15394	NCAM2	93 kDa	0.99983	26	1	0.49	111000000	121000000	72400000	130000000	31500000	85600000
266	TRUE	Empty	sp|Q68CQ4|UTP25_HUMAN U3 small nucleolar RNA-associated protein 25 homolog OS=Homo sapiens OX=9606 GN=UTP25 PE=1 SV=2	Q68CQ4	UTP25	87 kDa	0.999821	26	1	0.91	25900000	43600000	20200000	51400000	8340000	42400000
267	TRUE	Empty	sp|Q86Y56|DAAF5_HUMAN Dynein axonemal assembly factor 5 OS=Homo sapiens OX=9606 GN=DNAAF5 PE=1 SV=4	Q86Y56	DAAF5	94 kDa	0.999817	26	1	0.074	76200000	84000000	32300000	14500000	17700000	38100000
268	TRUE	Empty	sp|Q99460|PSMD1_HUMAN 26S proteasome non-ATPase regulatory subunit 1 OS=Homo sapiens OX=9606 GN=PSMD1 PE=1 SV=2	Q99460	PSMD1	106 kDa	0.999806	26	1	0.36	61000000	58500000	30800000	25000000	34500000	50100000
269	TRUE	Empty	sp|Q6PKG0|LARP1_HUMAN La-related protein 1 OS=Homo sapiens OX=9606 GN=LARP1 PE=1 SV=2	Q6PKG0	LARP1	124 kDa	0.999802	26	1	0.72	36300000	32400000	15300000	32100000	19800000	42400000
270	TRUE	Empty	sp|P11216|PYGB_HUMAN Glycogen phosphorylase, brain form OS=Homo sapiens OX=9606 GN=PYGB PE=1 SV=5	P11216	PYGB	97 kDa	0.999794	26	0.77	0.31	29000000	30000000	17200000	21200000	46600000	44400000
271	TRUE	Empty	sp|Q96T76|MMS19_HUMAN MMS19 nucleotide excision repair protein homolog OS=Homo sapiens OX=9606 GN=MMS19 PE=1 SV=2	Q96T76	MMS19	113 kDa	0.999781	26	1	0.24	74400000	80300000	39400000	19300000	34500000	63800000
272	TRUE	Empty	sp|Q99758|ABCA3_HUMAN Phospholipid-transporting ATPase ABCA3 OS=Homo sapiens OX=9606 GN=ABCA3 PE=1 SV=2	Q99758	ABCA3	191 kDa	0.999778	26	1	0.93	42200000	42700000	18900000	47400000	14200000	44000000
273	TRUE	Empty	sp|P08069|IGF1R_HUMAN Insulin-like growth factor 1 receptor OS=Homo sapiens OX=9606 GN=IGF1R PE=1 SV=1	P08069	IGF1R	155 kDa	0.999757	26	1	0.66	21900000	22300000	14300000	44600000	9450000	33900000
274	TRUE	Empty	sp|Q6PGP7|TTC37_HUMAN Tetratricopeptide repeat protein 37 OS=Homo sapiens OX=9606 GN=TTC37 PE=1 SV=1	Q6PGP7	TTC37	175 kDa	0.999754	26	1	0.11	45300000	43600000	26100000	14500000	25000000	27800000
275	TRUE	Empty	sp|P23526|SAHH_HUMAN Adenosylhomocysteinase OS=Homo sapiens OX=9606 GN=AHCY PE=1 SV=4	P23526	SAHH	48 kDa	0.999754	26	1	0.13	2220000000	2300000000	1270000000	655000000	122000000	1290000000
276	TRUE	Empty	sp|P28331|NDUS1_HUMAN NADH-ubiquinone oxidoreductase 75 kDa subunit, mitochondrial OS=Homo sapiens OX=9606 GN=NDUFS1 PE=1 SV=3	P28331	NDUS1	79 kDa	0.999745	26	1	0.94	60700000	65500000	52200000	92400000	27800000	73900000
277	TRUE	Empty	sp|O95347|SMC2_HUMAN Structural maintenance of chromosomes protein 2 OS=Homo sapiens OX=9606 GN=SMC2 PE=1 SV=2	O95347	SMC2	136 kDa	0.999734	26	1	0.44	38900000	40700000	16600000	19400000	12800000	36400000
278	TRUE	Empty	sp|P48643|TCPE_HUMAN T-complex protein 1 subunit epsilon OS=Homo sapiens OX=9606 GN=CCT5 PE=1 SV=1	P48643	TCPE	60 kDa	0.999729	26	1	0.66	65100000	62500000	25900000	29000000	42100000	52700000
279	TRUE	Empty	sp|Q9BSJ2|GCP2_HUMAN Gamma-tubulin complex component 2 OS=Homo sapiens OX=9606 GN=TUBGCP2 PE=1 SV=2	Q9BSJ2	GCP2	103 kDa	0.999717	26	1	0.48	29200000	31200000	16600000	14400000	16000000	31300000
280	TRUE	Empty	sp|P50395|GDIB_HUMAN Rab GDP dissociation inhibitor beta OS=Homo sapiens OX=9606 GN=GDI2 PE=1 SV=2	P50395	GDIB	51 kDa	0.9997	26	0.65	0.86	34000000	30100000	14300000	19300000	24800000	36700000
281	TRUE	Empty	sp|P05060|SCG1_HUMAN Secretogranin-1 OS=Homo sapiens OX=9606 GN=CHGB PE=1 SV=2	P05060	SCG1	78 kDa	0.99968	26	1	0.36	19500000	23200000	7400000	64500000	12600000	25300000
282	TRUE	Empty	sp|P61764|STXB1_HUMAN Syntaxin-binding protein 1 OS=Homo sapiens OX=9606 GN=STXBP1 PE=1 SV=1	P61764	STXB1	68 kDa	0.999668	26	1	0.5	111000000	119000000	70000000	107000000	43500000	95500000
283	TRUE	Empty	sp|Q6NUQ4|TM214_HUMAN Transmembrane protein 214 OS=Homo sapiens OX=9606 GN=TMEM214 PE=1 SV=2	Q6NUQ4	TM214	77 kDa	0.999658	26	1	0.22	188000000	209000000	92100000	106000000	46900000	128000000
284	TRUE	Empty	sp|Q9NR30|DDX21_HUMAN Nucleolar RNA helicase 2 OS=Homo sapiens OX=9606 GN=DDX21 PE=1 SV=5	Q9NR30	DDX21	87 kDa	0.999647	26	0.88	0.37	42600000	32000000	21300000	65400000	24500000	54200000
285	TRUE	Empty	sp|O43242|PSMD3_HUMAN 26S proteasome non-ATPase regulatory subunit 3 OS=Homo sapiens OX=9606 GN=PSMD3 PE=1 SV=2	O43242	PSMD3	61 kDa	0.999632	26	1	0.59	85200000	78600000	36400000	40600000	41900000	78000000
286	TRUE	Empty	sp|Q13618|CUL3_HUMAN Cullin-3 OS=Homo sapiens OX=9606 GN=CUL3 PE=1 SV=2	Q13618	CUL3	89 kDa	0.999623	26	1	0.5	23400000	22500000	11100000	14000000	17900000	107000000
287	TRUE	Empty	sp|Q13535|ATR_HUMAN Serine/threonine-protein kinase ATR OS=Homo sapiens OX=9606 GN=ATR PE=1 SV=3	Q13535	ATR	301 kDa	0.999587	26	1	0.17	18800000	21400000	9770000	3710000	6840000	14700000
288	TRUE	Empty	sp|Q12772|SRBP2_HUMAN Sterol regulatory element-binding protein 2 OS=Homo sapiens OX=9606 GN=SREBF2 PE=1 SV=2	Q12772	SRBP2	124 kDa	0.999865	25	1	0.61	27000000	24000000	68000000	25900000	7030000	70100000
289	TRUE	Empty	sp|P43490|NAMPT_HUMAN Nicotinamide phosphoribosyltransferase OS=Homo sapiens OX=9606 GN=NAMPT PE=1 SV=1	P43490	NAMPT	56 kDa	0.99985	25	1	0.098	179000000	196000000	114000000	19500000	61100000	108000000
290	TRUE	Empty	sp|Q9BTU6|P4K2A_HUMAN Phosphatidylinositol 4-kinase type 2-alpha OS=Homo sapiens OX=9606 GN=PI4K2A PE=1 SV=1	Q9BTU6	P4K2A	54 kDa	0.999835	25	1	0.26	168000000	174000000	87000000	99700000	42700000	126000000
291	TRUE	Empty	sp|P17858|PFKAL_HUMAN ATP-dependent 6-phosphofructokinase, liver type OS=Homo sapiens OX=9606 GN=PFKL PE=1 SV=6	P17858	PFKAL	85 kDa	0.99982	25	0.84	0.15	44400000	45600000	28400000	17900000	24200000	35500000
292	TRUE	Empty	sp|P98194|AT2C1_HUMAN Calcium-transporting ATPase type 2C member 1 OS=Homo sapiens OX=9606 GN=ATP2C1 PE=1 SV=3	P98194	AT2C1	101 kDa	0.999793	25	1	0.91	52300000	54000000	36200000	59000000	26900000	72700000
293	TRUE	Empty	sp|Q01813|PFKAP_HUMAN ATP-dependent 6-phosphofructokinase, platelet type OS=Homo sapiens OX=9606 GN=PFKP PE=1 SV=2	Q01813	PFKAP	86 kDa	0.999789	25	0.88	0.45	37800000	39700000	35500000	28300000	48200000	88600000
294	TRUE	Empty	sp|P33121|ACSL1_HUMAN Long-chain-fatty-acid--CoA ligase 1 OS=Homo sapiens OX=9606 GN=ACSL1 PE=1 SV=1	P33121	ACSL1	78 kDa	0.999789	25	0.92	0.058	121000000	130000000	44000000	32900000	24500000	41900000
295	TRUE	Empty	sp|Q15046|SYK_HUMAN Lysine--tRNA ligase OS=Homo sapiens OX=9606 GN=KARS1 PE=1 SV=3	Q15046	SYK	68 kDa	0.999784	25	1	0.19	106000000	104000000	57600000	62300000	47200000	71400000
296	TRUE	Empty	sp|Q16891|MIC60_HUMAN MICOS complex subunit MIC60 OS=Homo sapiens OX=9606 GN=IMMT PE=1 SV=1	Q16891	MIC60	84 kDa	0.999783	25	1	0.3	26500000	28500000	27300000	78300000	20100000	57000000
297	TRUE	Empty	sp|Q8TAQ2|SMRC2_HUMAN SWI/SNF complex subunit SMARCC2 OS=Homo sapiens OX=9606 GN=SMARCC2 PE=1 SV=1	Q8TAQ2	SMRC2	133 kDa	0.999768	25	0.64	0.78	10900000	10500000	4830000	12000000	5730000	10900000
298	TRUE	Empty	sp|Q14527|HLTF_HUMAN Helicase-like transcription factor OS=Homo sapiens OX=9606 GN=HLTF PE=1 SV=2	Q14527	HLTF	114 kDa	0.999741	25	1	0.18	35500000	34500000	21200000	13300000	6830000	30500000
299	TRUE	Empty	sp|Q9NZI8|IF2B1_HUMAN Insulin-like growth factor 2 mRNA-binding protein 1 OS=Homo sapiens OX=9606 GN=IGF2BP1 PE=1 SV=2	Q9NZI8	IF2B1	63 kDa	0.999735	25	0.92	0.57	58100000	49200000	33100000	58800000	37800000	66400000
300	TRUE	Empty	sp|P08237|PFKAM_HUMAN ATP-dependent 6-phosphofructokinase, muscle type OS=Homo sapiens OX=9606 GN=PFKM PE=1 SV=2	P08237	PFKAM	85 kDa	0.999708	25	0.88	0.91	38500000	39400000	19200000	37700000	22300000	38400000
301	TRUE	Empty	sp|Q7L8L6|FAKD5_HUMAN FAST kinase domain-containing protein 5, mitochondrial OS=Homo sapiens OX=9606 GN=FASTKD5 PE=1 SV=1	Q7L8L6	FAKD5	87 kDa	0.999707	25	1	0.87	59900000	67700000	39700000	66800000	28000000	72200000
302	TRUE	Empty	sp|O43264|ZW10_HUMAN Centromere/kinetochore protein zw10 homolog OS=Homo sapiens OX=9606 GN=ZW10 PE=1 SV=3	O43264	ZW10	89 kDa	0.999687	25	1	0.12	75900000	80400000	34600000	27800000	21000000	45800000
303	TRUE	Empty	sp|P05556|ITB1_HUMAN Integrin beta-1 OS=Homo sapiens OX=9606 GN=ITGB1 PE=1 SV=2	P05556	ITB1	88 kDa	0.999682	25	1	0.99	316000000	330000000	217000000	415000000	138000000	391000000
304	TRUE	Empty	sp|P33176|KINH_HUMAN Kinesin-1 heavy chain OS=Homo sapiens OX=9606 GN=KIF5B PE=1 SV=1	P33176	KINH	110 kDa	0.999672	25	0.64	0.68	16500000	14200000	5610000	13400000	9300000	18000000
305	TRUE	Empty	sp|Q92974|ARHG2_HUMAN Rho guanine nucleotide exchange factor 2 OS=Homo sapiens OX=9606 GN=ARHGEF2 PE=1 SV=4	Q92974	ARHG2	112 kDa	0.99967	25	1	0.12	85500000	79500000	29800000	29100000	26500000	33700000
306	TRUE	Empty	sp|Q9H583|HEAT1_HUMAN HEAT repeat-containing protein 1 OS=Homo sapiens OX=9606 GN=HEATR1 PE=1 SV=3	Q9H583	HEAT1	242 kDa	0.999636	25	1	0.77	21400000	22800000	15300000	20100000	12900000	23400000
307	TRUE	Empty	sp|P26639|SYTC_HUMAN Threonine--tRNA ligase 1, cytoplasmic OS=Homo sapiens OX=9606 GN=TARS1 PE=1 SV=3	P26639	SYTC	83 kDa	0.999615	25	1	0.97	38700000	40000000	17500000	21600000	26800000	49100000
308	TRUE	Empty	sp|P11387|TOP1_HUMAN DNA topoisomerase 1 OS=Homo sapiens OX=9606 GN=TOP1 PE=1 SV=2	P11387	TOP1	91 kDa	0.999578	25	0.8	0.66	88200000	76200000	51100000	102000000	44800000	126000000
309	TRUE	Empty	sp|Q9NTJ3|SMC4_HUMAN Structural maintenance of chromosomes protein 4 OS=Homo sapiens OX=9606 GN=SMC4 PE=1 SV=2	Q9NTJ3	SMC4	147 kDa	0.999431	25	1	0.27	43500000	45200000	19500000	17800000	14100000	34900000
310	TRUE	Empty	sp|P51805|PLXA3_HUMAN Plexin-A3 OS=Homo sapiens OX=9606 GN=PLXNA3 PE=1 SV=2	P51805	PLXA3	208 kDa	0.999373	25	0.68	0.75	9590000	10500000	4860000	9480000	2960000	10700000
311	TRUE	Empty	sp|Q5JTH9|RRP12_HUMAN RRP12-like protein OS=Homo sapiens OX=9606 GN=RRP12 PE=1 SV=2	Q5JTH9	RRP12	144 kDa	0.99987	24	1	0.91	38600000	38400000	24500000	42900000	21000000	36900000
312	TRUE	Empty	sp|P55084|ECHB_HUMAN Trifunctional enzyme subunit beta, mitochondrial OS=Homo sapiens OX=9606 GN=HADHB PE=1 SV=3	P55084	ECHB	51 kDa	0.999838	24	1	0.14	955000000	1040000000	623000000	687000000	349000000	609000000
313	TRUE	Empty	sp|P48681|NEST_HUMAN Nestin OS=Homo sapiens OX=9606 GN=NES PE=1 SV=2	P48681	NEST	177 kDa	0.999837	24	1	0.14	12500000	13900000	7470000	65500000	10200000	75400000
314	TRUE	Empty	Cluster of sp|Q9NVI7|ATD3A_HUMAN ATPase family AAA domain-containing protein 3A OS=Homo sapiens OX=9606 GN=ATAD3A PE=1 SV=2	Q5T9A4	ATD3B			25	1	0.91	80400000	87500000	54000000	165000000	31300000	88600000
315	TRUE	Empty	sp|P08240|SRPRA_HUMAN Signal recognition particle receptor subunit alpha OS=Homo sapiens OX=9606 GN=SRPRA PE=1 SV=2	P08240	SRPRA	70 kDa	0.99983	24	1	0.59	160000000	167000000	89000000	169000000	39500000	146000000
316	TRUE	Empty	sp|Q9NRW7|VPS45_HUMAN Vacuolar protein sorting-associated protein 45 OS=Homo sapiens OX=9606 GN=VPS45 PE=1 SV=1	Q9NRW7	VPS45	65 kDa	0.999811	24	1	0.27	93700000	104000000	44700000	54700000	22000000	68500000
317	TRUE	Empty	sp|P04844|RPN2_HUMAN Dolichyl-diphosphooligosaccharide--protein glycosyltransferase subunit 2 OS=Homo sapiens OX=9606 GN=RPN2 PE=1 SV=3	P04844	RPN2	69 kDa	0.9998	24	1	1	235000000	242000000	192000000	303000000	110000000	327000000
318	TRUE	Empty	sp|P49588|SYAC_HUMAN Alanine--tRNA ligase, cytoplasmic OS=Homo sapiens OX=9606 GN=AARS1 PE=1 SV=2	P49588	SYAC	107 kDa	0.999789	24	1	0.52	35500000	30500000	16400000	21600000	35100000	47000000
319	TRUE	Empty	sp|Q9BZF1|OSBL8_HUMAN Oxysterol-binding protein-related protein 8 OS=Homo sapiens OX=9606 GN=OSBPL8 PE=1 SV=3	Q9BZF1	OSBL8	101 kDa	0.999785	24	1	0.95	97800000	101000000	61500000	143000000	37600000	125000000
320	TRUE	Empty	sp|Q16555|DPYL2_HUMAN Dihydropyrimidinase-related protein 2 OS=Homo sapiens OX=9606 GN=DPYSL2 PE=1 SV=1	Q16555	DPYL2	62 kDa	0.999766	24	0.79	0.84	101000000	86700000	40600000	62900000	77200000	88500000
321	TRUE	Empty	sp|Q92499|DDX1_HUMAN ATP-dependent RNA helicase DDX1 OS=Homo sapiens OX=9606 GN=DDX1 PE=1 SV=2	Q92499	DDX1	82 kDa	0.999763	24	1	0.55	38900000	32200000	16200000	30000000	26500000	47000000
322	TRUE	Empty	sp|P05067|A4_HUMAN Amyloid-beta precursor protein OS=Homo sapiens OX=9606 GN=APP PE=1 SV=3	P05067	A4	87 kDa	0.999754	24	0.96	0.55	99200000	104000000	56300000	97600000	31100000	85000000
323	TRUE	Empty	sp|P00558|PGK1_HUMAN Phosphoglycerate kinase 1 OS=Homo sapiens OX=9606 GN=PGK1 PE=1 SV=3	P00558	PGK1	45 kDa	0.999752	24	0.83	0.68	125000000	122000000	58500000	72800000	121000000	160000000
324	TRUE	Empty	sp|P35222|CTNB1_HUMAN Catenin beta-1 OS=Homo sapiens OX=9606 GN=CTNNB1 PE=1 SV=1	P35222	CTNB1	85 kDa	0.999741	24	0.79	0.85	37700000	39000000	23800000	62100000	16600000	44200000
325	TRUE	Empty	sp|Q9C0E2|XPO4_HUMAN Exportin-4 OS=Homo sapiens OX=9606 GN=XPO4 PE=1 SV=2	Q9C0E2	XPO4	130 kDa	0.99974	24	1	0.13	68800000	71800000	32300000	15200000	20800000	46700000
326	TRUE	Empty	sp|Q9Y5L0|TNPO3_HUMAN Transportin-3 OS=Homo sapiens OX=9606 GN=TNPO3 PE=1 SV=3	Q9Y5L0	TNPO3	104 kDa	0.999708	24	1	0.17	64300000	68000000	27100000	15500000	18600000	45100000
327	TRUE	Empty	sp|Q969V3|NCLN_HUMAN Nicalin OS=Homo sapiens OX=9606 GN=NCLN PE=1 SV=2	Q969V3	NCLN	63 kDa	0.999708	24	1	0.96	153000000	162000000	151000000	192000000	83400000	224000000
328	TRUE	Empty	sp|Q93050|VPP1_HUMAN V-type proton ATPase 116 kDa subunit a1 OS=Homo sapiens OX=9606 GN=ATP6V0A1 PE=1 SV=3	Q93050	VPP1	96 kDa	0.999706	24	0.96	0.12	146000000	154000000	71600000	70000000	52700000	81800000
329	TRUE	Empty	sp|P62195|PRS8_HUMAN 26S proteasome regulatory subunit 8 OS=Homo sapiens OX=9606 GN=PSMC5 PE=1 SV=1	P62195	PRS8	46 kDa	0.999706	24	0.92	0.37	76400000	73800000	44700000	31800000	54800000	63600000
330	TRUE	Empty	sp|Q4KMQ2|ANO6_HUMAN Anoctamin-6 OS=Homo sapiens OX=9606 GN=ANO6 PE=1 SV=2	Q4KMQ2	ANO6	106 kDa	0.999702	24	1	0.38	83600000	84200000	52200000	62500000	24700000	76400000
331	TRUE	Empty	sp|Q9UIQ6|LCAP_HUMAN Leucyl-cystinyl aminopeptidase OS=Homo sapiens OX=9606 GN=LNPEP PE=1 SV=3	Q9UIQ6	LCAP	117 kDa	0.999696	24	1	0.37	35000000	38100000	19800000	24000000	11000000	31800000
332	TRUE	Empty	sp|Q9Y230|RUVB2_HUMAN RuvB-like 2 OS=Homo sapiens OX=9606 GN=RUVBL2 PE=1 SV=3	Q9Y230	RUVB2	51 kDa	0.999687	24	1	0.99	182000000	190000000	122000000	129000000	157000000	211000000
333	TRUE	Empty	sp|P11940|PABP1_HUMAN Polyadenylate-binding protein 1 OS=Homo sapiens OX=9606 GN=PABPC1 PE=1 SV=2	P11940	PABP1	71 kDa	0.999679	24	0.62	0.44	92700000	79400000	52000000	102000000	68100000	95300000
334	TRUE	Empty	sp|Q92614|MY18A_HUMAN Unconventional myosin-XVIIIa OS=Homo sapiens OX=9606 GN=MYO18A PE=1 SV=3	Q92614	MY18A	233 kDa	0.999671	24	1	0.0075	4210000	3470000	2140000	16600000	12100000	32500000
335	TRUE	Empty	sp|Q5T5X7|BEND3_HUMAN BEN domain-containing protein 3 OS=Homo sapiens OX=9606 GN=BEND3 PE=1 SV=1	Q5T5X7	BEND3	94 kDa	0.999663	24	1	0.45	75100000	51800000	3080000	20700000	1640000	14100000
336	TRUE	Empty	sp|Q13310|PABP4_HUMAN Polyadenylate-binding protein 4 OS=Homo sapiens OX=9606 GN=PABPC4 PE=1 SV=1	Q13310	PABP4	71 kDa	0.999661	24	0.62	0.23	29400000	23600000	15500000	33200000	25300000	30900000
337	TRUE	Empty	sp|O43175|SERA_HUMAN D-3-phosphoglycerate dehydrogenase OS=Homo sapiens OX=9606 GN=PHGDH PE=1 SV=4	O43175	SERA	57 kDa	0.99966	24	1	0.13	988000000	1020000000	598000000	237000000	526000000	641000000
338	TRUE	Empty	sp|P55265|DSRAD_HUMAN Double-stranded RNA-specific adenosine deaminase OS=Homo sapiens OX=9606 GN=ADAR PE=1 SV=4	P55265	DSRAD	136 kDa	0.999658	24	1	0.52	20600000	18000000	8750000	32700000	10400000	23900000
339	TRUE	Empty	sp|P48735|IDHP_HUMAN Isocitrate dehydrogenase [NADP], mitochondrial OS=Homo sapiens OX=9606 GN=IDH2 PE=1 SV=2	P48735	IDHP	51 kDa	0.999651	24	0.96	0.54	175000000	180000000	107000000	192000000	122000000	244000000
340	TRUE	Empty	sp|Q9NYU2|UGGG1_HUMAN UDP-glucose:glycoprotein glucosyltransferase 1 OS=Homo sapiens OX=9606 GN=UGGT1 PE=1 SV=3	Q9NYU2	UGGG1	177 kDa	0.999598	24	1	0.61	17900000	18100000	12200000	15400000	15700000	21900000
341	TRUE	Empty	sp|Q92878|RAD50_HUMAN DNA repair protein RAD50 OS=Homo sapiens OX=9606 GN=RAD50 PE=1 SV=1	Q92878	RAD50	154 kDa	0.999468	24	1	0.43	23800000	23800000	12100000	8580000	18000000	18400000
342	TRUE	Empty	sp|Q14195|DPYL3_HUMAN Dihydropyrimidinase-related protein 3 OS=Homo sapiens OX=9606 GN=DPYSL3 PE=1 SV=1	Q14195	DPYL3	62 kDa	0.999864	23	0.83	0.92	160000000	136000000	68200000	89100000	112000000	136000000
343	TRUE	Empty	sp|Q9BUF5|TBB6_HUMAN Tubulin beta-6 chain OS=Homo sapiens OX=9606 GN=TUBB6 PE=1 SV=1	Q9BUF5	TBB6	50 kDa	0.999863	23	0.43	0.81	87800000	65600000	33100000	27500000	26400000	157000000
344	TRUE	Empty	sp|Q13263|TIF1B_HUMAN Transcription intermediary factor 1-beta OS=Homo sapiens OX=9606 GN=TRIM28 PE=1 SV=5	Q13263	TIF1B	89 kDa	0.999854	23	1	0.29	245000000	250000000	159000000	116000000	165000000	216000000
345	TRUE	Empty	sp|Q6P2E9|EDC4_HUMAN Enhancer of mRNA-decapping protein 4 OS=Homo sapiens OX=9606 GN=EDC4 PE=1 SV=1	Q6P2E9	EDC4	152 kDa	0.999832	23	1	0.34	45400000	46300000	20400000	14900000	24400000	35500000
346	TRUE	Empty	sp|Q99832|TCPH_HUMAN T-complex protein 1 subunit eta OS=Homo sapiens OX=9606 GN=CCT7 PE=1 SV=2	Q99832	TCPH	59 kDa	0.999821	23	1	0.39	74300000	69600000	32000000	29800000	44700000	50600000
347	TRUE	Empty	sp|Q9UHB9|SRP68_HUMAN Signal recognition particle subunit SRP68 OS=Homo sapiens OX=9606 GN=SRP68 PE=1 SV=2	Q9UHB9	SRP68	71 kDa	0.999814	23	1	0.74	30000000	25200000	12900000	17600000	16500000	24700000
348	TRUE	Empty	sp|Q16850|CP51A_HUMAN Lanosterol 14-alpha demethylase OS=Homo sapiens OX=9606 GN=CYP51A1 PE=1 SV=4	Q16850	CP51A	57 kDa	0.999812	23	1	0.41	254000000	270000000	184000000	221000000	71900000	251000000
349	TRUE	Empty	sp|Q15021|CND1_HUMAN Condensin complex subunit 1 OS=Homo sapiens OX=9606 GN=NCAPD2 PE=1 SV=3	Q15021	CND1	157 kDa	0.9998	23	1	0.28	30900000	33600000	17700000	12600000	11000000	31300000
350	TRUE	Empty	sp|O14672|ADA10_HUMAN Disintegrin and metalloproteinase domain-containing protein 10 OS=Homo sapiens OX=9606 GN=ADAM10 PE=1 SV=1	O14672	ADA10	84 kDa	0.999793	23	1	0.41	90500000	101000000	66800000	88300000	29600000	83500000
351	TRUE	Empty	sp|O95470|SGPL1_HUMAN Sphingosine-1-phosphate lyase 1 OS=Homo sapiens OX=9606 GN=SGPL1 PE=1 SV=3	O95470	SGPL1	64 kDa	0.99978	23	1	0.54	203000000	211000000	102000000	191000000	45800000	177000000
352	TRUE	Empty	sp|Q96PC5|MIA2_HUMAN Melanoma inhibitory activity protein 2 OS=Homo sapiens OX=9606 GN=MIA2 PE=1 SV=4	Q96PC5	MIA2	160 kDa	0.99978	23	1	0.53	31400000	34400000	21700000	28800000	11500000	33700000
353	TRUE	Empty	sp|Q9Y263|PLAP_HUMAN Phospholipase A-2-activating protein OS=Homo sapiens OX=9606 GN=PLAA PE=1 SV=2	Q9Y263	PLAP	87 kDa	0.999773	23	1	0.1	49700000	51600000	20700000	11800000	10400000	27800000
354	TRUE	Empty	sp|Q9UJS0|CMC2_HUMAN Calcium-binding mitochondrial carrier protein Aralar2 OS=Homo sapiens OX=9606 GN=SLC25A13 PE=1 SV=2	Q9UJS0	CMC2	74 kDa	0.999769	23	0.78	0.57	41300000	43300000	44200000	90000000	26900000	63100000
355	TRUE	Empty	sp|Q6UW02|CP20A_HUMAN Cytochrome P450 20A1 OS=Homo sapiens OX=9606 GN=CYP20A1 PE=1 SV=1	Q6UW02	CP20A	52 kDa	0.999764	23	1	0.26	75300000	81500000	54000000	58700000	23200000	63100000
356	TRUE	Empty	sp|Q9BQG0|MBB1A_HUMAN Myb-binding protein 1A OS=Homo sapiens OX=9606 GN=MYBBP1A PE=1 SV=2	Q9BQG0	MBB1A	149 kDa	0.999763	23	1	0.89	28400000	35500000	14100000	30100000	13400000	29600000
357	TRUE	Empty	sp|Q9UBF2|COPG2_HUMAN Coatomer subunit gamma-2 OS=Homo sapiens OX=9606 GN=COPG2 PE=1 SV=1	Q9UBF2	COPG2	98 kDa	0.999743	23	0.78	0.22	34600000	36600000	22100000	11000000	16700000	32400000
358	TRUE	Empty	sp|O43390|HNRPR_HUMAN Heterogeneous nuclear ribonucleoprotein R OS=Homo sapiens OX=9606 GN=HNRNPR PE=1 SV=1	O43390	HNRPR	71 kDa	0.999726	23	0.74	0.22	29800000	25600000	14600000	79000000	22200000	39800000
359	TRUE	Empty	sp|O43615|TIM44_HUMAN Mitochondrial import inner membrane translocase subunit TIM44 OS=Homo sapiens OX=9606 GN=TIMM44 PE=1 SV=2	O43615	TIM44	51 kDa	0.999726	23	1	0.5	162000000	167000000	105000000	149000000	70300000	143000000
360	TRUE	Empty	sp|Q13308|PTK7_HUMAN Inactive tyrosine-protein kinase 7 OS=Homo sapiens OX=9606 GN=PTK7 PE=1 SV=2	Q13308	PTK7	118 kDa	0.999724	23	1	0.58	38100000	41500000	24300000	39600000	11000000	38800000
361	TRUE	Empty	sp|P56730|NETR_HUMAN Neurotrypsin OS=Homo sapiens OX=9606 GN=PRSS12 PE=2 SV=2	P56730	NETR	97 kDa	0.999719	23	1	0.65	86100000	87600000	57200000	81300000	31100000	97100000
362	TRUE	Empty	sp|P06576|ATPB_HUMAN ATP synthase subunit beta, mitochondrial OS=Homo sapiens OX=9606 GN=ATP5F1B PE=1 SV=3	P06576	ATPB	57 kDa	0.999696	23	1	0.38	714000000	733000000	509000000	620000000	299000000	638000000
363	TRUE	Empty	sp|O00159|MYO1C_HUMAN Unconventional myosin-Ic OS=Homo sapiens OX=9606 GN=MYO1C PE=1 SV=4	O00159	MYO1C	122 kDa	0.999691	23	0.96	0.027	5590000	3560000	1490000	59300000	10700000	73100000
364	TRUE	Empty	sp|Q6P1M0|S27A4_HUMAN Long-chain fatty acid transport protein 4 OS=Homo sapiens OX=9606 GN=SLC27A4 PE=1 SV=1	Q6P1M0	S27A4	72 kDa	0.99969	23	0.96	0.86	60000000	62600000	49000000	83700000	30700000	87600000
365	TRUE	Empty	sp|P24928|RPB1_HUMAN DNA-directed RNA polymerase II subunit RPB1 OS=Homo sapiens OX=9606 GN=POLR2A PE=1 SV=2	P24928	RPB1	217 kDa	0.999638	23	1	0.61	27600000	31300000	15700000	29700000	11500000	22300000
366	TRUE	Empty	sp|Q5T4S7|UBR4_HUMAN E3 ubiquitin-protein ligase UBR4 OS=Homo sapiens OX=9606 GN=UBR4 PE=1 SV=1	Q5T4S7	UBR4	574 kDa	0.99961	23	1	0.16	14800000	14500000	7380000	4660000	7670000	9060000
367	TRUE	Empty	sp|Q04637|IF4G1_HUMAN Eukaryotic translation initiation factor 4 gamma 1 OS=Homo sapiens OX=9606 GN=EIF4G1 PE=1 SV=4	Q04637	IF4G1	175 kDa	0.999564	23	0.91	0.55	39000000	36300000	19000000	16100000	25600000	34800000
368	TRUE	Empty	sp|Q93009|UBP7_HUMAN Ubiquitin carboxyl-terminal hydrolase 7 OS=Homo sapiens OX=9606 GN=USP7 PE=1 SV=2	Q93009	UBP7	128 kDa	0.999563	23	1	0.85	30600000	28000000	11900000	22200000	16700000	34300000
369	TRUE	Empty	sp|Q7Z460|CLAP1_HUMAN CLIP-associating protein 1 OS=Homo sapiens OX=9606 GN=CLASP1 PE=1 SV=1	Q7Z460	CLAP1	169 kDa	0.99956	23	0.87	0.13	45800000	46300000	12900000	9830000	11100000	18000000
370	TRUE	Empty	sp|P52701|MSH6_HUMAN DNA mismatch repair protein Msh6 OS=Homo sapiens OX=9606 GN=MSH6 PE=1 SV=2	P52701	MSH6	153 kDa	0.99951	23	1	0.16	12600000	13000000	12100000	12600000	18600000	28600000
371	TRUE	Empty	sp|Q9HDC9|APMAP_HUMAN Adipocyte plasma membrane-associated protein OS=Homo sapiens OX=9606 GN=APMAP PE=1 SV=2	Q9HDC9	APMAP	46 kDa	0.999497	23	1	0.55	1020000000	1050000000	738000000	1040000000	406000000	988000000
372	TRUE	Empty	sp|Q14571|ITPR2_HUMAN Inositol 1,4,5-trisphosphate receptor type 2 OS=Homo sapiens OX=9606 GN=ITPR2 PE=1 SV=2	Q14571	ITPR2	308 kDa	0.999326	23	0.65	0.72	6300000	5920000	3630000	7430000	1270000	7190000
373	TRUE	Empty	sp|P43304|GPDM_HUMAN Glycerol-3-phosphate dehydrogenase, mitochondrial OS=Homo sapiens OX=9606 GN=GPD2 PE=1 SV=3	P43304	GPDM	81 kDa	0.999828	22	1	0.46	45700000	49100000	28100000	49500000	11800000	34300000
374	TRUE	Empty	sp|Q86UE4|LYRIC_HUMAN Protein LYRIC OS=Homo sapiens OX=9606 GN=MTDH PE=1 SV=2	Q86UE4	LYRIC	64 kDa	0.999814	22	1	0.5	288000000	276000000	178000000	268000000	77700000	258000000
375	TRUE	Empty	sp|P49815|TSC2_HUMAN Tuberin OS=Homo sapiens OX=9606 GN=TSC2 PE=1 SV=2	P49815	TSC2	201 kDa	0.999812	22	1	0.11	28100000	32600000	13900000	5420000	9420000	17600000
376	TRUE	Empty	sp|O00425|IF2B3_HUMAN Insulin-like growth factor 2 mRNA-binding protein 3 OS=Homo sapiens OX=9606 GN=IGF2BP3 PE=1 SV=2	O00425	IF2B3	64 kDa	0.999808	22	0.91	0.83	59900000	55000000	35400000	49100000	44300000	60800000
377	TRUE	Empty	sp|P49917|DNLI4_HUMAN DNA ligase 4 OS=Homo sapiens OX=9606 GN=LIG4 PE=1 SV=2	P49917	DNLI4	104 kDa	0.999804	22	1	0.075	187000000	181000000	14500000	9500000	4470000	15600000
378	TRUE	Empty	sp|Q5H9R7|PP6R3_HUMAN Serine/threonine-protein phosphatase 6 regulatory subunit 3 OS=Homo sapiens OX=9606 GN=PPP6R3 PE=1 SV=2	Q5H9R7	PP6R3	98 kDa	0.99979	22	0.95	0.48	39900000	42200000	20400000	20200000	11800000	48400000
379	TRUE	Empty	sp|P31150|GDIA_HUMAN Rab GDP dissociation inhibitor alpha OS=Homo sapiens OX=9606 GN=GDI1 PE=1 SV=2	P31150	GDIA	51 kDa	0.999788	22	0.59	0.72	24200000	19100000	8270000	13300000	17700000	24700000
380	TRUE	Empty	sp|Q96A33|CCD47_HUMAN PAT complex subunit CCDC47 OS=Homo sapiens OX=9606 GN=CCDC47 PE=1 SV=1	Q96A33	CCD47	56 kDa	0.999777	22	1	0.57	211000000	232000000	178000000	225000000	86300000	240000000
381	TRUE	Empty	sp|O00116|ADAS_HUMAN Alkyldihydroxyacetonephosphate synthase, peroxisomal OS=Homo sapiens OX=9606 GN=AGPS PE=1 SV=1	O00116	ADAS	73 kDa	0.999773	22	1	0.13	88700000	91300000	42000000	47800000	16900000	39400000
382	TRUE	Empty	sp|P54289|CA2D1_HUMAN Voltage-dependent calcium channel subunit alpha-2/delta-1 OS=Homo sapiens OX=9606 GN=CACNA2D1 PE=1 SV=3	P54289	CA2D1	125 kDa	0.99977	22	0.95	0.39	36300000	42000000	22100000	33900000	12800000	27800000
383	TRUE	Empty	sp|Q14966|ZN638_HUMAN Zinc finger protein 638 OS=Homo sapiens OX=9606 GN=ZNF638 PE=1 SV=2	Q14966	ZN638	221 kDa	0.99977	22	1	0.17	7310000	9270000	1210000	171000000	9600000	13300000
384	TRUE	Empty	sp|Q8IWT6|LRC8A_HUMAN Volume-regulated anion channel subunit LRRC8A OS=Homo sapiens OX=9606 GN=LRRC8A PE=1 SV=1	Q8IWT6	LRC8A	94 kDa	0.999769	22	0.95	0.49	15600000	15700000	10700000	28900000	9390000	22000000
385	TRUE	Empty	sp|Q07954|LRP1_HUMAN Prolow-density lipoprotein receptor-related protein 1 OS=Homo sapiens OX=9606 GN=LRP1 PE=1 SV=2	Q07954	LRP1	505 kDa	0.999759	22	1	0.51	20100000	23000000	11000000	17900000	7010000	17700000
386	TRUE	Empty	sp|Q96P70|IPO9_HUMAN Importin-9 OS=Homo sapiens OX=9606 GN=IPO9 PE=1 SV=3	Q96P70	IPO9	116 kDa	0.999754	22	1	0.17	96800000	96200000	36000000	15100000	29700000	57900000
387	TRUE	Empty	sp|Q92900|RENT1_HUMAN Regulator of nonsense transcripts 1 OS=Homo sapiens OX=9606 GN=UPF1 PE=1 SV=2	Q92900	RENT1	124 kDa	0.999747	22	1	0.48	25900000	25800000	13800000	26700000	20600000	28500000
388	TRUE	Empty	sp|Q9Y2L1|RRP44_HUMAN Exosome complex exonuclease RRP44 OS=Homo sapiens OX=9606 GN=DIS3 PE=1 SV=2	Q9Y2L1	RRP44	109 kDa	0.999743	22	1	0.21	36300000	36800000	16400000	5680000	12800000	27700000
389	TRUE	Empty	sp|O15270|SPTC2_HUMAN Serine palmitoyltransferase 2 OS=Homo sapiens OX=9606 GN=SPTLC2 PE=1 SV=1	O15270	SPTC2	63 kDa	0.999742	22	1	0.88	91500000	99200000	67600000	101000000	43900000	118000000
390	TRUE	Empty	sp|Q16822|PCKGM_HUMAN Phosphoenolpyruvate carboxykinase [GTP], mitochondrial OS=Homo sapiens OX=9606 GN=PCK2 PE=1 SV=4	Q16822	PCKGM	71 kDa	0.999738	22	1	0.046	27500000	24000000	14500000	40700000	33100000	46800000
391	TRUE	Empty	sp|P31040|SDHA_HUMAN Succinate dehydrogenase [ubiquinone] flavoprotein subunit, mitochondrial OS=Homo sapiens OX=9606 GN=SDHA PE=1 SV=2	P31040	SDHA	73 kDa	0.999732	22	1	0.9	70300000	77600000	61300000	122000000	32900000	98800000
392	TRUE	Empty	sp|Q9Y4P3|TBL2_HUMAN Transducin beta-like protein 2 OS=Homo sapiens OX=9606 GN=TBL2 PE=1 SV=1	Q9Y4P3	TBL2	50 kDa	0.99973	22	1	0.93	34200000	32800000	22900000	52000000	8180000	50600000
393	TRUE	Empty	sp|P28289|TMOD1_HUMAN Tropomodulin-1 OS=Homo sapiens OX=9606 GN=TMOD1 PE=1 SV=1	P28289	TMOD1	41 kDa	0.999708	22	0.95	0.0088	11400000	9740000	5630000	309000000	86700000	1030000000
394	TRUE	Empty	sp|Q9NRC1|ST7_HUMAN Suppressor of tumorigenicity 7 protein OS=Homo sapiens OX=9606 GN=ST7 PE=1 SV=1	Q9NRC1	ST7	67 kDa	0.999669	22	1	0.94	68300000	76600000	38500000	94000000	23100000	105000000
395	TRUE	Empty	sp|P39880|CUX1_HUMAN Homeobox protein cut-like 1 OS=Homo sapiens OX=9606 GN=CUX1 PE=1 SV=3	P39880	CUX1	164 kDa	0.999653	22	1	0.34	30300000	26000000	8590000	17100000	2810000	14300000
396	TRUE	Empty	sp|Q14669|TRIPC_HUMAN E3 ubiquitin-protein ligase TRIP12 OS=Homo sapiens OX=9606 GN=TRIP12 PE=1 SV=1	Q14669	TRIPC	220 kDa	0.999645	22	1	0.56	15200000	13400000	4470000	11200000	3610000	8490000
397	TRUE	Empty	sp|P21579|SYT1_HUMAN Synaptotagmin-1 OS=Homo sapiens OX=9606 GN=SYT1 PE=1 SV=1	P21579	SYT1	48 kDa	0.999632	22	0.68	0.43	277000000	277000000	147000000	213000000	92900000	222000000
398	TRUE	Empty	sp|P28340|DPOD1_HUMAN DNA polymerase delta catalytic subunit OS=Homo sapiens OX=9606 GN=POLD1 PE=1 SV=2	P28340	DPOD1	124 kDa	0.999624	22	1	0.067	32600000	32500000	15000000	5490000	8070000	16400000
399	TRUE	Empty	sp|O43143|DHX15_HUMAN Pre-mRNA-splicing factor ATP-dependent RNA helicase DHX15 OS=Homo sapiens OX=9606 GN=DHX15 PE=1 SV=2	O43143	DHX15	91 kDa	0.99962	22	1	0.46	33900000	30500000	15800000	47000000	20800000	38500000
400	TRUE	Empty	sp|Q8IZQ1|WDFY3_HUMAN WD repeat and FYVE domain-containing protein 3 OS=Homo sapiens OX=9606 GN=WDFY3 PE=1 SV=2	Q8IZQ1	WDFY3	395 kDa	0.999404	22	1	0.18	23000000	23900000	9030000	6920000	6510000	14800000
401	TRUE	Empty	sp|P46977|STT3A_HUMAN Dolichyl-diphosphooligosaccharide--protein glycosyltransferase subunit STT3A OS=Homo sapiens OX=9606 GN=STT3A PE=1 SV=2	P46977	STT3A	81 kDa	0.999392	22	0.95	0.94	269000000	285000000	202000000	332000000	121000000	355000000
402	TRUE	Empty	sp|Q9P2K5|MYEF2_HUMAN Myelin expression factor 2 OS=Homo sapiens OX=9606 GN=MYEF2 PE=1 SV=3	Q9P2K5	MYEF2	64 kDa	0.99989	21	1	0.86	76300000	62300000	37200000	92300000	32300000	74100000
403	TRUE	Empty	sp|Q9UI26|IPO11_HUMAN Importin-11 OS=Homo sapiens OX=9606 GN=IPO11 PE=1 SV=1	Q9UI26	IPO11	113 kDa	0.999857	21	1	0.41	21100000	23700000	15200000	5350000	14600000	25800000
404	TRUE	Empty	sp|P40227|TCPZ_HUMAN T-complex protein 1 subunit zeta OS=Homo sapiens OX=9606 GN=CCT6A PE=1 SV=3	P40227	TCPZ	58 kDa	0.99985	21	0.76	0.28	84800000	79600000	34000000	29600000	43000000	51400000
405	TRUE	Empty	sp|P09543|CN37_HUMAN 2',3'-cyclic-nucleotide 3'-phosphodiesterase OS=Homo sapiens OX=9606 GN=CNP PE=1 SV=2	P09543	CN37	48 kDa	0.999845	21	1	0.28	164000000	175000000	90400000	129000000	74600000	101000000
406	TRUE	Empty	sp|O94826|TOM70_HUMAN Mitochondrial import receptor subunit TOM70 OS=Homo sapiens OX=9606 GN=TOMM70 PE=1 SV=1	O94826	TOM70	67 kDa	0.999821	21	1	0.69	153000000	168000000	96100000	196000000	42400000	157000000
407	TRUE	Empty	sp|P27694|RFA1_HUMAN Replication protein A 70 kDa DNA-binding subunit OS=Homo sapiens OX=9606 GN=RPA1 PE=1 SV=2	P27694	RFA1	68 kDa	0.999821	21	1	0.018	228000000	235000000	137000000	14400000	23800000	69400000
408	TRUE	Empty	sp|P37268|FDFT_HUMAN Squalene synthase OS=Homo sapiens OX=9606 GN=FDFT1 PE=1 SV=1	P37268	FDFT	48 kDa	0.999818	21	1	0.039	114000000	122000000	81200000	44300000	32700000	72300000
409	TRUE	Empty	sp|Q08945|SSRP1_HUMAN FACT complex subunit SSRP1 OS=Homo sapiens OX=9606 GN=SSRP1 PE=1 SV=1	Q08945	SSRP1	81 kDa	0.999817	21	1	0.054	240000000	238000000	39500000	21900000	22800000	32000000
410	TRUE	Empty	sp|Q9P2N7|KLH13_HUMAN Kelch-like protein 13 OS=Homo sapiens OX=9606 GN=KLHL13 PE=1 SV=3	Q9P2N7	KLH13	74 kDa	0.9998	21	1	0.019	90600000	78500000	57900000	4680000	6250000	26100000
411	TRUE	Empty	sp|Q9HBM0|VEZA_HUMAN Vezatin OS=Homo sapiens OX=9606 GN=VEZT PE=1 SV=3	Q9HBM0	VEZA	89 kDa	0.999789	21	1	0.7	38000000	41500000	25900000	40000000	12600000	47300000
412	TRUE	Empty	sp|Q8WVM8|SCFD1_HUMAN Sec1 family domain-containing protein 1 OS=Homo sapiens OX=9606 GN=SCFD1 PE=1 SV=4	Q8WVM8	SCFD1	72 kDa	0.999774	21	1	0.41	92500000	102000000	48500000	69900000	21200000	80600000
413	TRUE	Empty	sp|Q16658|FSCN1_HUMAN Fascin OS=Homo sapiens OX=9606 GN=FSCN1 PE=1 SV=3	Q16658	FSCN1	55 kDa	0.999771	21	1	0.22	87400000	85300000	35400000	111000000	75600000	148000000
414	TRUE	Empty	sp|Q16832|DDR2_HUMAN Discoidin domain-containing receptor 2 OS=Homo sapiens OX=9606 GN=DDR2 PE=1 SV=2	Q16832	DDR2	97 kDa	0.999768	21	0.95	0.55	72600000	76900000	34900000	69700000	16500000	61000000
415	TRUE	Empty	sp|Q9NR63|CP26B_HUMAN Cytochrome P450 26B1 OS=Homo sapiens OX=9606 GN=CYP26B1 PE=1 SV=1	Q9NR63	CP26B	58 kDa	0.999765	21	0.95	0.57	106000000	117000000	54300000	103000000	39500000	82100000
416	TRUE	Empty	sp|Q9Y265|RUVB1_HUMAN RuvB-like 1 OS=Homo sapiens OX=9606 GN=RUVBL1 PE=1 SV=1	Q9Y265	RUVB1	50 kDa	0.999763	21	1	0.92	155000000	158000000	105000000	109000000	126000000	177000000
417	TRUE	Empty	sp|Q9Y276|BCS1_HUMAN Mitochondrial chaperone BCS1 OS=Homo sapiens OX=9606 GN=BCS1L PE=1 SV=1	Q9Y276	BCS1	48 kDa	0.999755	21	1	0.33	93300000	103000000	72200000	77800000	32100000	89500000
418	TRUE	Empty	sp|Q99798|ACON_HUMAN Aconitate hydratase, mitochondrial OS=Homo sapiens OX=9606 GN=ACO2 PE=1 SV=2	Q99798	ACON	85 kDa	0.999753	21	1	0.026	27200000	25500000	15500000	58300000	36700000	59500000
419	TRUE	Empty	sp|P41250|GARS_HUMAN Glycine--tRNA ligase OS=Homo sapiens OX=9606 GN=GARS1 PE=1 SV=3	P41250	GARS	83 kDa	0.999751	21	1	0.62	68600000	62000000	32400000	46500000	62400000	73600000
420	TRUE	Empty	sp|O75955|FLOT1_HUMAN Flotillin-1 OS=Homo sapiens OX=9606 GN=FLOT1 PE=1 SV=3	O75955	FLOT1	47 kDa	0.999744	21	1	0.38	20300000	22200000	17200000	42400000	14100000	37300000
421	TRUE	Empty	sp|Q9GZR7|DDX24_HUMAN ATP-dependent RNA helicase DDX24 OS=Homo sapiens OX=9606 GN=DDX24 PE=1 SV=1	Q9GZR7	DDX24	96 kDa	0.999743	21	1	0.38	20900000	15800000	9850000	26800000	13200000	22900000
422	TRUE	Empty	sp|Q8NC56|LEMD2_HUMAN LEM domain-containing protein 2 OS=Homo sapiens OX=9606 GN=LEMD2 PE=1 SV=1	Q8NC56	LEMD2	57 kDa	0.999741	21	1	0.46	141000000	144000000	50600000	77400000	29700000	119000000
423	TRUE	Empty	sp|Q9Y4R8|TELO2_HUMAN Telomere length regulation protein TEL2 homolog OS=Homo sapiens OX=9606 GN=TELO2 PE=1 SV=2	Q9Y4R8	TELO2	92 kDa	0.999739	21	1	0.17	47500000	53400000	25300000	12700000	14500000	40100000
424	TRUE	Empty	sp|Q9UI12|VATH_HUMAN V-type proton ATPase subunit H OS=Homo sapiens OX=9606 GN=ATP6V1H PE=1 SV=1	Q9UI12	VATH	56 kDa	0.999733	21	1	0.31	103000000	103000000	49700000	37700000	42000000	91200000
425	TRUE	Empty	sp|Q07866|KLC1_HUMAN Kinesin light chain 1 OS=Homo sapiens OX=9606 GN=KLC1 PE=1 SV=2	Q07866	KLC1	65 kDa	0.999724	21	1	0.8	21700000	18400000	9920000	16600000	14400000	20400000
426	TRUE	Empty	sp|P12821|ACE_HUMAN Angiotensin-converting enzyme OS=Homo sapiens OX=9606 GN=ACE PE=1 SV=1	P12821	ACE	150 kDa	0.9997	21	1	0.88	42500000	44200000	25300000	57900000	19100000	51600000
427	TRUE	Empty	sp|Q99986|VRK1_HUMAN Serine/threonine-protein kinase VRK1 OS=Homo sapiens OX=9606 GN=VRK1 PE=1 SV=1	Q99986	VRK1	45 kDa	0.999693	21	1	0.042	384000000	342000000	57600000	11200000	15800000	49900000
428	TRUE	Empty	sp|O43174|CP26A_HUMAN Cytochrome P450 26A1 OS=Homo sapiens OX=9606 GN=CYP26A1 PE=1 SV=2	O43174	CP26A	56 kDa	0.999685	21	0.95	0.45	460000000	500000000	307000000	363000000	157000000	492000000
429	TRUE	Empty	sp|O95140|MFN2_HUMAN Mitofusin-2 OS=Homo sapiens OX=9606 GN=MFN2 PE=1 SV=3	O95140	MFN2	86 kDa	0.999668	21	0.95	0.85	18200000	19300000	13800000	30000000	8020000	26000000
430	TRUE	Empty	sp|O14787|TNPO2_HUMAN Transportin-2 OS=Homo sapiens OX=9606 GN=TNPO2 PE=1 SV=3	O14787	TNPO2	101 kDa	0.99965	21	0.76	0.11	79900000	80600000	39800000	19100000	30900000	48500000
431	TRUE	Empty	sp|O60716|CTND1_HUMAN Catenin delta-1 OS=Homo sapiens OX=9606 GN=CTNND1 PE=1 SV=1	O60716	CTND1	108 kDa	0.999633	21	1	0.87	40900000	41800000	20600000	67400000	16700000	39800000
432	TRUE	Empty	sp|Q9BTV4|TMM43_HUMAN Transmembrane protein 43 OS=Homo sapiens OX=9606 GN=TMEM43 PE=1 SV=1	Q9BTV4	TMM43	45 kDa	0.999633	21	1	0.58	161000000	169000000	137000000	160000000	71300000	188000000
433	TRUE	Empty	sp|Q15911|ZFHX3_HUMAN Zinc finger homeobox protein 3 OS=Homo sapiens OX=9606 GN=ZFHX3 PE=1 SV=2	Q15911	ZFHX3	404 kDa	0.999614	21	0.71	0.25	20900000	21300000	6110000	8100000	2230000	11400000
434	TRUE	Empty	sp|P12270|TPR_HUMAN Nucleoprotein TPR OS=Homo sapiens OX=9606 GN=TPR PE=1 SV=3	P12270	TPR	267 kDa	0.999579	21	1	0.15	7680000	6010000	5050000	10900000	6460000	16600000
435	TRUE	Empty	sp|Q6SZW1|SARM1_HUMAN NAD(+) hydrolase SARM1 OS=Homo sapiens OX=9606 GN=SARM1 PE=1 SV=1	Q6SZW1	SARM1	79 kDa	0.999523	21	1	0.16	41400000	42300000	26200000	24600000	21500000	31700000
436	TRUE	Empty	sp|P23396|RS3_HUMAN 40S ribosomal protein S3 OS=Homo sapiens OX=9606 GN=RPS3 PE=1 SV=2	P23396	RS3	27 kDa	0.99951	21	1	0.14	1460000000	1520000000	761000000	495000000	673000000	979000000
437	TRUE	Empty	sp|P53675|CLH2_HUMAN Clathrin heavy chain 2 OS=Homo sapiens OX=9606 GN=CLTCL1 PE=1 SV=2	P53675	CLH2	187 kDa	0.999288	21	0.05	0.9	4960000	4350000	2180000	3100000	3410000	5030000
438	TRUE	Empty	sp|Q6DD88|ATLA3_HUMAN Atlastin-3 OS=Homo sapiens OX=9606 GN=ATL3 PE=1 SV=1	Q6DD88	ATLA3	61 kDa	0.99986	20	1	0.45	65100000	72400000	36500000	59000000	20200000	52900000
439	TRUE	Empty	sp|Q99536|VAT1_HUMAN Synaptic vesicle membrane protein VAT-1 homolog OS=Homo sapiens OX=9606 GN=VAT1 PE=1 SV=2	Q99536	VAT1	42 kDa	0.999849	20	1	0.1	883000000	921000000	435000000	326000000	353000000	516000000
440	TRUE	Empty	sp|Q9UBV2|SE1L1_HUMAN Protein sel-1 homolog 1 OS=Homo sapiens OX=9606 GN=SEL1L PE=1 SV=3	Q9UBV2	SE1L1	89 kDa	0.999845	20	1	0.5	30600000	32600000	23700000	27500000	13000000	33600000
441	TRUE	Empty	sp|P54920|SNAA_HUMAN Alpha-soluble NSF attachment protein OS=Homo sapiens OX=9606 GN=NAPA PE=1 SV=3	P54920	SNAA	33 kDa	0.999821	20	0.85	0.23	158000000	168000000	93200000	86000000	51200000	135000000
442	TRUE	Empty	sp|Q9NYL9|TMOD3_HUMAN Tropomodulin-3 OS=Homo sapiens OX=9606 GN=TMOD3 PE=1 SV=1	Q9NYL9	TMOD3	40 kDa	0.999814	20	0.9	0.14	26400000	12900000	8960000	56100000	18700000	228000000
443	TRUE	Empty	sp|Q8TEX9|IPO4_HUMAN Importin-4 OS=Homo sapiens OX=9606 GN=IPO4 PE=1 SV=2	Q8TEX9	IPO4	119 kDa	0.999814	20	1	0.14	55100000	55000000	22200000	11500000	17400000	32000000
444	TRUE	Empty	sp|Q7L5N7|PCAT2_HUMAN Lysophosphatidylcholine acyltransferase 2 OS=Homo sapiens OX=9606 GN=LPCAT2 PE=1 SV=1	Q7L5N7	PCAT2	60 kDa	0.999814	20	1	0.95	129000000	141000000	101000000	164000000	69300000	172000000
445	TRUE	Empty	sp|Q8N2K0|ABD12_HUMAN Lysophosphatidylserine lipase ABHD12 OS=Homo sapiens OX=9606 GN=ABHD12 PE=1 SV=2	Q8N2K0	ABD12	45 kDa	0.999812	20	1	0.35	199000000	201000000	158000000	168000000	78700000	190000000
446	TRUE	Empty	sp|Q14534|ERG1_HUMAN Squalene monooxygenase OS=Homo sapiens OX=9606 GN=SQLE PE=1 SV=3	Q14534	ERG1	64 kDa	0.999809	20	1	0.14	131000000	136000000	68700000	65400000	34600000	81900000
447	TRUE	Empty	sp|O94901|SUN1_HUMAN SUN domain-containing protein 1 OS=Homo sapiens OX=9606 GN=SUN1 PE=1 SV=4	O94901	SUN1	87 kDa	0.999804	20	1	0.98	18400000	19400000	33500000	29900000	6750000	55700000
448	TRUE	Empty	sp|Q86UE8|TLK2_HUMAN Serine/threonine-protein kinase tousled-like 2 OS=Homo sapiens OX=9606 GN=TLK2 PE=1 SV=2	Q86UE8	TLK2	88 kDa	0.999785	20	1	0.58	41300000	57900000	6520000	23700000	3400000	32500000
449	TRUE	Empty	sp|P00387|NB5R3_HUMAN NADH-cytochrome b5 reductase 3 OS=Homo sapiens OX=9606 GN=CYB5R3 PE=1 SV=3	P00387	NB5R3	34 kDa	0.99978	20	1	0.41	916000000	950000000	711000000	834000000	346000000	896000000
450	TRUE	Empty	sp|O94874|UFL1_HUMAN E3 UFM1-protein ligase 1 OS=Homo sapiens OX=9606 GN=UFL1 PE=1 SV=2	O94874	UFL1	90 kDa	0.999777	20	1	0.66	42300000	47200000	27900000	35800000	19300000	50700000
451	TRUE	Empty	sp|Q9UKN8|TF3C4_HUMAN General transcription factor 3C polypeptide 4 OS=Homo sapiens OX=9606 GN=GTF3C4 PE=1 SV=2	Q9UKN8	TF3C4	92 kDa	0.999771	20	1	0.95	24000000	22700000	15500000	24200000	13700000	26800000
452	TRUE	Empty	sp|Q92673|SORL_HUMAN Sortilin-related receptor OS=Homo sapiens OX=9606 GN=SORL1 PE=1 SV=2	Q92673	SORL	248 kDa	0.999769	20	1	0.33	29600000	29700000	18400000	23300000	10700000	23300000
453	TRUE	Empty	sp|P07355|ANXA2_HUMAN Annexin A2 OS=Homo sapiens OX=9606 GN=ANXA2 PE=1 SV=2	P07355	ANXA2	39 kDa	0.999761	20	1	0.042	105000000	112000000	61900000	190000000	137000000	194000000
454	TRUE	Empty	sp|Q9NQC3|RTN4_HUMAN Reticulon-4 OS=Homo sapiens OX=9606 GN=RTN4 PE=1 SV=2	Q9NQC3	RTN4	130 kDa	0.999759	20	1	0.75	416000000	456000000	298000000	363000000	226000000	520000000
455	TRUE	Empty	sp|P50454|SERPH_HUMAN Serpin H1 OS=Homo sapiens OX=9606 GN=SERPINH1 PE=1 SV=2	P50454	SERPH	46 kDa	0.999758	20	1	0.057	185000000	175000000	67100000	43100000	32100000	67700000
456	TRUE	Empty	sp|P14866|HNRPL_HUMAN Heterogeneous nuclear ribonucleoprotein L OS=Homo sapiens OX=9606 GN=HNRNPL PE=1 SV=2	P14866	HNRPL	64 kDa	0.999757	20	1	0.14	40500000	41000000	20800000	290000000	41800000	83100000
457	TRUE	Empty	sp|Q9BXK5|B2L13_HUMAN Bcl-2-like protein 13 OS=Homo sapiens OX=9606 GN=BCL2L13 PE=1 SV=1	Q9BXK5	B2L13	53 kDa	0.99975	20	1	0.32	117000000	118000000	72900000	91900000	34100000	92400000
458	TRUE	Empty	sp|P09172|DOPO_HUMAN Dopamine beta-hydroxylase OS=Homo sapiens OX=9606 GN=DBH PE=1 SV=3	P09172	DOPO	69 kDa	0.999749	20	1	0.31	165000000	174000000	141000000	113000000	145000000	162000000
459	TRUE	Empty	Cluster of sp|P26378|ELAV4_HUMAN ELAV-like protein 4 OS=Homo sapiens OX=9606 GN=ELAVL4 PE=1 SV=3	P26378	ELAV4			23	0.57	0.84	15600000	14700000	7170000	19000000	6340000	18100000
460	TRUE	Empty	sp|O00567|NOP56_HUMAN Nucleolar protein 56 OS=Homo sapiens OX=9606 GN=NOP56 PE=1 SV=4	O00567	NOP56	66 kDa	0.999741	20	1	0.64	42200000	40000000	25100000	76900000	24300000	39600000
461	TRUE	Empty	sp|Q9NUQ7|UFSP2_HUMAN Ufm1-specific protease 2 OS=Homo sapiens OX=9606 GN=UFSP2 PE=1 SV=3	Q9NUQ7	UFSP2	53 kDa	0.999738	20	1	0.77	40300000	43400000	29300000	43600000	15400000	52000000
462	TRUE	Empty	sp|O14967|CLGN_HUMAN Calmegin OS=Homo sapiens OX=9606 GN=CLGN PE=1 SV=1	O14967	CLGN	70 kDa	0.999734	20	1	0.1	63700000	69800000	46400000	38700000	18500000	43800000
463	TRUE	Empty	sp|O95373|IPO7_HUMAN Importin-7 OS=Homo sapiens OX=9606 GN=IPO7 PE=1 SV=1	O95373	IPO7	120 kDa	0.999731	20	0.95	0.73	35300000	33200000	18800000	20900000	26100000	62500000
464	TRUE	Empty	sp|P61011|SRP54_HUMAN Signal recognition particle 54 kDa protein OS=Homo sapiens OX=9606 GN=SRP54 PE=1 SV=1	P61011	SRP54	56 kDa	0.99973	20	1	0.13	45400000	44300000	30600000	23800000	31100000	33000000
465	TRUE	Empty	sp|Q96CS3|FAF2_HUMAN FAS-associated factor 2 OS=Homo sapiens OX=9606 GN=FAF2 PE=1 SV=2	Q96CS3	FAF2	53 kDa	0.999701	20	1	0.88	168000000	185000000	126000000	200000000	67200000	240000000
466	TRUE	Empty	sp|Q9HCD5|NCOA5_HUMAN Nuclear receptor coactivator 5 OS=Homo sapiens OX=9606 GN=NCOA5 PE=1 SV=2	Q9HCD5	NCOA5	66 kDa	0.999694	20	1	0.15	18000000	36500000	13700000	631000000	37800000	55900000
467	TRUE	Empty	sp|Q92481|AP2B_HUMAN Transcription factor AP-2-beta OS=Homo sapiens OX=9606 GN=TFAP2B PE=1 SV=2	Q92481	AP2B	50 kDa	0.999694	20	0.95	0.18	316000000	237000000	227000000	161000000	41600000	210000000
468	TRUE	Empty	sp|P23246|SFPQ_HUMAN Splicing factor, proline- and glutamine-rich OS=Homo sapiens OX=9606 GN=SFPQ PE=1 SV=2	P23246	SFPQ	76 kDa	0.999686	20	0.95	0.25	72900000	57100000	23000000	226000000	42100000	110000000
469	TRUE	Empty	sp|Q9H845|ACAD9_HUMAN Complex I assembly factor ACAD9, mitochondrial OS=Homo sapiens OX=9606 GN=ACAD9 PE=1 SV=1	Q9H845	ACAD9	69 kDa	0.999668	20	1	0.55	26400000	28500000	25800000	44400000	18800000	39500000
470	TRUE	Empty	sp|Q9UHD8|SEPT9_HUMAN Septin-9 OS=Homo sapiens OX=9606 GN=SEPTIN9 PE=1 SV=2	Q9UHD8	SEPT9	65 kDa	0.999664	20	0.95	0.78	43300000	40600000	20200000	29200000	32100000	48900000
471	TRUE	Empty	sp|P46379|BAG6_HUMAN Large proline-rich protein BAG6 OS=Homo sapiens OX=9606 GN=BAG6 PE=1 SV=2	P46379	BAG6	119 kDa	0.999661	20	1	0.096	84300000	87700000	39100000	21100000	28300000	47800000
472	TRUE	Empty	sp|P36776|LONM_HUMAN Lon protease homolog, mitochondrial OS=Homo sapiens OX=9606 GN=LONP1 PE=1 SV=2	P36776	LONM	106 kDa	0.999636	20	1	0.87	47100000	39200000	32200000	42300000	35300000	42700000
473	TRUE	Empty	sp|O60763|USO1_HUMAN General vesicular transport factor p115 OS=Homo sapiens OX=9606 GN=USO1 PE=1 SV=2	O60763	USO1	108 kDa	0.999629	20	1	0.49	30300000	27200000	13900000	10000000	22600000	22100000
474	TRUE	Empty	sp|O95782|AP2A1_HUMAN AP-2 complex subunit alpha-1 OS=Homo sapiens OX=9606 GN=AP2A1 PE=1 SV=3	O95782	AP2A1	108 kDa	0.999578	20	0.65	0.67	16600000	16800000	6900000	9150000	9330000	14300000
475	TRUE	Empty	sp|Q12907|LMAN2_HUMAN Vesicular integral-membrane protein VIP36 OS=Homo sapiens OX=9606 GN=LMAN2 PE=1 SV=1	Q12907	LMAN2	40 kDa	0.999574	20	1	0.26	768000000	813000000	542000000	500000000	296000000	732000000
476	TRUE	Empty	sp|Q9P2R7|SUCB1_HUMAN Succinate--CoA ligase [ADP-forming] subunit beta, mitochondrial OS=Homo sapiens OX=9606 GN=SUCLA2 PE=1 SV=3	Q9P2R7	SUCB1	50 kDa	0.99957	20	1	0.32	111000000	118000000	77900000	53000000	76600000	109000000
477	TRUE	Empty	Cluster of sp|P62136|PP1A_HUMAN Serine/threonine-protein phosphatase PP1-alpha catalytic subunit OS=Homo sapiens OX=9606 GN=PPP1CA PE=1 SV=1	P36873	PP1G			27	0.96	0.7	113000000	155000000	32300000	274000000	37300000	143000000
478	TRUE	Empty	sp|Q7L576|CYFP1_HUMAN Cytoplasmic FMR1-interacting protein 1 OS=Homo sapiens OX=9606 GN=CYFIP1 PE=1 SV=1	Q7L576	CYFP1	145 kDa	0.999349	20	0.65	0.94	11000000	10700000	4890000	6300000	5600000	14700000
479	TRUE	Empty	sp|P04075|ALDOA_HUMAN Fructose-bisphosphate aldolase A OS=Homo sapiens OX=9606 GN=ALDOA PE=1 SV=2	P04075	ALDOA	39 kDa	0.999855	19	0.95	0.59	183000000	169000000	87100000	112000000	182000000	232000000
480	TRUE	Empty	sp|A1L0T0|HACL2_HUMAN 2-hydroxyacyl-CoA lyase 2 OS=Homo sapiens OX=9606 GN=ILVBL PE=1 SV=2	A1L0T0	HACL2	68 kDa	0.999803	19	1	0.8	122000000	123000000	77100000	138000000	47000000	130000000
481	TRUE	Empty	sp|P34897|GLYM_HUMAN Serine hydroxymethyltransferase, mitochondrial OS=Homo sapiens OX=9606 GN=SHMT2 PE=1 SV=3	P34897	GLYM	56 kDa	0.999792	19	1	0.15	58400000	51800000	33000000	66300000	55600000	80800000
482	TRUE	Empty	sp|Q7L1Q6|BZW1_HUMAN Basic leucine zipper and W2 domain-containing protein 1 OS=Homo sapiens OX=9606 GN=BZW1 PE=1 SV=1	Q7L1Q6	BZW1	48 kDa	0.999782	19	0.95	0.11	145000000	149000000	74100000	35600000	71700000	77600000
483	TRUE	Empty	sp|Q09161|NCBP1_HUMAN Nuclear cap-binding protein subunit 1 OS=Homo sapiens OX=9606 GN=NCBP1 PE=1 SV=1	Q09161	NCBP1	92 kDa	0.999777	19	1	0.23	22100000	18900000	9820000	26000000	18200000	28300000
484	TRUE	Empty	sp|P27816|MAP4_HUMAN Microtubule-associated protein 4 OS=Homo sapiens OX=9606 GN=MAP4 PE=1 SV=3	P27816	MAP4	121 kDa	0.999775	19	1	0.046	50800000	58800000	43000000	21300000	28400000	39100000
485	TRUE	Empty	sp|Q8N163|CCAR2_HUMAN Cell cycle and apoptosis regulator protein 2 OS=Homo sapiens OX=9606 GN=CCAR2 PE=1 SV=2	Q8N163	CCAR2	103 kDa	0.999768	19	1	0.44	61300000	57500000	17600000	29900000	19000000	35000000
486	TRUE	Empty	sp|Q96HC4|PDLI5_HUMAN PDZ and LIM domain protein 5 OS=Homo sapiens OX=9606 GN=PDLIM5 PE=1 SV=5	Q96HC4	PDLI5	64 kDa	0.999767	19	1	0.25	78700000	89800000	37800000	27100000	28800000	68800000
487	TRUE	Empty	sp|O15075|DCLK1_HUMAN Serine/threonine-protein kinase DCLK1 OS=Homo sapiens OX=9606 GN=DCLK1 PE=1 SV=2	O15075	DCLK1	82 kDa	0.999765	19	0.95	0.82	64200000	61500000	28800000	45900000	44000000	70000000
488	TRUE	Empty	sp|Q02156|KPCE_HUMAN Protein kinase C epsilon type OS=Homo sapiens OX=9606 GN=PRKCE PE=1 SV=1	Q02156	KPCE	84 kDa	0.999753	19	1	0.16	22600000	22100000	9830000	76300000	18400000	48000000
489	TRUE	Empty	sp|P80723|BASP1_HUMAN Brain acid soluble protein 1 OS=Homo sapiens OX=9606 GN=BASP1 PE=1 SV=2	P80723	BASP1	23 kDa	0.999743	19	1	0.44	243000000	279000000	163000000	293000000	68800000	173000000
490	TRUE	Empty	sp|P60228|EIF3E_HUMAN Eukaryotic translation initiation factor 3 subunit E OS=Homo sapiens OX=9606 GN=EIF3E PE=1 SV=1	P60228	EIF3E	52 kDa	0.99974	19	1	0.5	48800000	47700000	29600000	18700000	36000000	49400000
491	TRUE	Empty	sp|A0FGR8|ESYT2_HUMAN Extended synaptotagmin-2 OS=Homo sapiens OX=9606 GN=ESYT2 PE=1 SV=1	A0FGR8	ESYT2	102 kDa	0.999732	19	1	0.67	45000000	48300000	27000000	48200000	15500000	44700000
492	TRUE	Empty	sp|Q9UGN5|PARP2_HUMAN Poly [ADP-ribose] polymerase 2 OS=Homo sapiens OX=9606 GN=PARP2 PE=1 SV=2	Q9UGN5	PARP2	66 kDa	0.999728	19	0.95	0.02	121000000	99800000	45000000	27200000	18300000	26700000
493	TRUE	Empty	sp|O95870|ABHGA_HUMAN Phosphatidylserine lipase ABHD16A OS=Homo sapiens OX=9606 GN=ABHD16A PE=1 SV=3	O95870	ABHGA	63 kDa	0.999725	19	1	0.67	60000000	63500000	49200000	61600000	28500000	71000000
494	TRUE	Empty	sp|P17480|UBF1_HUMAN Nucleolar transcription factor 1 OS=Homo sapiens OX=9606 GN=UBTF PE=1 SV=1	P17480	UBF1	89 kDa	0.999724	19	1	0.17	102000000	87300000	27200000	25300000	19900000	43500000
495	TRUE	Empty	sp|P25205|MCM3_HUMAN DNA replication licensing factor MCM3 OS=Homo sapiens OX=9606 GN=MCM3 PE=1 SV=3	P25205	MCM3	91 kDa	0.999717	19	0.95	0.96	32100000	29700000	15100000	19100000	22800000	34900000
496	TRUE	Empty	sp|P42695|CNDD3_HUMAN Condensin-2 complex subunit D3 OS=Homo sapiens OX=9606 GN=NCAPD3 PE=1 SV=2	P42695	CNDD3	169 kDa	0.999716	19	1	0.14	28500000	33600000	12100000	9060000	6640000	17800000
497	TRUE	Empty	sp|O00461|GOLI4_HUMAN Golgi integral membrane protein 4 OS=Homo sapiens OX=9606 GN=GOLIM4 PE=1 SV=1	O00461	GOLI4	82 kDa	0.999715	19	1	0.41	27600000	32100000	18200000	22200000	8620000	28000000
498	TRUE	Empty	sp|Q8N9F7|GDPD1_HUMAN Lysophospholipase D GDPD1 OS=Homo sapiens OX=9606 GN=GDPD1 PE=1 SV=2	Q8N9F7	GDPD1	36 kDa	0.999709	19	1	0.7	154000000	165000000	120000000	157000000	69200000	187000000
499	TRUE	Empty	sp|P63244|RACK1_HUMAN Receptor of activated protein C kinase 1 OS=Homo sapiens OX=9606 GN=RACK1 PE=1 SV=3	P63244	RACK1	35 kDa	0.999705	19	1	0.85	293000000	305000000	211000000	117000000	300000000	419000000
500	TRUE	Empty	sp|O76094|SRP72_HUMAN Signal recognition particle subunit SRP72 OS=Homo sapiens OX=9606 GN=SRP72 PE=1 SV=3	O76094	SRP72	75 kDa	0.999705	19	1	0.44	38700000	39400000	27600000	25600000	31000000	35800000
501	TRUE	Empty	sp|O75475|PSIP1_HUMAN PC4 and SFRS1-interacting protein OS=Homo sapiens OX=9606 GN=PSIP1 PE=1 SV=1	O75475	PSIP1	60 kDa	0.999686	19	0.95	0.97	86500000	73900000	43400000	111000000	26100000	102000000
502	TRUE	Empty	sp|Q00839|HNRPU_HUMAN Heterogeneous nuclear ribonucleoprotein U OS=Homo sapiens OX=9606 GN=HNRNPU PE=1 SV=6	Q00839	HNRPU	91 kDa	0.999679	19	1	0.45	117000000	97600000	57900000	207000000	61200000	149000000
503	TRUE	Empty	sp|Q14576|ELAV3_HUMAN ELAV-like protein 3 OS=Homo sapiens OX=9606 GN=ELAVL3 PE=2 SV=3	Q14576	ELAV3	40 kDa	0.999675	19	0.53	0.6	10700000	9300000	5690000	14300000	5310000	14200000
504	TRUE	Empty	sp|Q00341|VIGLN_HUMAN Vigilin OS=Homo sapiens OX=9606 GN=HDLBP PE=1 SV=2	Q00341	VIGLN	141 kDa	0.999673	19	1	0.44	33000000	29500000	13400000	9820000	19600000	24500000
505	TRUE	Empty	sp|P57678|GEMI4_HUMAN Gem-associated protein 4 OS=Homo sapiens OX=9606 GN=GEMIN4 PE=1 SV=2	P57678	GEMI4	120 kDa	0.999672	19	1	0.2	20000000	22100000	9870000	4740000	8930000	15200000
506	TRUE	Empty	sp|Q9Y262|EIF3L_HUMAN Eukaryotic translation initiation factor 3 subunit L OS=Homo sapiens OX=9606 GN=EIF3L PE=1 SV=1	Q9Y262	EIF3L	67 kDa	0.99967	19	1	0.97	17100000	16100000	8230000	7930000	14500000	20700000
507	TRUE	Empty	sp|P05198|IF2A_HUMAN Eukaryotic translation initiation factor 2 subunit 1 OS=Homo sapiens OX=9606 GN=EIF2S1 PE=1 SV=3	P05198	IF2A	36 kDa	0.999668	19	1	0.48	103000000	96600000	50600000	38100000	64500000	91700000
508	TRUE	Empty	sp|Q92823|NRCAM_HUMAN Neuronal cell adhesion molecule OS=Homo sapiens OX=9606 GN=NRCAM PE=1 SV=3	Q92823	NRCAM	144 kDa	0.999656	19	1	0.24	42800000	43900000	26700000	27800000	12500000	34400000
509	TRUE	Empty	sp|Q13435|SF3B2_HUMAN Splicing factor 3B subunit 2 OS=Homo sapiens OX=9606 GN=SF3B2 PE=1 SV=2	Q13435	SF3B2	100 kDa	0.999645	19	1	0.23	33700000	27000000	16100000	53700000	24600000	43700000
510	TRUE	Empty	sp|Q9UQ35|SRRM2_HUMAN Serine/arginine repetitive matrix protein 2 OS=Homo sapiens OX=9606 GN=SRRM2 PE=1 SV=2	Q9UQ35	SRRM2	300 kDa	0.999637	19	1	0.8	18100000	18400000	7930000	46800000	5630000	17500000
511	TRUE	Empty	sp|P35998|PRS7_HUMAN 26S proteasome regulatory subunit 7 OS=Homo sapiens OX=9606 GN=PSMC2 PE=1 SV=3	P35998	PRS7	49 kDa	0.999618	19	1	0.56	30600000	28000000	15300000	16100000	18200000	27000000
512	TRUE	Empty	sp|O00471|EXOC5_HUMAN Exocyst complex component 5 OS=Homo sapiens OX=9606 GN=EXOC5 PE=1 SV=1	O00471	EXOC5	82 kDa	0.999608	19	1	0.054	44200000	46200000	22400000	10300000	16400000	21100000
513	TRUE	Empty	sp|Q15424|SAFB1_HUMAN Scaffold attachment factor B1 OS=Homo sapiens OX=9606 GN=SAFB PE=1 SV=4	Q15424	SAFB1	103 kDa	0.999607	19	0.58	0.13	3430000	5790000	2600000	98300000	5550000	13800000
514	TRUE	Empty	sp|Q8WYP5|ELYS_HUMAN Protein ELYS OS=Homo sapiens OX=9606 GN=AHCTF1 PE=1 SV=3	Q8WYP5	ELYS	252 kDa	0.999604	19	1	0.95	12300000	13400000	7160000	24800000	4140000	12900000
515	TRUE	Empty	sp|Q7L099|RUFY3_HUMAN Protein RUFY3 OS=Homo sapiens OX=9606 GN=RUFY3 PE=1 SV=1	Q7L099	RUFY3	53 kDa	0.999557	19	0.95	0.071	161000000	163000000	78700000	36000000	65400000	76500000
516	TRUE	Empty	sp|P06756|ITAV_HUMAN Integrin alpha-V OS=Homo sapiens OX=9606 GN=ITGAV PE=1 SV=2	P06756	ITAV	116 kDa	0.999556	19	1	0.98	25000000	24700000	16400000	31200000	9920000	31700000
517	TRUE	Empty	sp|P09493|TPM1_HUMAN Tropomyosin alpha-1 chain OS=Homo sapiens OX=9606 GN=TPM1 PE=1 SV=2	P09493	TPM1	33 kDa	0.999553	19	0.47	0.0022	8380000	8940000	6070000	350000000	285000000	1950000000
518	TRUE	Empty	sp|Q14151|SAFB2_HUMAN Scaffold attachment factor B2 OS=Homo sapiens OX=9606 GN=SAFB2 PE=1 SV=1	Q14151	SAFB2	107 kDa	0.999475	19	0.58	0.16	1340000	1540000	579000	32800000	1360000	4250000
519	TRUE	Empty	sp|Q8N1I0|DOCK4_HUMAN Dedicator of cytokinesis protein 4 OS=Homo sapiens OX=9606 GN=DOCK4 PE=1 SV=3	Q8N1I0	DOCK4	225 kDa	0.999423	19	1	0.4	15800000	24900000	8610000	5870000	6280000	21100000
520	TRUE	Empty	sp|Q7L2E3|DHX30_HUMAN ATP-dependent RNA helicase DHX30 OS=Homo sapiens OX=9606 GN=DHX30 PE=1 SV=1	Q7L2E3	DHX30	134 kDa	0.999419	19	1	0.17	8430000	7280000	4660000	16900000	6770000	12800000
521	TRUE	Empty	sp|Q86XL3|ANKL2_HUMAN Ankyrin repeat and LEM domain-containing protein 2 OS=Homo sapiens OX=9606 GN=ANKLE2 PE=1 SV=4	Q86XL3	ANKL2	104 kDa	0.999893	18	1	0.56	22100000	24800000	12800000	23300000	3970000	23300000
522	TRUE	Empty	sp|Q9UI10|EI2BD_HUMAN Translation initiation factor eIF-2B subunit delta OS=Homo sapiens OX=9606 GN=EIF2B4 PE=1 SV=2	Q9UI10	EI2BD	58 kDa	0.999839	18	1	0.11	83400000	84400000	48600000	25700000	28500000	61300000
523	TRUE	Empty	sp|Q15233|NONO_HUMAN Non-POU domain-containing octamer-binding protein OS=Homo sapiens OX=9606 GN=NONO PE=1 SV=4	Q15233	NONO	54 kDa	0.999836	18	0.94	0.34	68300000	49600000	22000000	135000000	35400000	83300000
524	TRUE	Empty	sp|Q53H12|AGK_HUMAN Acylglycerol kinase, mitochondrial OS=Homo sapiens OX=9606 GN=AGK PE=1 SV=2	Q53H12	AGK	47 kDa	0.999835	18	1	0.83	48500000	52600000	36800000	74400000	17200000	53600000
525	TRUE	Empty	sp|P22626|ROA2_HUMAN Heterogeneous nuclear ribonucleoproteins A2/B1 OS=Homo sapiens OX=9606 GN=HNRNPA2B1 PE=1 SV=2	P22626	ROA2	37 kDa	0.999826	18	0.89	0.2	88600000	82500000	46000000	285000000	72200000	127000000
526	TRUE	Empty	sp|P06733|ENOA_HUMAN Alpha-enolase OS=Homo sapiens OX=9606 GN=ENO1 PE=1 SV=2	P06733	ENOA	47 kDa	0.999825	18	0.94	0.89	188000000	179000000	91300000	102000000	149000000	178000000
527	TRUE	Empty	sp|Q96S66|CLCC1_HUMAN Chloride channel CLIC-like protein 1 OS=Homo sapiens OX=9606 GN=CLCC1 PE=1 SV=1	Q96S66	CLCC1	62 kDa	0.999824	18	1	0.85	51600000	59800000	33700000	69500000	16000000	68200000
528	TRUE	Empty	sp|P48739|PIPNB_HUMAN Phosphatidylinositol transfer protein beta isoform OS=Homo sapiens OX=9606 GN=PITPNB PE=1 SV=2	P48739	PIPNB	32 kDa	0.999824	18	0.89	0.76	47200000	50100000	28700000	43200000	25000000	48100000
529	TRUE	Empty	sp|Q8NF37|PCAT1_HUMAN Lysophosphatidylcholine acyltransferase 1 OS=Homo sapiens OX=9606 GN=LPCAT1 PE=1 SV=2	Q8NF37	PCAT1	59 kDa	0.999821	18	1	0.37	86800000	84100000	53900000	70000000	24000000	71000000
530	TRUE	Empty	sp|Q6P996|PDXD1_HUMAN Pyridoxal-dependent decarboxylase domain-containing protein 1 OS=Homo sapiens OX=9606 GN=PDXDC1 PE=1 SV=2	Q6P996	PDXD1	87 kDa	0.999789	18	1	0.096	43300000	46300000	23300000	6140000	12800000	26600000
531	TRUE	Empty	sp|Q6ZRP7|QSOX2_HUMAN Sulfhydryl oxidase 2 OS=Homo sapiens OX=9606 GN=QSOX2 PE=1 SV=3	Q6ZRP7	QSOX2	78 kDa	0.999788	18	1	0.36	27200000	28200000	22200000	21500000	12100000	28700000
532	TRUE	Empty	sp|Q9Y4C2|TCAF1_HUMAN TRPM8 channel-associated factor 1 OS=Homo sapiens OX=9606 GN=TCAF1 PE=1 SV=3	Q9Y4C2	TCAF1	102 kDa	0.999786	18	1	0.24	45000000	46000000	22800000	21100000	16800000	35400000
533	TRUE	Empty	sp|Q5SWX8|ODR4_HUMAN Protein odr-4 homolog OS=Homo sapiens OX=9606 GN=ODR4 PE=1 SV=1	Q5SWX8	ODR4	51 kDa	0.999786	18	1	0.74	29800000	32300000	24400000	31900000	12500000	40000000
534	TRUE	Empty	sp|P39023|RL3_HUMAN 60S ribosomal protein L3 OS=Homo sapiens OX=9606 GN=RPL3 PE=1 SV=2	P39023	RL3	46 kDa	0.999786	18	0.89	0.54	141000000	111000000	69800000	112000000	102000000	157000000
535	TRUE	Empty	sp|Q5JTV8|TOIP1_HUMAN Torsin-1A-interacting protein 1 OS=Homo sapiens OX=9606 GN=TOR1AIP1 PE=1 SV=2	Q5JTV8	TOIP1	66 kDa	0.999777	18	0.89	0.8	73200000	78300000	62500000	94400000	27500000	98200000
536	TRUE	Empty	sp|Q9H857|NT5D2_HUMAN 5'-nucleotidase domain-containing protein 2 OS=Homo sapiens OX=9606 GN=NT5DC2 PE=1 SV=1	Q9H857	NT5D2	61 kDa	0.999775	18	1	0.16	56600000	56800000	40800000	41700000	33300000	45400000
537	TRUE	Empty	sp|P29401|TKT_HUMAN Transketolase OS=Homo sapiens OX=9606 GN=TKT PE=1 SV=3	P29401	TKT	68 kDa	0.999771	18	1	0.79	76200000	79100000	40800000	33100000	64300000	85900000
538	TRUE	Empty	sp|Q8WUM0|NU133_HUMAN Nuclear pore complex protein Nup133 OS=Homo sapiens OX=9606 GN=NUP133 PE=1 SV=2	Q8WUM0	NU133	129 kDa	0.999767	18	1	0.47	23800000	23500000	12000000	19000000	9290000	17700000
539	TRUE	Empty	sp|Q9Y2X3|NOP58_HUMAN Nucleolar protein 58 OS=Homo sapiens OX=9606 GN=NOP58 PE=1 SV=1	Q9Y2X3	NOP58	60 kDa	0.999766	18	1	0.89	56800000	52500000	29500000	71200000	24000000	43400000
540	TRUE	Empty	sp|O95831|AIFM1_HUMAN Apoptosis-inducing factor 1, mitochondrial OS=Homo sapiens OX=9606 GN=AIFM1 PE=1 SV=1	O95831	AIFM1	67 kDa	0.999763	18	1	0.88	46500000	48700000	34400000	60400000	16900000	61200000
541	TRUE	Empty	sp|Q9Y3I0|RTCB_HUMAN RNA-splicing ligase RtcB homolog OS=Homo sapiens OX=9606 GN=RTCB PE=1 SV=1	Q9Y3I0	RTCB	55 kDa	0.999759	18	1	0.74	35500000	29800000	14500000	27000000	21500000	36900000
542	TRUE	Empty	sp|P31939|PUR9_HUMAN Bifunctional purine biosynthesis protein ATIC OS=Homo sapiens OX=9606 GN=ATIC PE=1 SV=3	P31939	PUR9	65 kDa	0.999758	18	1	0.45	24300000	23000000	8470000	19400000	18400000	36500000
543	TRUE	Empty	sp|P18084|ITB5_HUMAN Integrin beta-5 OS=Homo sapiens OX=9606 GN=ITGB5 PE=1 SV=1	P18084	ITB5	88 kDa	0.999754	18	1	0.92	29000000	29600000	22100000	46400000	11000000	43000000
544	TRUE	Empty	sp|P23381|SYWC_HUMAN Tryptophan--tRNA ligase, cytoplasmic OS=Homo sapiens OX=9606 GN=WARS1 PE=1 SV=2	P23381	SYWC	53 kDa	0.999753	18	1	0.81	57300000	50500000	25000000	19500000	49800000	54400000
545	TRUE	Empty	sp|O00571|DDX3X_HUMAN ATP-dependent RNA helicase DDX3X OS=Homo sapiens OX=9606 GN=DDX3X PE=1 SV=3	O00571	DDX3X	73 kDa	0.999753	18	0.89	0.023	37500000	36900000	24200000	297000000	99600000	756000000
546	TRUE	Empty	sp|Q9Y6E2|BZW2_HUMAN Basic leucine zipper and W2 domain-containing protein 2 OS=Homo sapiens OX=9606 GN=BZW2 PE=1 SV=1	Q9Y6E2	BZW2	48 kDa	0.999748	18	0.94	0.06	97600000	98800000	45400000	20700000	35000000	43200000
547	TRUE	Empty	Cluster of sp|Q8WUD1|RAB2B_HUMAN Ras-related protein Rab-2B OS=Homo sapiens OX=9606 GN=RAB2B PE=1 SV=1	P61019	RAB2A			24	0.96	0.24	562000000	591000000	365000000	396000000	208000000	453000000
548	TRUE	Empty	sp|Q12788|TBL3_HUMAN Transducin beta-like protein 3 OS=Homo sapiens OX=9606 GN=TBL3 PE=1 SV=2	Q12788	TBL3	89 kDa	0.999739	18	1	0.89	14900000	15700000	9570000	15200000	7810000	16600000
549	TRUE	Empty	sp|Q6AI12|ANR40_HUMAN Ankyrin repeat domain-containing protein 40 OS=Homo sapiens OX=9606 GN=ANKRD40 PE=1 SV=2	Q6AI12	ANR40	41 kDa	0.999739	18	1	0.12	1810000000	1890000000	1070000000	551000000	89800000	983000000
550	TRUE	Empty	sp|O75874|IDHC_HUMAN Isocitrate dehydrogenase [NADP] cytoplasmic OS=Homo sapiens OX=9606 GN=IDH1 PE=1 SV=2	O75874	IDHC	47 kDa	0.999736	18	0.94	0.87	65200000	63900000	27300000	31600000	57800000	75700000
551	TRUE	Empty	sp|P50991|TCPD_HUMAN T-complex protein 1 subunit delta OS=Homo sapiens OX=9606 GN=CCT4 PE=1 SV=4	P50991	TCPD	58 kDa	0.999727	18	0.94	0.34	72400000	70200000	33400000	30200000	45200000	48000000
552	TRUE	Empty	sp|P18887|XRCC1_HUMAN DNA repair protein XRCC1 OS=Homo sapiens OX=9606 GN=XRCC1 PE=1 SV=2	P18887	XRCC1	69 kDa	0.999727	18	1	0.0076	382000000	309000000	153000000	32900000	25900000	64300000
553	TRUE	Empty	sp|Q86UL3|GPAT4_HUMAN Glycerol-3-phosphate acyltransferase 4 OS=Homo sapiens OX=9606 GN=GPAT4 PE=1 SV=1	Q86UL3	GPAT4	52 kDa	0.99972	18	1	0.35	59900000	61500000	40100000	51000000	19800000	49700000
554	TRUE	Empty	sp|O75306|NDUS2_HUMAN NADH dehydrogenase [ubiquinone] iron-sulfur protein 2, mitochondrial OS=Homo sapiens OX=9606 GN=NDUFS2 PE=1 SV=2	O75306	NDUS2	53 kDa	0.99972	18	1	0.79	43800000	50100000	34500000	67400000	25800000	56700000
555	TRUE	Empty	sp|Q9Y673|ALG5_HUMAN Dolichyl-phosphate beta-glucosyltransferase OS=Homo sapiens OX=9606 GN=ALG5 PE=1 SV=1	Q9Y673	ALG5	37 kDa	0.999712	18	1	0.53	234000000	255000000	175000000	189000000	108000000	278000000
556	TRUE	Empty	sp|P35232|PHB_HUMAN Prohibitin OS=Homo sapiens OX=9606 GN=PHB PE=1 SV=1	P35232	PHB	30 kDa	0.999701	18	1	1	299000000	312000000	323000000	453000000	164000000	406000000
557	TRUE	Empty	sp|P61978|HNRPK_HUMAN Heterogeneous nuclear ribonucleoprotein K OS=Homo sapiens OX=9606 GN=HNRNPK PE=1 SV=1	P61978	HNRPK	51 kDa	0.999697	18	1	0.2	139000000	136000000	71500000	328000000	124000000	173000000
558	TRUE	Empty	sp|Q02413|DSG1_HUMAN Desmoglein-1 OS=Homo sapiens OX=9606 GN=DSG1 PE=1 SV=2	Q02413	DSG1	114 kDa	0.999696	18	1	0.27	21200000	59300000	39800000	12600000	31400000	26200000
559	TRUE	Empty	sp|Q15738|NSDHL_HUMAN Sterol-4-alpha-carboxylate 3-dehydrogenase, decarboxylating OS=Homo sapiens OX=9606 GN=NSDHL PE=1 SV=2	Q15738	NSDHL	42 kDa	0.999696	18	1	0.23	664000000	677000000	395000000	425000000	220000000	514000000
560	TRUE	Empty	Cluster of sp|P67936|TPM4_HUMAN Tropomyosin alpha-4 chain OS=Homo sapiens OX=9606 GN=TPM4 PE=1 SV=3	P07951	TPM2			23	0.57	0.0086	19200000	17700000	8010000	213000000	167000000	1140000000
561	TRUE	Empty	sp|Q14566|MCM6_HUMAN DNA replication licensing factor MCM6 OS=Homo sapiens OX=9606 GN=MCM6 PE=1 SV=1	Q14566	MCM6	93 kDa	0.999693	18	1	0.48	16500000	13900000	9280000	10900000	17600000	20200000
562	TRUE	Empty	sp|Q9H6V9|LDAH_HUMAN Lipid droplet-associated hydrolase OS=Homo sapiens OX=9606 GN=LDAH PE=1 SV=1	Q9H6V9	LDAH	37 kDa	0.999688	18	1	0.009	382000000	401000000	167000000	38900000	73300000	66000000
563	TRUE	Empty	sp|O43854|EDIL3_HUMAN EGF-like repeat and discoidin I-like domain-containing protein 3 OS=Homo sapiens OX=9606 GN=EDIL3 PE=1 SV=1	O43854	EDIL3	54 kDa	0.999684	18	1	0.45	15700000	16900000	9240000	39900000	8170000	27600000
564	TRUE	Empty	sp|Q53GQ0|DHB12_HUMAN Very-long-chain 3-oxoacyl-CoA reductase OS=Homo sapiens OX=9606 GN=HSD17B12 PE=1 SV=2	Q53GQ0	DHB12	34 kDa	0.999671	18	1	0.47	485000000	505000000	319000000	413000000	199000000	462000000
565	TRUE	Empty	sp|P02768|ALBU_HUMAN Albumin OS=Homo sapiens OX=9606 GN=ALB PE=1 SV=2	P02768	ALBU	69 kDa	0.99964	18	1	0.73	172000000	141000000	81500000	80300000	171000000	101000000
566	TRUE	Empty	sp|P55884|EIF3B_HUMAN Eukaryotic translation initiation factor 3 subunit B OS=Homo sapiens OX=9606 GN=EIF3B PE=1 SV=3	P55884	EIF3B	92 kDa	0.999638	18	1	0.71	22700000	19400000	10800000	13500000	16900000	30900000
567	TRUE	Empty	sp|Q9UBB4|ATX10_HUMAN Ataxin-10 OS=Homo sapiens OX=9606 GN=ATXN10 PE=1 SV=1	Q9UBB4	ATX10	53 kDa	0.999625	18	1	0.14	79900000	76300000	44600000	12700000	48100000	36700000
568	TRUE	Empty	sp|P51572|BAP31_HUMAN B-cell receptor-associated protein 31 OS=Homo sapiens OX=9606 GN=BCAP31 PE=1 SV=3	P51572	BAP31	28 kDa	0.99962	18	1	0.37	426000000	467000000	291000000	320000000	182000000	419000000
569	TRUE	Empty	sp|P06753|TPM3_HUMAN Tropomyosin alpha-3 chain OS=Homo sapiens OX=9606 GN=TPM3 PE=1 SV=2	P06753	TPM3	33 kDa	0.999618	18	0.44	0.0033	10900000	10600000	7470000	271000000	228000000	1520000000
570	TRUE	Empty	sp|P36578|RL4_HUMAN 60S ribosomal protein L4 OS=Homo sapiens OX=9606 GN=RPL4 PE=1 SV=5	P36578	RL4	48 kDa	0.99959	18	1	0.9	326000000	242000000	148000000	250000000	159000000	334000000
571	TRUE	Empty	sp|Q7Z406|MYH14_HUMAN Myosin-14 OS=Homo sapiens OX=9606 GN=MYH14 PE=1 SV=2	Q7Z406	MYH14	228 kDa	0.999581	18	0.28	0.0029	2150000	1910000	2110000	91500000	42400000	346000000
572	TRUE	Empty	sp|Q15477|SKIV2_HUMAN Helicase SKI2W OS=Homo sapiens OX=9606 GN=SKIV2L PE=1 SV=3	Q15477	SKIV2	138 kDa	0.999563	18	1	0.087	22100000	20500000	10400000	4990000	7920000	11700000
573	TRUE	Empty	sp|Q8TBA6|GOGA5_HUMAN Golgin subfamily A member 5 OS=Homo sapiens OX=9606 GN=GOLGA5 PE=1 SV=3	Q8TBA6	GOGA5	83 kDa	0.99956	18	1	0.36	23700000	25900000	11200000	17800000	4000000	17200000
574	TRUE	Empty	sp|Q8NBQ5|DHB11_HUMAN Estradiol 17-beta-dehydrogenase 11 OS=Homo sapiens OX=9606 GN=HSD17B11 PE=1 SV=3	Q8NBQ5	DHB11	33 kDa	0.999496	18	1	0.3	582000000	614000000	377000000	410000000	229000000	515000000
575	TRUE	Empty	sp|P55786|PSA_HUMAN Puromycin-sensitive aminopeptidase OS=Homo sapiens OX=9606 GN=NPEPPS PE=1 SV=2	P55786	PSA	103 kDa	0.999446	18	1	0.7	14500000	13600000	5770000	8920000	10300000	20200000
576	TRUE	Empty	Cluster of sp|O60282|KIF5C_HUMAN Kinesin heavy chain isoform 5C OS=Homo sapiens OX=9606 GN=KIF5C PE=1 SV=1	O60282	KIF5C			20	0.55	0.36	6810000	5610000	2200000	7440000	4430000	8860000
577	TRUE	Empty	Cluster of sp|P68104|EF1A1_HUMAN Elongation factor 1-alpha 1 OS=Homo sapiens OX=9606 GN=EEF1A1 PE=1 SV=1	P68104	EF1A1			23	1	0.76	866000000	851000000	419000000	523000000	476000000	910000000
578	TRUE	Empty	Cluster of sp|P26038|MOES_HUMAN Moesin OS=Homo sapiens OX=9606 GN=MSN PE=1 SV=3	P15311	EZRI			28	0.96	0.01	18000000	18400000	8250000	46900000	45000000	63700000
579	TRUE	Empty	sp|P04062|GLCM_HUMAN Lysosomal acid glucosylceramidase OS=Homo sapiens OX=9606 GN=GBA PE=1 SV=3	P04062	GLCM	60 kDa	0.999865	17	1	0.77	135000000	142000000	72700000	124000000	56300000	142000000
580	TRUE	Empty	sp|Q96S52|PIGS_HUMAN GPI transamidase component PIG-S OS=Homo sapiens OX=9606 GN=PIGS PE=1 SV=3	Q96S52	PIGS	62 kDa	0.999844	17	1	0.87	53300000	54400000	39800000	73700000	26600000	70400000
581	TRUE	Empty	sp|Q5JWF2|GNAS1_HUMAN Guanine nucleotide-binding protein G(s) subunit alpha isoforms XLas OS=Homo sapiens OX=9606 GN=GNAS PE=1 SV=2	Q5JWF2	GNAS1	111 kDa	0.999824	17	0.88	0.5	111000000	115000000	66600000	124000000	31600000	81500000
582	TRUE	Empty	sp|Q9H7Z7|PGES2_HUMAN Prostaglandin E synthase 2 OS=Homo sapiens OX=9606 GN=PTGES2 PE=1 SV=1	Q9H7Z7	PGES2	42 kDa	0.999815	17	1	0.73	92200000	101000000	67900000	98200000	45800000	102000000
583	TRUE	Empty	sp|P62191|PRS4_HUMAN 26S proteasome regulatory subunit 4 OS=Homo sapiens OX=9606 GN=PSMC1 PE=1 SV=1	P62191	PRS4	49 kDa	0.999809	17	0.94	0.45	32000000	31600000	17800000	16100000	21700000	27600000
584	TRUE	Empty	Cluster of sp|P60842|IF4A1_HUMAN Eukaryotic initiation factor 4A-I OS=Homo sapiens OX=9606 GN=EIF4A1 PE=1 SV=1	P60842	IF4A1			22	0.91	0.59	98400000	91000000	48500000	63300000	97500000	117000000
585	TRUE	Empty	sp|P00966|ASSY_HUMAN Argininosuccinate synthase OS=Homo sapiens OX=9606 GN=ASS1 PE=1 SV=2	P00966	ASSY	47 kDa	0.999805	17	1	0.023	40200000	38800000	23100000	62000000	65200000	90400000
586	TRUE	Empty	sp|P18031|PTN1_HUMAN Tyrosine-protein phosphatase non-receptor type 1 OS=Homo sapiens OX=9606 GN=PTPN1 PE=1 SV=1	P18031	PTN1	50 kDa	0.999796	17	1	0.7	135000000	142000000	73200000	157000000	29000000	147000000
587	TRUE	Empty	sp|O94905|ERLN2_HUMAN Erlin-2 OS=Homo sapiens OX=9606 GN=ERLIN2 PE=1 SV=1	O94905	ERLN2	38 kDa	0.999795	17	0.88	0.45	80800000	88600000	57700000	60900000	36000000	89300000
588	TRUE	Empty	sp|P49257|LMAN1_HUMAN Protein ERGIC-53 OS=Homo sapiens OX=9606 GN=LMAN1 PE=1 SV=2	P49257	LMAN1	58 kDa	0.999788	17	1	0.21	330000000	366000000	261000000	205000000	128000000	326000000
589	TRUE	Empty	sp|Q86U38|NOP9_HUMAN Nucleolar protein 9 OS=Homo sapiens OX=9606 GN=NOP9 PE=1 SV=1	Q86U38	NOP9	69 kDa	0.999781	17	1	0.14	74200000	70400000	34400000	32600000	19500000	43300000
590	TRUE	Empty	sp|P49821|NDUV1_HUMAN NADH dehydrogenase [ubiquinone] flavoprotein 1, mitochondrial OS=Homo sapiens OX=9606 GN=NDUFV1 PE=1 SV=4	P49821	NDUV1	51 kDa	0.999775	17	1	0.85	14300000	15400000	13000000	25600000	6760000	21500000
591	TRUE	Empty	sp|P61221|ABCE1_HUMAN ATP-binding cassette sub-family E member 1 OS=Homo sapiens OX=9606 GN=ABCE1 PE=1 SV=1	P61221	ABCE1	67 kDa	0.999763	17	1	0.46	41700000	42600000	20500000	22400000	18900000	39000000
592	TRUE	Empty	sp|Q9H307|PININ_HUMAN Pinin OS=Homo sapiens OX=9606 GN=PNN PE=1 SV=5	Q9H307	PININ	82 kDa	0.999758	17	1	0.21	61400000	49900000	45800000	50900000	15700000	35700000
593	TRUE	Empty	sp|Q6ZXV5|TMTC3_HUMAN Protein O-mannosyl-transferase TMTC3 OS=Homo sapiens OX=9606 GN=TMTC3 PE=1 SV=2	Q6ZXV5	TMTC3	104 kDa	0.999755	17	0.94	0.59	64800000	69300000	63300000	64300000	31600000	84100000
594	TRUE	Empty	sp|O43852|CALU_HUMAN Calumenin OS=Homo sapiens OX=9606 GN=CALU PE=1 SV=2	O43852	CALU	37 kDa	0.999754	17	1	0.82	98200000	122000000	77800000	106000000	44800000	148000000
595	TRUE	Empty	sp|P57740|NU107_HUMAN Nuclear pore complex protein Nup107 OS=Homo sapiens OX=9606 GN=NUP107 PE=1 SV=1	P57740	NU107	106 kDa	0.999741	17	1	0.57	23300000	23800000	12700000	21800000	8520000	19500000
596	TRUE	Empty	sp|Q15436|SC23A_HUMAN Protein transport protein Sec23A OS=Homo sapiens OX=9606 GN=SEC23A PE=1 SV=2	Q15436	SC23A	86 kDa	0.999725	17	0.88	0.86	18200000	16900000	9970000	8160000	23100000	20400000
597	TRUE	Empty	sp|P40926|MDHM_HUMAN Malate dehydrogenase, mitochondrial OS=Homo sapiens OX=9606 GN=MDH2 PE=1 SV=3	P40926	MDHM	36 kDa	0.999721	17	1	0.075	99600000	82200000	45000000	164000000	112000000	133000000
598	TRUE	Empty	sp|P06744|G6PI_HUMAN Glucose-6-phosphate isomerase OS=Homo sapiens OX=9606 GN=GPI PE=1 SV=4	P06744	G6PI	63 kDa	0.999719	17	1	0.52	83100000	78900000	39000000	52100000	81800000	128000000
599	TRUE	Empty	sp|Q96T60|PNKP_HUMAN Bifunctional polynucleotide phosphatase/kinase OS=Homo sapiens OX=9606 GN=PNKP PE=1 SV=1	Q96T60	PNKP	57 kDa	0.999713	17	1	0.0033	113000000	78100000	35200000	6710000	5950000	8730000
600	TRUE	Empty	sp|Q9UHQ9|NB5R1_HUMAN NADH-cytochrome b5 reductase 1 OS=Homo sapiens OX=9606 GN=CYB5R1 PE=1 SV=1	Q9UHQ9	NB5R1	34 kDa	0.999709	17	1	0.68	234000000	262000000	157000000	257000000	96300000	244000000
601	TRUE	Empty	sp|Q9UHB6|LIMA1_HUMAN LIM domain and actin-binding protein 1 OS=Homo sapiens OX=9606 GN=LIMA1 PE=1 SV=1	Q9UHB6	LIMA1	85 kDa	0.999707	17	0.94	0.51	19900000	22100000	9060000	58500000	6420000	59900000
602	TRUE	Empty	sp|Q08AM6|VAC14_HUMAN Protein VAC14 homolog OS=Homo sapiens OX=9606 GN=VAC14 PE=1 SV=1	Q08AM6	VAC14	88 kDa	0.999702	17	1	0.094	50400000	54000000	26200000	10100000	21100000	27600000
603	TRUE	Empty	Cluster of sp|P50148|GNAQ_HUMAN Guanine nucleotide-binding protein G(q) subunit alpha OS=Homo sapiens OX=9606 GN=GNAQ PE=1 SV=4	P29992	GNA11			23	0.78	0.71	80400000	82500000	55000000	111000000	29000000	69300000
604	TRUE	Empty	sp|O75694|NU155_HUMAN Nuclear pore complex protein Nup155 OS=Homo sapiens OX=9606 GN=NUP155 PE=1 SV=1	O75694	NU155	155 kDa	0.999701	17	1	0.28	13800000	13800000	11600000	26800000	11300000	19100000
605	TRUE	Empty	sp|P33991|MCM4_HUMAN DNA replication licensing factor MCM4 OS=Homo sapiens OX=9606 GN=MCM4 PE=1 SV=5	P33991	MCM4	97 kDa	0.999699	17	1	0.99	22400000	20600000	14700000	13700000	20300000	24300000
606	TRUE	Empty	sp|P09651|ROA1_HUMAN Heterogeneous nuclear ribonucleoprotein A1 OS=Homo sapiens OX=9606 GN=HNRNPA1 PE=1 SV=5	P09651	ROA1	39 kDa	0.999697	17	0.82	0.26	201000000	137000000	130000000	271000000	146000000	222000000
607	TRUE	Empty	sp|Q9HD45|TM9S3_HUMAN Transmembrane 9 superfamily member 3 OS=Homo sapiens OX=9606 GN=TM9SF3 PE=1 SV=2	Q9HD45	TM9S3	68 kDa	0.999686	17	1	0.25	165000000	169000000	120000000	98600000	65100000	163000000
608	TRUE	Empty	sp|O00231|PSD11_HUMAN 26S proteasome non-ATPase regulatory subunit 11 OS=Homo sapiens OX=9606 GN=PSMD11 PE=1 SV=3	O00231	PSD11	47 kDa	0.999678	17	1	0.41	33100000	30700000	17500000	14900000	20000000	28100000
609	TRUE	Empty	sp|P07948|LYN_HUMAN Tyrosine-protein kinase Lyn OS=Homo sapiens OX=9606 GN=LYN PE=1 SV=3	P07948	LYN	59 kDa	0.999676	17	0.82	0.78	15200000	16300000	9950000	20800000	3990000	18300000
610	TRUE	Empty	sp|Q15008|PSMD6_HUMAN 26S proteasome non-ATPase regulatory subunit 6 OS=Homo sapiens OX=9606 GN=PSMD6 PE=1 SV=1	Q15008	PSMD6	46 kDa	0.999672	17	1	0.41	34100000	32500000	14200000	14500000	15900000	26800000
611	TRUE	Empty	sp|O00267|SPT5H_HUMAN Transcription elongation factor SPT5 OS=Homo sapiens OX=9606 GN=SUPT5H PE=1 SV=1	O00267	SPT5H	121 kDa	0.99967	17	1	0.59	9000000	10400000	2020000	18900000	3000000	12700000
612	TRUE	Empty	sp|Q9ULV4|COR1C_HUMAN Coronin-1C OS=Homo sapiens OX=9606 GN=CORO1C PE=1 SV=1	Q9ULV4	COR1C	53 kDa	0.999665	17	1	0.14	13100000	12700000	5350000	23500000	18000000	217000000
613	TRUE	Empty	sp|Q8WTW3|COG1_HUMAN Conserved oligomeric Golgi complex subunit 1 OS=Homo sapiens OX=9606 GN=COG1 PE=1 SV=1	Q8WTW3	COG1	109 kDa	0.999661	17	1	0.12	22100000	24600000	11500000	4200000	10500000	12400000
614	TRUE	Empty	sp|Q96JG6|VPS50_HUMAN Syndetin OS=Homo sapiens OX=9606 GN=VPS50 PE=1 SV=3	Q96JG6	VPS50	111 kDa	0.999659	17	1	0.094	24900000	28100000	11700000	3780000	8220000	13200000
615	TRUE	Empty	sp|Q99523|SORT_HUMAN Sortilin OS=Homo sapiens OX=9606 GN=SORT1 PE=1 SV=3	Q99523	SORT	92 kDa	0.999646	17	1	0.5	31700000	33400000	16500000	24100000	10400000	29300000
616	TRUE	Empty	sp|Q99623|PHB2_HUMAN Prohibitin-2 OS=Homo sapiens OX=9606 GN=PHB2 PE=1 SV=2	Q99623	PHB2	33 kDa	0.999638	17	1	0.89	327000000	349000000	340000000	510000000	178000000	496000000
617	TRUE	Empty	sp|Q96AC1|FERM2_HUMAN Fermitin family homolog 2 OS=Homo sapiens OX=9606 GN=FERMT2 PE=1 SV=1	Q96AC1	FERM2	78 kDa	0.999634	17	1	0.98	16200000	11000000	4850000	7820000	7960000	14400000
618	TRUE	Empty	sp|Q6IC98|GRAM4_HUMAN GRAM domain-containing protein 4 OS=Homo sapiens OX=9606 GN=GRAMD4 PE=1 SV=1	Q6IC98	GRAM4	66 kDa	0.999633	17	1	0.79	50800000	57300000	27100000	66500000	14300000	52300000
619	TRUE	Empty	sp|O60884|DNJA2_HUMAN DnaJ homolog subfamily A member 2 OS=Homo sapiens OX=9606 GN=DNAJA2 PE=1 SV=1	O60884	DNJA2	46 kDa	0.999631	17	1	0.28	136000000	148000000	78200000	63200000	67600000	123000000
620	TRUE	Empty	sp|Q9UQ80|PA2G4_HUMAN Proliferation-associated protein 2G4 OS=Homo sapiens OX=9606 GN=PA2G4 PE=1 SV=3	Q9UQ80	PA2G4	44 kDa	0.999629	17	1	0.52	59000000	54500000	28200000	43400000	53500000	68700000
621	TRUE	Empty	sp|P61106|RAB14_HUMAN Ras-related protein Rab-14 OS=Homo sapiens OX=9606 GN=RAB14 PE=1 SV=4	P61106	RAB14	24 kDa	0.999628	17	0.88	0.43	308000000	327000000	195000000	218000000	131000000	313000000
622	TRUE	Empty	sp|Q9NTI5|PDS5B_HUMAN Sister chromatid cohesion protein PDS5 homolog B OS=Homo sapiens OX=9606 GN=PDS5B PE=1 SV=1	Q9NTI5	PDS5B	165 kDa	0.999617	17	0.88	0.57	9710000	8540000	4290000	6360000	4510000	7250000
623	TRUE	Empty	sp|P51149|RAB7A_HUMAN Ras-related protein Rab-7a OS=Homo sapiens OX=9606 GN=RAB7A PE=1 SV=1	P51149	RAB7A	23 kDa	0.999597	17	1	0.26	1500000000	1580000000	1060000000	1060000000	579000000	1350000000
624	TRUE	Empty	sp|Q9UJX3|APC7_HUMAN Anaphase-promoting complex subunit 7 OS=Homo sapiens OX=9606 GN=ANAPC7 PE=1 SV=4	Q9UJX3	APC7	67 kDa	0.999593	17	1	0.44	14200000	12700000	7210000	7400000	7690000	11900000
625	TRUE	Empty	sp|Q9BPX3|CND3_HUMAN Condensin complex subunit 3 OS=Homo sapiens OX=9606 GN=NCAPG PE=1 SV=1	Q9BPX3	CND3	114 kDa	0.999592	17	1	0.26	26600000	26600000	16100000	10700000	13100000	24700000
626	TRUE	Empty	sp|Q5UIP0|RIF1_HUMAN Telomere-associated protein RIF1 OS=Homo sapiens OX=9606 GN=RIF1 PE=1 SV=2	Q5UIP0	RIF1	274 kDa	0.999591	17	1	0.13	25300000	27000000	12600000	11300000	6550000	15400000
627	TRUE	Empty	sp|Q9Y394|DHRS7_HUMAN Dehydrogenase/reductase SDR family member 7 OS=Homo sapiens OX=9606 GN=DHRS7 PE=1 SV=1	Q9Y394	DHRS7	38 kDa	0.999582	17	1	0.18	607000000	627000000	366000000	415000000	199000000	404000000
628	TRUE	Empty	Cluster of sp|P05141|ADT2_HUMAN ADP/ATP translocase 2 OS=Homo sapiens OX=9606 GN=SLC25A5 PE=1 SV=7	P05141	ADT2			28	1	0.67	408000000	428000000	431000000	734000000	235000000	735000000
629	TRUE	Empty	sp|Q96JM3|CHAP1_HUMAN Chromosome alignment-maintaining phosphoprotein 1 OS=Homo sapiens OX=9606 GN=CHAMP1 PE=1 SV=2	Q96JM3	CHAP1	89 kDa	0.99957	17	1	0.64	18200000	20500000	9300000	20800000	5770000	14500000
630	TRUE	Empty	sp|Q8NEY1|NAV1_HUMAN Neuron navigator 1 OS=Homo sapiens OX=9606 GN=NAV1 PE=1 SV=2	Q8NEY1	NAV1	202 kDa	0.999563	17	1	0.065	25700000	29200000	13700000	6670000	6450000	15100000
631	TRUE	Empty	sp|Q9H9E3|COG4_HUMAN Conserved oligomeric Golgi complex subunit 4 OS=Homo sapiens OX=9606 GN=COG4 PE=1 SV=3	Q9H9E3	COG4	89 kDa	0.999544	17	1	0.42	22100000	24500000	13600000	23900000	9880000	13300000
632	TRUE	Empty	sp|Q9H4L5|OSBL3_HUMAN Oxysterol-binding protein-related protein 3 OS=Homo sapiens OX=9606 GN=OSBPL3 PE=1 SV=1	Q9H4L5	OSBL3	101 kDa	0.999528	17	1	0.1	26900000	27400000	14900000	11500000	8360000	17600000
633	TRUE	Empty	sp|Q00973|B4GN1_HUMAN Beta-1,4 N-acetylgalactosaminyltransferase 1 OS=Homo sapiens OX=9606 GN=B4GALNT1 PE=1 SV=2	Q00973	B4GN1	59 kDa	0.999495	17	1	0.72	19800000	19800000	13500000	19300000	7860000	23200000
634	TRUE	Empty	sp|P49419|AL7A1_HUMAN Alpha-aminoadipic semialdehyde dehydrogenase OS=Homo sapiens OX=9606 GN=ALDH7A1 PE=1 SV=5	P49419	AL7A1	58 kDa	0.999479	17	1	0.23	15500000	16100000	7010000	22400000	13700000	21900000
635	TRUE	Empty	sp|O94979|SC31A_HUMAN Protein transport protein Sec31A OS=Homo sapiens OX=9606 GN=SEC31A PE=1 SV=3	O94979	SC31A	133 kDa	0.999475	17	1	0.31	32500000	31900000	16500000	11000000	20400000	24200000
636	TRUE	Empty	sp|Q12888|TP53B_HUMAN TP53-binding protein 1 OS=Homo sapiens OX=9606 GN=TP53BP1 PE=1 SV=2	Q12888	TP53B	214 kDa	0.999382	17	1	0.44	10300000	10700000	4590000	14100000	7100000	12400000
637	TRUE	Empty	sp|O60333|KIF1B_HUMAN Kinesin-like protein KIF1B OS=Homo sapiens OX=9606 GN=KIF1B PE=1 SV=5	O60333	KIF1B	204 kDa	0.999218	17	0.35	0.38	1360000	1900000	900000	1050000	2400000	2820000
638	TRUE	Empty	sp|P55011|S12A2_HUMAN Solute carrier family 12 member 2 OS=Homo sapiens OX=9606 GN=SLC12A2 PE=1 SV=1	P55011	S12A2	131 kDa	0.999885	16	1	0.71	12800000	13800000	7560000	14100000	4030000	13700000
639	TRUE	Empty	sp|Q9BT88|SYT11_HUMAN Synaptotagmin-11 OS=Homo sapiens OX=9606 GN=SYT11 PE=1 SV=2	Q9BT88	SYT11	48 kDa	0.999874	16	1	0.81	65900000	65100000	28600000	115000000	20700000	81900000
640	TRUE	Empty	sp|Q7Z6B0|CCD91_HUMAN Coiled-coil domain-containing protein 91 OS=Homo sapiens OX=9606 GN=CCDC91 PE=1 SV=2	Q7Z6B0	CCD91	50 kDa	0.999864	16	1	0.025	2330000	2380000	1420000	5450000	32800000	35200000
641	TRUE	Empty	sp|P31943|HNRH1_HUMAN Heterogeneous nuclear ribonucleoprotein H OS=Homo sapiens OX=9606 GN=HNRNPH1 PE=1 SV=4	P31943	HNRH1	49 kDa	0.999851	16	0.56	0.57	35500000	37400000	15700000	77900000	16200000	45700000
642	TRUE	Empty	sp|P12277|KCRB_HUMAN Creatine kinase B-type OS=Homo sapiens OX=9606 GN=CKB PE=1 SV=1	P12277	KCRB	43 kDa	0.999849	16	0.94	0.67	71300000	59000000	26800000	49700000	49600000	71500000
643	TRUE	Empty	sp|O75367|H2AY_HUMAN Core histone macro-H2A.1 OS=Homo sapiens OX=9606 GN=MACROH2A1 PE=1 SV=4	O75367	H2AY	40 kDa	0.999837	16	0.88	0.4	68900000	71500000	33200000	20100000	7790000	107000000
644	TRUE	Empty	sp|O96005|CLPT1_HUMAN Cleft lip and palate transmembrane protein 1 OS=Homo sapiens OX=9606 GN=CLPTM1 PE=1 SV=1	O96005	CLPT1	76 kDa	0.99982	16	1	0.92	82900000	85200000	63300000	103000000	43000000	112000000
645	TRUE	Empty	sp|P45974|UBP5_HUMAN Ubiquitin carboxyl-terminal hydrolase 5 OS=Homo sapiens OX=9606 GN=USP5 PE=1 SV=2	P45974	UBP5	96 kDa	0.999813	16	1	0.75	22700000	21000000	11100000	13900000	19200000	27000000
646	TRUE	Empty	sp|P21796|VDAC1_HUMAN Voltage-dependent anion-selective channel protein 1 OS=Homo sapiens OX=9606 GN=VDAC1 PE=1 SV=2	P21796	VDAC1	31 kDa	0.999809	16	1	0.23	163000000	169000000	174000000	382000000	144000000	307000000
647	TRUE	Empty	sp|Q7Z3E5|ARMC9_HUMAN LisH domain-containing protein ARMC9 OS=Homo sapiens OX=9606 GN=ARMC9 PE=1 SV=3	Q7Z3E5	ARMC9	92 kDa	0.999806	16	1	0.09	48700000	47100000	21500000	9920000	11700000	27200000
648	TRUE	Empty	sp|Q969Z0|FAKD4_HUMAN FAST kinase domain-containing protein 4 OS=Homo sapiens OX=9606 GN=TBRG4 PE=1 SV=1	Q969Z0	FAKD4	71 kDa	0.999805	16	1	0.069	72000000	73400000	43400000	28400000	34100000	45900000
649	TRUE	Empty	sp|Q9UHG3|PCYOX_HUMAN Prenylcysteine oxidase 1 OS=Homo sapiens OX=9606 GN=PCYOX1 PE=1 SV=3	Q9UHG3	PCYOX	57 kDa	0.999798	16	1	0.11	152000000	158000000	94100000	89100000	45600000	95200000
650	TRUE	Empty	sp|P27797|CALR_HUMAN Calreticulin OS=Homo sapiens OX=9606 GN=CALR PE=1 SV=1	P27797	CALR	48 kDa	0.999797	16	1	0.28	98800000	98400000	57200000	101000000	92500000	127000000
651	TRUE	Empty	sp|P63104|1433Z_HUMAN 14-3-3 protein zeta/delta OS=Homo sapiens OX=9606 GN=YWHAZ PE=1 SV=1	P63104	1433Z	28 kDa	0.999793	16	0.56	0.82	98000000	98400000	45300000	62700000	79400000	110000000
652	TRUE	Empty	sp|Q8IV08|PLD3_HUMAN 5'-3' exonuclease PLD3 OS=Homo sapiens OX=9606 GN=PLD3 PE=1 SV=1	Q8IV08	PLD3	55 kDa	0.999793	16	1	0.99	243000000	239000000	177000000	257000000	156000000	256000000
653	TRUE	Empty	sp|Q16795|NDUA9_HUMAN NADH dehydrogenase [ubiquinone] 1 alpha subcomplex subunit 9, mitochondrial OS=Homo sapiens OX=9606 GN=NDUFA9 PE=1 SV=2	Q16795	NDUA9	43 kDa	0.999792	16	1	0.94	37300000	36100000	27600000	53700000	14200000	44400000
654	TRUE	Empty	sp|O60476|MA1A2_HUMAN Mannosyl-oligosaccharide 1,2-alpha-mannosidase IB OS=Homo sapiens OX=9606 GN=MAN1A2 PE=1 SV=1	O60476	MA1A2	73 kDa	0.99979	16	0.94	0.62	16100000	18500000	9160000	17300000	3080000	18700000
655	TRUE	Empty	sp|Q92828|COR2A_HUMAN Coronin-2A OS=Homo sapiens OX=9606 GN=CORO2A PE=1 SV=2	Q92828	COR2A	60 kDa	0.99979	16	1	0.068	13100000	17900000	3270000	122000000	21200000	261000000
656	TRUE	Empty	sp|P23786|CPT2_HUMAN Carnitine O-palmitoyltransferase 2, mitochondrial OS=Homo sapiens OX=9606 GN=CPT2 PE=1 SV=2	P23786	CPT2	74 kDa	0.999784	16	1	0.33	27300000	28700000	14200000	22400000	8260000	17500000
657	TRUE	Empty	sp|P62258|1433E_HUMAN 14-3-3 protein epsilon OS=Homo sapiens OX=9606 GN=YWHAE PE=1 SV=1	P62258	1433E	29 kDa	0.999778	16	0.88	0.86	75400000	76400000	33400000	51900000	59700000	73000000
658	TRUE	Empty	sp|Q9UNM6|PSD13_HUMAN 26S proteasome non-ATPase regulatory subunit 13 OS=Homo sapiens OX=9606 GN=PSMD13 PE=1 SV=2	Q9UNM6	PSD13	43 kDa	0.999777	16	1	0.47	28800000	27700000	13200000	12400000	17700000	22800000
659	TRUE	Empty	sp|P22695|QCR2_HUMAN Cytochrome b-c1 complex subunit 2, mitochondrial OS=Homo sapiens OX=9606 GN=UQCRC2 PE=1 SV=3	P22695	QCR2	48 kDa	0.999777	16	1	0.76	60800000	66700000	43100000	77100000	22800000	67100000
660	TRUE	Empty	sp|P43378|PTN9_HUMAN Tyrosine-protein phosphatase non-receptor type 9 OS=Homo sapiens OX=9606 GN=PTPN9 PE=1 SV=1	P43378	PTN9	68 kDa	0.999774	16	1	0.03	72800000	82200000	26600000	12100000	19000000	15700000
661	TRUE	Empty	sp|P31689|DNJA1_HUMAN DnaJ homolog subfamily A member 1 OS=Homo sapiens OX=9606 GN=DNAJA1 PE=1 SV=2	P31689	DNJA1	45 kDa	0.999773	16	1	0.11	156000000	162000000	92400000	58400000	73400000	110000000
662	TRUE	Empty	sp|P20340|RAB6A_HUMAN Ras-related protein Rab-6A OS=Homo sapiens OX=9606 GN=RAB6A PE=1 SV=3	P20340	RAB6A	24 kDa	0.999761	16	0.44	0.28	155000000	160000000	93700000	103000000	60200000	130000000
663	TRUE	Empty	sp|Q9NP58|ABCB6_HUMAN ATP-binding cassette sub-family B member 6 OS=Homo sapiens OX=9606 GN=ABCB6 PE=1 SV=1	Q9NP58	ABCB6	94 kDa	0.999759	16	1	0.63	23000000	24100000	16900000	29400000	14800000	33200000
664	TRUE	Empty	sp|P28799|GRN_HUMAN Progranulin OS=Homo sapiens OX=9606 GN=GRN PE=1 SV=2	P28799	GRN	64 kDa	0.999756	16	1	0.61	232000000	213000000	308000000	124000000	317000000	235000000
665	TRUE	Empty	sp|P30519|HMOX2_HUMAN Heme oxygenase 2 OS=Homo sapiens OX=9606 GN=HMOX2 PE=1 SV=2	P30519	HMOX2	36 kDa	0.999754	16	1	0.56	160000000	170000000	106000000	147000000	53300000	173000000
666	TRUE	Empty	sp|O43237|DC1L2_HUMAN Cytoplasmic dynein 1 light intermediate chain 2 OS=Homo sapiens OX=9606 GN=DYNC1LI2 PE=1 SV=1	O43237	DC1L2	54 kDa	0.999752	16	0.94	0.09	74800000	80100000	28100000	16700000	16200000	36000000
667	TRUE	Empty	sp|Q9NRG9|AAAS_HUMAN Aladin OS=Homo sapiens OX=9606 GN=AAAS PE=1 SV=1	Q9NRG9	AAAS	60 kDa	0.99975	16	1	0.76	43100000	46100000	37000000	60200000	16600000	49200000
668	TRUE	Empty	sp|P08754|GNAI3_HUMAN Guanine nucleotide-binding protein G(i) subunit alpha-3 OS=Homo sapiens OX=9606 GN=GNAI3 PE=1 SV=3	P08754	GNAI3	41 kDa	0.999744	16	0.56	0.84	52100000	56500000	49400000	93100000	26600000	75300000
669	TRUE	Empty	sp|Q12800|TFCP2_HUMAN Alpha-globin transcription factor CP2 OS=Homo sapiens OX=9606 GN=TFCP2 PE=1 SV=2	Q12800	TFCP2	57 kDa	0.999739	16	0.75	0.018	288000000	170000000	46700000	12100000	1510000	7950000
670	TRUE	Empty	sp|Q96QU8|XPO6_HUMAN Exportin-6 OS=Homo sapiens OX=9606 GN=XPO6 PE=1 SV=1	Q96QU8	XPO6	129 kDa	0.999735	16	1	0.059	36800000	38100000	18500000	10500000	9980000	19800000
671	TRUE	Empty	sp|P62701|RS4X_HUMAN 40S ribosomal protein S4, X isoform OS=Homo sapiens OX=9606 GN=RPS4X PE=1 SV=2	P62701	RS4X	30 kDa	0.999731	16	1	0.93	341000000	282000000	196000000	214000000	277000000	338000000
672	TRUE	Empty	sp|Q9Y6G9|DC1L1_HUMAN Cytoplasmic dynein 1 light intermediate chain 1 OS=Homo sapiens OX=9606 GN=DYNC1LI1 PE=1 SV=3	Q9Y6G9	DC1L1	57 kDa	0.999726	16	0.94	0.075	41900000	49200000	16600000	8910000	10500000	19100000
673	TRUE	Empty	sp|P49585|PCY1A_HUMAN Choline-phosphate cytidylyltransferase A OS=Homo sapiens OX=9606 GN=PCYT1A PE=1 SV=2	P49585	PCY1A	42 kDa	0.999721	16	0.69	0.12	64400000	69600000	10200000	9920000	4680000	14600000
674	TRUE	Empty	sp|P00505|AATM_HUMAN Aspartate aminotransferase, mitochondrial OS=Homo sapiens OX=9606 GN=GOT2 PE=1 SV=3	P00505	AATM	48 kDa	0.999707	16	1	0.055	44300000	43100000	20600000	84800000	55100000	93600000
675	TRUE	Empty	sp|Q9NVH2|INT7_HUMAN Integrator complex subunit 7 OS=Homo sapiens OX=9606 GN=INTS7 PE=1 SV=1	Q9NVH2	INT7	107 kDa	0.999704	16	1	0.044	35100000	35900000	15300000	8710000	9530000	14300000
676	TRUE	Empty	sp|Q5JTZ9|SYAM_HUMAN Alanine--tRNA ligase, mitochondrial OS=Homo sapiens OX=9606 GN=AARS2 PE=1 SV=1	Q5JTZ9	SYAM	107 kDa	0.999704	16	1	0.96	21500000	20800000	13900000	19500000	14100000	23400000
677	TRUE	Empty	sp|Q02790|FKBP4_HUMAN Peptidyl-prolyl cis-trans isomerase FKBP4 OS=Homo sapiens OX=9606 GN=FKBP4 PE=1 SV=3	Q02790	FKBP4	52 kDa	0.999699	16	1	0.47	19200000	16800000	8060000	14800000	16500000	21300000
678	TRUE	Empty	sp|Q8IXT5|RB12B_HUMAN RNA-binding protein 12B OS=Homo sapiens OX=9606 GN=RBM12B PE=1 SV=2	Q8IXT5	RB12B	118 kDa	0.999698	16	1	0.2	2890000	4030000	2270000	34100000	2840000	8500000
679	TRUE	Empty	sp|P21397|AOFA_HUMAN Amine oxidase [flavin-containing] A OS=Homo sapiens OX=9606 GN=MAOA PE=1 SV=1	P21397	AOFA	60 kDa	0.999696	16	0.94	0.11	11700000	11700000	12000000	71600000	13000000	40100000
680	TRUE	Empty	sp|P26641|EF1G_HUMAN Elongation factor 1-gamma OS=Homo sapiens OX=9606 GN=EEF1G PE=1 SV=3	P26641	EF1G	50 kDa	0.999695	16	1	0.96	88300000	83300000	36100000	48900000	56400000	102000000
681	TRUE	Empty	sp|P62424|RL7A_HUMAN 60S ribosomal protein L7a OS=Homo sapiens OX=9606 GN=RPL7A PE=1 SV=2	P62424	RL7A	30 kDa	0.999689	16	1	0.74	154000000	124000000	64100000	113000000	90600000	167000000
682	TRUE	Empty	sp|Q9UBE0|SAE1_HUMAN SUMO-activating enzyme subunit 1 OS=Homo sapiens OX=9606 GN=SAE1 PE=1 SV=1	Q9UBE0	SAE1	38 kDa	0.999683	16	1	0.018	126000000	129000000	60900000	17000000	30400000	37300000
683	TRUE	Empty	sp|Q92945|FUBP2_HUMAN Far upstream element-binding protein 2 OS=Homo sapiens OX=9606 GN=KHSRP PE=1 SV=4	Q92945	FUBP2	73 kDa	0.999683	16	0.94	0.45	24900000	21100000	10700000	28900000	17800000	22800000
684	TRUE	Empty	sp|O75396|SC22B_HUMAN Vesicle-trafficking protein SEC22b OS=Homo sapiens OX=9606 GN=SEC22B PE=1 SV=5	O75396	SC22B	25 kDa	0.999672	16	1	0.53	336000000	373000000	245000000	326000000	124000000	359000000
685	TRUE	Empty	sp|P17812|PYRG1_HUMAN CTP synthase 1 OS=Homo sapiens OX=9606 GN=CTPS1 PE=1 SV=2	P17812	PYRG1	67 kDa	0.99967	16	0.88	0.65	14500000	14700000	8320000	6150000	10700000	16300000
686	TRUE	Empty	Cluster of sp|P38159|RBMX_HUMAN RNA-binding motif protein, X chromosome OS=Homo sapiens OX=9606 GN=RBMX PE=1 SV=3	P38159	RBMX			18	0.94	0.1	24700000	34100000	11100000	649000000	48900000	70800000
687	TRUE	Empty	sp|Q96GQ5|RUSF1_HUMAN RUS family member 1 OS=Homo sapiens OX=9606 GN=RUSF1 PE=1 SV=2	Q96GQ5	RUSF1	51 kDa	0.999655	16	1	0.47	78700000	82200000	55700000	68300000	30800000	80300000
688	TRUE	Empty	sp|Q96QK1|VPS35_HUMAN Vacuolar protein sorting-associated protein 35 OS=Homo sapiens OX=9606 GN=VPS35 PE=1 SV=2	Q96QK1	VPS35	92 kDa	0.999648	16	1	0.35	24700000	22600000	11800000	23400000	21000000	30200000
689	TRUE	Empty	sp|Q9UBT2|SAE2_HUMAN SUMO-activating enzyme subunit 2 OS=Homo sapiens OX=9606 GN=UBA2 PE=1 SV=2	Q9UBT2	SAE2	71 kDa	0.999646	16	1	0.39	47200000	41900000	26300000	12500000	38400000	34200000
690	TRUE	Empty	sp|Q9UBH6|XPR1_HUMAN Xenotropic and polytropic retrovirus receptor 1 OS=Homo sapiens OX=9606 GN=XPR1 PE=1 SV=1	Q9UBH6	XPR1	82 kDa	0.999642	16	1	0.98	10700000	12300000	4280000	14200000	3100000	13600000
691	TRUE	Empty	Cluster of sp|Q15907|RB11B_HUMAN Ras-related protein Rab-11B OS=Homo sapiens OX=9606 GN=RAB11B PE=1 SV=4	P62491	RB11A			18	1	0.15	876000000	956000000	544000000	559000000	328000000	617000000
692	TRUE	Empty	sp|Q96JC1|VPS39_HUMAN Vam6/Vps39-like protein OS=Homo sapiens OX=9606 GN=VPS39 PE=1 SV=2	Q96JC1	VPS39	102 kDa	0.999635	16	1	0.064	32700000	35500000	16600000	7980000	10900000	17600000
693	TRUE	Empty	sp|Q8NE71|ABCF1_HUMAN ATP-binding cassette sub-family F member 1 OS=Homo sapiens OX=9606 GN=ABCF1 PE=1 SV=2	Q8NE71	ABCF1	96 kDa	0.999621	16	0.94	0.68	22600000	19900000	13200000	16500000	19000000	25000000
694	TRUE	Empty	sp|P07195|LDHB_HUMAN L-lactate dehydrogenase B chain OS=Homo sapiens OX=9606 GN=LDHB PE=1 SV=2	P07195	LDHB	37 kDa	0.999621	16	0.94	0.8	282000000	269000000	127000000	154000000	235000000	357000000
695	TRUE	Empty	sp|P35609|ACTN2_HUMAN Alpha-actinin-2 OS=Homo sapiens OX=9606 GN=ACTN2 PE=1 SV=1	P35609	ACTN2	104 kDa	0.9996	16	0.06	0.05	690000	690000	303000	7470000	1010000	4960000
696	TRUE	Empty	sp|P17980|PRS6A_HUMAN 26S proteasome regulatory subunit 6A OS=Homo sapiens OX=9606 GN=PSMC3 PE=1 SV=3	P17980	PRS6A	49 kDa	0.999598	16	1	0.87	41600000	37500000	21700000	24300000	29200000	41400000
697	TRUE	Empty	sp|Q86XI2|CNDG2_HUMAN Condensin-2 complex subunit G2 OS=Homo sapiens OX=9606 GN=NCAPG2 PE=1 SV=1	Q86XI2	CNDG2	131 kDa	0.99958	16	1	0.32	24200000	24800000	11500000	10100000	8700000	21800000
698	TRUE	Empty	sp|P78559|MAP1A_HUMAN Microtubule-associated protein 1A OS=Homo sapiens OX=9606 GN=MAP1A PE=1 SV=6	P78559	MAP1A	305 kDa	0.999568	16	0.88	0.75	14200000	12800000	8010000	8410000	8270000	15800000
699	TRUE	Empty	sp|P48444|COPD_HUMAN Coatomer subunit delta OS=Homo sapiens OX=9606 GN=ARCN1 PE=1 SV=1	P48444	COPD	57 kDa	0.999568	16	1	0.44	41800000	41500000	23100000	13900000	23600000	44800000
700	TRUE	Empty	sp|Q86U86|PB1_HUMAN Protein polybromo-1 OS=Homo sapiens OX=9606 GN=PBRM1 PE=1 SV=1	Q86U86	PB1	193 kDa	0.999559	16	1	0.95	13200000	11800000	5250000	15800000	4400000	10700000
701	TRUE	Empty	sp|Q8TAG9|EXOC6_HUMAN Exocyst complex component 6 OS=Homo sapiens OX=9606 GN=EXOC6 PE=1 SV=3	Q8TAG9	EXOC6	94 kDa	0.999514	16	1	0.12	26600000	29200000	11400000	4910000	8880000	15000000
702	TRUE	Empty	sp|Q9Y617|SERC_HUMAN Phosphoserine aminotransferase OS=Homo sapiens OX=9606 GN=PSAT1 PE=1 SV=2	Q9Y617	SERC	40 kDa	0.999499	16	1	0.62	36700000	36600000	19100000	22000000	36400000	55900000
703	TRUE	Empty	sp|Q9Y4W6|AFG32_HUMAN AFG3-like protein 2 OS=Homo sapiens OX=9606 GN=AFG3L2 PE=1 SV=2	Q9Y4W6	AFG32	89 kDa	0.999487	16	0.94	0.47	9860000	11100000	10200000	35900000	5560000	21500000
704	TRUE	Empty	sp|Q9NSD9|SYFB_HUMAN Phenylalanine--tRNA ligase beta subunit OS=Homo sapiens OX=9606 GN=FARSB PE=1 SV=3	Q9NSD9	SYFB	66 kDa	0.999484	16	1	0.74	28900000	25100000	12800000	17100000	22100000	35000000
705	TRUE	Empty	sp|Q05086|UBE3A_HUMAN Ubiquitin-protein ligase E3A OS=Homo sapiens OX=9606 GN=UBE3A PE=1 SV=4	Q05086	UBE3A	101 kDa	0.999483	16	1	0.19	28500000	30300000	19200000	9250000	18300000	22700000
706	TRUE	Empty	sp|Q07955|SRSF1_HUMAN Serine/arginine-rich splicing factor 1 OS=Homo sapiens OX=9606 GN=SRSF1 PE=1 SV=2	Q07955	SRSF1	28 kDa	0.999479	16	0.94	0.21	28200000	27300000	22900000	178000000	32300000	37200000
707	TRUE	Empty	sp|Q03701|CEBPZ_HUMAN CCAAT/enhancer-binding protein zeta OS=Homo sapiens OX=9606 GN=CEBPZ PE=1 SV=3	Q03701	CEBPZ	121 kDa	0.99946	16	1	0.51	14000000	13200000	9320000	17300000	10400000	14500000
708	TRUE	Empty	sp|Q14690|RRP5_HUMAN Protein RRP5 homolog OS=Homo sapiens OX=9606 GN=PDCD11 PE=1 SV=3	Q14690	RRP5	209 kDa	0.999454	16	1	0.89	8890000	7860000	5100000	9240000	4780000	7180000
709	TRUE	Empty	sp|P49790|NU153_HUMAN Nuclear pore complex protein Nup153 OS=Homo sapiens OX=9606 GN=NUP153 PE=1 SV=2	P49790	NU153	154 kDa	0.999445	16	1	0.92	7050000	7670000	1770000	13500000	1410000	6440000
710	TRUE	Empty	sp|P54577|SYYC_HUMAN Tyrosine--tRNA ligase, cytoplasmic OS=Homo sapiens OX=9606 GN=YARS1 PE=1 SV=4	P54577	SYYC	59 kDa	0.999285	16	1	0.51	11000000	11100000	6010000	8470000	10800000	13600000
711	TRUE	Empty	sp|O75592|MYCB2_HUMAN E3 ubiquitin-protein ligase MYCBP2 OS=Homo sapiens OX=9606 GN=MYCBP2 PE=1 SV=4	O75592	MYCB2	514 kDa	0.999163	16	1	0.42	11000000	11200000	4440000	5300000	4020000	8990000
712	TRUE	Empty	sp|Q12905|ILF2_HUMAN Interleukin enhancer-binding factor 2 OS=Homo sapiens OX=9606 GN=ILF2 PE=1 SV=2	Q12905	ILF2	43 kDa	0.999884	15	1	0.33	79000000	73300000	36100000	231000000	48500000	104000000
713	TRUE	Empty	sp|Q99714|HCD2_HUMAN 3-hydroxyacyl-CoA dehydrogenase type-2 OS=Homo sapiens OX=9606 GN=HSD17B10 PE=1 SV=3	Q99714	HCD2	27 kDa	0.999881	15	1	0.74	45300000	44100000	24000000	49200000	30000000	42600000
714	TRUE	Empty	sp|Q13409|DC1I2_HUMAN Cytoplasmic dynein 1 intermediate chain 2 OS=Homo sapiens OX=9606 GN=DYNC1I2 PE=1 SV=3	Q13409	DC1I2	71 kDa	0.999868	15	1	0.075	75200000	80500000	26800000	15100000	14400000	32000000
715	TRUE	Empty	sp|Q9HCU5|PREB_HUMAN Prolactin regulatory element-binding protein OS=Homo sapiens OX=9606 GN=PREB PE=1 SV=2	Q9HCU5	PREB	45 kDa	0.999864	15	1	0.99	60200000	63100000	52700000	77000000	32000000	79900000
716	TRUE	Empty	sp|P21964|COMT_HUMAN Catechol O-methyltransferase OS=Homo sapiens OX=9606 GN=COMT PE=1 SV=2	P21964	COMT	30 kDa	0.99986	15	1	0.68	169000000	169000000	125000000	165000000	79100000	188000000
717	TRUE	Empty	sp|Q9BTX1|NDC1_HUMAN Nucleoporin NDC1 OS=Homo sapiens OX=9606 GN=NDC1 PE=1 SV=2	Q9BTX1	NDC1	76 kDa	0.999857	15	1	0.93	17900000	19700000	18100000	34000000	6210000	26100000
718	TRUE	Empty	sp|Q9BWM7|SFXN3_HUMAN Sideroflexin-3 OS=Homo sapiens OX=9606 GN=SFXN3 PE=1 SV=3	Q9BWM7	SFXN3	36 kDa	0.999833	15	0.87	0.43	19500000	22500000	26700000	56800000	13400000	53800000
719	TRUE	Empty	sp|Q16134|ETFD_HUMAN Electron transfer flavoprotein-ubiquinone oxidoreductase, mitochondrial OS=Homo sapiens OX=9606 GN=ETFDH PE=1 SV=2	Q16134	ETFD	68 kDa	0.999832	15	1	0.69	36900000	43700000	29000000	74600000	19200000	57200000
720	TRUE	Empty	sp|Q6UXD5|SE6L2_HUMAN Seizure 6-like protein 2 OS=Homo sapiens OX=9606 GN=SEZ6L2 PE=1 SV=2	Q6UXD5	SE6L2	98 kDa	0.999829	15	0.93	0.18	94800000	105000000	54000000	59000000	37000000	65100000
721	TRUE	Empty	sp|P19022|CADH2_HUMAN Cadherin-2 OS=Homo sapiens OX=9606 GN=CDH2 PE=1 SV=4	P19022	CADH2	100 kDa	0.999821	15	1	0.83	38800000	40400000	26000000	65400000	17600000	47500000
722	TRUE	Empty	sp|P26599|PTBP1_HUMAN Polypyrimidine tract-binding protein 1 OS=Homo sapiens OX=9606 GN=PTBP1 PE=1 SV=1	P26599	PTBP1	57 kDa	0.999818	15	0.87	0.28	93000000	74000000	37200000	202000000	60100000	110000000
723	TRUE	Empty	sp|Q9H553|ALG2_HUMAN Alpha-1,3/1,6-mannosyltransferase ALG2 OS=Homo sapiens OX=9606 GN=ALG2 PE=1 SV=1	Q9H553	ALG2	47 kDa	0.99981	15	1	0.23	68900000	70300000	47800000	44300000	23200000	60600000
724	TRUE	Empty	sp|Q8NBI6|XXLT1_HUMAN Xyloside xylosyltransferase 1 OS=Homo sapiens OX=9606 GN=XXYLT1 PE=1 SV=1	Q8NBI6	XXLT1	44 kDa	0.999806	15	1	0.76	36900000	38900000	23400000	51600000	5390000	55900000
725	TRUE	Empty	sp|P49591|SYSC_HUMAN Serine--tRNA ligase, cytoplasmic OS=Homo sapiens OX=9606 GN=SARS1 PE=1 SV=3	P49591	SYSC	59 kDa	0.999788	15	1	0.76	32600000	28200000	13300000	19800000	26700000	31100000
726	TRUE	Empty	sp|Q9HC35|EMAL4_HUMAN Echinoderm microtubule-associated protein-like 4 OS=Homo sapiens OX=9606 GN=EML4 PE=1 SV=3	Q9HC35	EMAL4	109 kDa	0.999783	15	1	0.91	33000000	30500000	14800000	21600000	21100000	36800000
727	TRUE	Empty	sp|P24539|AT5F1_HUMAN ATP synthase F(0) complex subunit B1, mitochondrial OS=Homo sapiens OX=9606 GN=ATP5PB PE=1 SV=2	P24539	AT5F1	29 kDa	0.99978	15	1	0.66	109000000	121000000	88400000	193000000	63300000	159000000
728	TRUE	Empty	sp|Q9H1V8|S6A17_HUMAN Sodium-dependent neutral amino acid transporter SLC6A17 OS=Homo sapiens OX=9606 GN=SLC6A17 PE=1 SV=3	Q9H1V8	S6A17	81 kDa	0.999776	15	0.93	0.15	68200000	68200000	23000000	27700000	8650000	26200000
729	TRUE	Empty	sp|O15269|SPTC1_HUMAN Serine palmitoyltransferase 1 OS=Homo sapiens OX=9606 GN=SPTLC1 PE=1 SV=1	O15269	SPTC1	53 kDa	0.999768	15	1	0.94	70500000	76800000	52700000	88700000	35800000	97300000
730	TRUE	Empty	Cluster of sp|P62820|RAB1A_HUMAN Ras-related protein Rab-1A OS=Homo sapiens OX=9606 GN=RAB1A PE=1 SV=3	P62820	RAB1A			20	0.85	0.39	351000000	359000000	265000000	314000000	164000000	321000000
731	TRUE	Empty	sp|P43686|PRS6B_HUMAN 26S proteasome regulatory subunit 6B OS=Homo sapiens OX=9606 GN=PSMC4 PE=1 SV=2	P43686	PRS6B	47 kDa	0.999754	15	0.93	0.37	46100000	48200000	26700000	20400000	29400000	42000000
732	TRUE	Empty	sp|Q9Y6Y8|S23IP_HUMAN SEC23-interacting protein OS=Homo sapiens OX=9606 GN=SEC23IP PE=1 SV=1	Q9Y6Y8	S23IP	111 kDa	0.999754	15	1	0.13	30600000	32500000	11900000	6890000	10400000	15800000
733	TRUE	Empty	sp|Q75T13|PGAP1_HUMAN GPI inositol-deacylase OS=Homo sapiens OX=9606 GN=PGAP1 PE=1 SV=1	Q75T13	PGAP1	105 kDa	0.999741	15	1	0.86	30400000	29600000	25900000	37800000	11400000	42500000
734	TRUE	Empty	sp|Q96JB2|COG3_HUMAN Conserved oligomeric Golgi complex subunit 3 OS=Homo sapiens OX=9606 GN=COG3 PE=1 SV=3	Q96JB2	COG3	94 kDa	0.99974	15	1	0.088	15500000	16800000	7870000	2160000	5690000	7800000
735	TRUE	Empty	sp|P00750|TPA_HUMAN Tissue-type plasminogen activator OS=Homo sapiens OX=9606 GN=PLAT PE=1 SV=1	P00750	TPA	63 kDa	0.999733	15	1	0.43	31700000	29200000	20200000	25300000	13200000	27600000
736	TRUE	Empty	sp|Q9UNF1|MAGD2_HUMAN Melanoma-associated antigen D2 OS=Homo sapiens OX=9606 GN=MAGED2 PE=1 SV=2	Q9UNF1	MAGD2	65 kDa	0.999722	15	0.93	0.1	41500000	42900000	14100000	8180000	6890000	19700000
737	TRUE	Empty	sp|Q7L0Y3|TM10C_HUMAN tRNA methyltransferase 10 homolog C OS=Homo sapiens OX=9606 GN=TRMT10C PE=1 SV=2	Q7L0Y3	TM10C	47 kDa	0.999716	15	1	0.19	17500000	17900000	12600000	29400000	15900000	23200000
738	TRUE	Empty	sp|Q9P0L0|VAPA_HUMAN Vesicle-associated membrane protein-associated protein A OS=Homo sapiens OX=9606 GN=VAPA PE=1 SV=3	Q9P0L0	VAPA	28 kDa	0.999715	15	0.93	0.99	175000000	193000000	131000000	223000000	75600000	258000000
739	TRUE	Empty	sp|Q9UQ03|COR2B_HUMAN Coronin-2B OS=Homo sapiens OX=9606 GN=CORO2B PE=1 SV=4	Q9UQ03	COR2B	55 kDa	0.999714	15	1	0.049	3630000	3400000	1100000	27700000	7420000	124000000
740	TRUE	Empty	sp|Q96AG4|LRC59_HUMAN Leucine-rich repeat-containing protein 59 OS=Homo sapiens OX=9606 GN=LRRC59 PE=1 SV=1	Q96AG4	LRC59	35 kDa	0.999707	15	1	0.96	884000000	887000000	698000000	1100000000	396000000	1180000000
741	TRUE	Empty	sp|Q6P9B9|INT5_HUMAN Integrator complex subunit 5 OS=Homo sapiens OX=9606 GN=INTS5 PE=1 SV=1	Q6P9B9	INT5	108 kDa	0.999705	15	1	0.32	16500000	18300000	7590000	10800000	4940000	11400000
742	TRUE	Empty	sp|Q6NUM9|RETST_HUMAN All-trans-retinol 13,14-reductase OS=Homo sapiens OX=9606 GN=RETSAT PE=1 SV=2	Q6NUM9	RETST	67 kDa	0.999704	15	1	0.62	37500000	43300000	30000000	61500000	22000000	65100000
743	TRUE	Empty	sp|P04899|GNAI2_HUMAN Guanine nucleotide-binding protein G(i) subunit alpha-2 OS=Homo sapiens OX=9606 GN=GNAI2 PE=1 SV=3	P04899	GNAI2	40 kDa	0.999702	15	0.53	0.65	14200000	13000000	10100000	29700000	6930000	17100000
744	TRUE	Empty	sp|P27348|1433T_HUMAN 14-3-3 protein theta OS=Homo sapiens OX=9606 GN=YWHAQ PE=1 SV=1	P27348	1433T	28 kDa	0.999702	15	0.67	0.43	39000000	42700000	18600000	34300000	36900000	54000000
745	TRUE	Empty	sp|P41091|IF2G_HUMAN Eukaryotic translation initiation factor 2 subunit 3 OS=Homo sapiens OX=9606 GN=EIF2S3 PE=1 SV=3	P41091	IF2G	51 kDa	0.999701	15	1	0.39	63600000	59300000	30100000	20700000	36000000	53300000
746	TRUE	Empty	sp|P07099|HYEP_HUMAN Epoxide hydrolase 1 OS=Homo sapiens OX=9606 GN=EPHX1 PE=1 SV=1	P07099	HYEP	53 kDa	0.999693	15	1	0.19	141000000	152000000	104000000	96900000	39900000	112000000
747	TRUE	Empty	sp|P61247|RS3A_HUMAN 40S ribosomal protein S3a OS=Homo sapiens OX=9606 GN=RPS3A PE=1 SV=2	P61247	RS3A	30 kDa	0.999691	15	1	0.91	204000000	158000000	101000000	133000000	127000000	215000000
748	TRUE	Empty	sp|P46777|RL5_HUMAN 60S ribosomal protein L5 OS=Homo sapiens OX=9606 GN=RPL5 PE=1 SV=3	P46777	RL5	34 kDa	0.999691	15	1	0.71	93900000	75600000	44000000	69300000	54700000	121000000
749	TRUE	Empty	sp|P47755|CAZA2_HUMAN F-actin-capping protein subunit alpha-2 OS=Homo sapiens OX=9606 GN=CAPZA2 PE=1 SV=3	P47755	CAZA2	33 kDa	0.999685	15	0.73	0.017	8310000	7840000	3170000	69000000	31800000	234000000
750	TRUE	Empty	sp|P50402|EMD_HUMAN Emerin OS=Homo sapiens OX=9606 GN=EMD PE=1 SV=1	P50402	EMD	29 kDa	0.999683	15	1	0.52	2090000000	2420000000	1560000000	1900000000	845000000	2400000000
751	TRUE	Empty	sp|Q14165|MLEC_HUMAN Malectin OS=Homo sapiens OX=9606 GN=MLEC PE=1 SV=1	Q14165	MLEC	32 kDa	0.999673	15	1	0.84	105000000	115000000	106000000	132000000	56800000	142000000
752	TRUE	Empty	sp|Q8NB49|AT11C_HUMAN Phospholipid-transporting ATPase IG OS=Homo sapiens OX=9606 GN=ATP11C PE=1 SV=3	Q8NB49	AT11C	129 kDa	0.999673	15	1	0.24	15400000	14600000	7820000	7820000	3320000	11500000
753	TRUE	Empty	sp|Q14257|RCN2_HUMAN Reticulocalbin-2 OS=Homo sapiens OX=9606 GN=RCN2 PE=1 SV=1	Q14257	RCN2	37 kDa	0.99967	15	1	0.57	66500000	75000000	46000000	61500000	26200000	74600000
754	TRUE	Empty	sp|Q13510|ASAH1_HUMAN Acid ceramidase OS=Homo sapiens OX=9606 GN=ASAH1 PE=1 SV=5	Q13510	ASAH1	45 kDa	0.999669	15	1	0.068	179000000	185000000	72900000	31300000	75500000	52600000
755	TRUE	Empty	sp|P04406|G3P_HUMAN Glyceraldehyde-3-phosphate dehydrogenase OS=Homo sapiens OX=9606 GN=GAPDH PE=1 SV=3	P04406	G3P	36 kDa	0.999663	15	1	0.69	326000000	291000000	148000000	219000000	262000000	350000000
756	TRUE	Empty	sp|Q9Y5Q9|TF3C3_HUMAN General transcription factor 3C polypeptide 3 OS=Homo sapiens OX=9606 GN=GTF3C3 PE=1 SV=1	Q9Y5Q9	TF3C3	101 kDa	0.999663	15	1	0.34	23000000	21800000	13000000	11400000	17200000	16000000
757	TRUE	Empty	sp|P31930|QCR1_HUMAN Cytochrome b-c1 complex subunit 1, mitochondrial OS=Homo sapiens OX=9606 GN=UQCRC1 PE=1 SV=3	P31930	QCR1	53 kDa	0.999653	15	1	0.86	29600000	31500000	23600000	48200000	14300000	40000000
758	TRUE	Empty	sp|O00192|ARVC_HUMAN Armadillo repeat protein deleted in velo-cardio-facial syndrome OS=Homo sapiens OX=9606 GN=ARVCF PE=1 SV=1	O00192	ARVC	105 kDa	0.99965	15	1	0.49	9610000	10500000	4410000	32000000	4620000	12600000
759	TRUE	Empty	sp|Q9UPQ0|LIMC1_HUMAN LIM and calponin homology domains-containing protein 1 OS=Homo sapiens OX=9606 GN=LIMCH1 PE=1 SV=4	Q9UPQ0	LIMC1	122 kDa	0.999649	15	1	0.093	5180000	5260000	2700000	28200000	5360000	49600000
760	TRUE	Empty	sp|Q5T5C0|STXB5_HUMAN Syntaxin-binding protein 5 OS=Homo sapiens OX=9606 GN=STXBP5 PE=1 SV=1	Q5T5C0	STXB5	128 kDa	0.999642	15	1	0.7	37900000	39400000	28100000	46600000	27300000	42000000
761	TRUE	Empty	sp|Q14108|SCRB2_HUMAN Lysosome membrane protein 2 OS=Homo sapiens OX=9606 GN=SCARB2 PE=1 SV=2	Q14108	SCRB2	54 kDa	0.999627	15	1	0.64	271000000	289000000	162000000	244000000	110000000	282000000
762	TRUE	Empty	sp|Q969N2|PIGT_HUMAN GPI transamidase component PIG-T OS=Homo sapiens OX=9606 GN=PIGT PE=1 SV=1	Q969N2	PIGT	66 kDa	0.999627	15	1	0.99	46100000	48700000	32200000	58400000	21900000	57200000
763	TRUE	Empty	sp|Q53EP0|FND3B_HUMAN Fibronectin type III domain-containing protein 3B OS=Homo sapiens OX=9606 GN=FNDC3B PE=1 SV=2	Q53EP0	FND3B	133 kDa	0.999627	15	1	0.69	13600000	14800000	9450000	14900000	3760000	17700000
764	TRUE	Empty	sp|O75489|NDUS3_HUMAN NADH dehydrogenase [ubiquinone] iron-sulfur protein 3, mitochondrial OS=Homo sapiens OX=9606 GN=NDUFS3 PE=1 SV=1	O75489	NDUS3	30 kDa	0.999626	15	1	0.9	46700000	46000000	32600000	61200000	21300000	47000000
765	TRUE	Empty	sp|Q8WVC6|DCAKD_HUMAN Dephospho-CoA kinase domain-containing protein OS=Homo sapiens OX=9606 GN=DCAKD PE=1 SV=1	Q8WVC6	DCAKD	27 kDa	0.999622	15	1	0.38	101000000	109000000	69800000	97400000	39300000	81200000
766	TRUE	Empty	sp|Q92544|TM9S4_HUMAN Transmembrane 9 superfamily member 4 OS=Homo sapiens OX=9606 GN=TM9SF4 PE=1 SV=2	Q92544	TM9S4	75 kDa	0.999617	15	1	0.19	93500000	94000000	62000000	54600000	29800000	76500000
767	TRUE	Empty	sp|Q9NVU7|SDA1_HUMAN Protein SDA1 homolog OS=Homo sapiens OX=9606 GN=SDAD1 PE=1 SV=3	Q9NVU7	SDA1	80 kDa	0.999604	15	1	0.03	41700000	44800000	16500000	6190000	6550000	13400000
768	TRUE	Empty	sp|Q96AE4|FUBP1_HUMAN Far upstream element-binding protein 1 OS=Homo sapiens OX=9606 GN=FUBP1 PE=1 SV=3	Q96AE4	FUBP1	68 kDa	0.999596	15	0.87	0.74	28300000	25000000	9460000	23100000	16400000	26200000
769	TRUE	Empty	sp|Q15147|PLCB4_HUMAN 1-phosphatidylinositol 4,5-bisphosphate phosphodiesterase beta-4 OS=Homo sapiens OX=9606 GN=PLCB4 PE=1 SV=3	Q15147	PLCB4	134 kDa	0.999594	15	1	0.29	22500000	19500000	11200000	15400000	4620000	13900000
770	TRUE	Empty	sp|Q9UM54|MYO6_HUMAN Unconventional myosin-VI OS=Homo sapiens OX=9606 GN=MYO6 PE=1 SV=4	Q9UM54	MYO6	150 kDa	0.999593	15	1	0.077	1030000	1290000	839000	3910000	2020000	20600000
771	TRUE	Empty	sp|Q8NI36|WDR36_HUMAN WD repeat-containing protein 36 OS=Homo sapiens OX=9606 GN=WDR36 PE=1 SV=1	Q8NI36	WDR36	105 kDa	0.999591	15	1	0.57	13800000	11500000	9370000	18700000	8030000	16900000
772	TRUE	Empty	sp|Q8TCJ2|STT3B_HUMAN Dolichyl-diphosphooligosaccharide--protein glycosyltransferase subunit STT3B OS=Homo sapiens OX=9606 GN=STT3B PE=1 SV=1	Q8TCJ2	STT3B	94 kDa	0.999591	15	0.93	0.89	43300000	43400000	38400000	58200000	21300000	68700000
773	TRUE	Empty	sp|Q13586|STIM1_HUMAN Stromal interaction molecule 1 OS=Homo sapiens OX=9606 GN=STIM1 PE=1 SV=3	Q13586	STIM1	77 kDa	0.999586	15	0.93	0.62	23900000	25000000	17300000	23300000	9920000	26400000
774	TRUE	Empty	sp|Q00325|MPCP_HUMAN Phosphate carrier protein, mitochondrial OS=Homo sapiens OX=9606 GN=SLC25A3 PE=1 SV=2	Q00325	MPCP	40 kDa	0.999582	15	1	0.34	131000000	150000000	146000000	345000000	99600000	298000000
775	TRUE	Empty	sp|P05455|LA_HUMAN Lupus La protein OS=Homo sapiens OX=9606 GN=SSB PE=1 SV=2	P05455	LA	47 kDa	0.999579	15	1	0.83	27300000	20900000	10700000	12100000	21000000	31500000
776	TRUE	Empty	sp|Q14254|FLOT2_HUMAN Flotillin-2 OS=Homo sapiens OX=9606 GN=FLOT2 PE=1 SV=2	Q14254	FLOT2	47 kDa	0.99957	15	1	0.4	13200000	13400000	10000000	29000000	8030000	24300000
777	TRUE	Empty	sp|Q13362|2A5G_HUMAN Serine/threonine-protein phosphatase 2A 56 kDa regulatory subunit gamma isoform OS=Homo sapiens OX=9606 GN=PPP2R5C PE=1 SV=3	Q13362	2A5G	61 kDa	0.999567	15	0.6	0.096	50800000	47200000	24000000	12900000	19700000	27500000
778	TRUE	Empty	sp|P47756|CAPZB_HUMAN F-actin-capping protein subunit beta OS=Homo sapiens OX=9606 GN=CAPZB PE=1 SV=4	P47756	CAPZB	31 kDa	0.999566	15	1	0.012	26300000	26800000	12400000	278000000	130000000	920000000
779	TRUE	Empty	sp|P62333|PRS10_HUMAN 26S proteasome regulatory subunit 10B OS=Homo sapiens OX=9606 GN=PSMC6 PE=1 SV=1	P62333	PRS10	44 kDa	0.999553	15	1	0.79	40300000	37700000	22700000	22100000	32100000	39200000
780	TRUE	Empty	sp|P09471|GNAO_HUMAN Guanine nucleotide-binding protein G(o) subunit alpha OS=Homo sapiens OX=9606 GN=GNAO1 PE=1 SV=4	P09471	GNAO	40 kDa	0.999552	15	0.8	0.85	147000000	149000000	132000000	245000000	76100000	194000000
781	TRUE	Empty	sp|P11117|PPAL_HUMAN Lysosomal acid phosphatase OS=Homo sapiens OX=9606 GN=ACP2 PE=1 SV=3	P11117	PPAL	48 kDa	0.999549	15	1	0.6	51800000	55300000	35800000	50800000	20900000	54400000
782	TRUE	Empty	sp|Q9UPT5|EXOC7_HUMAN Exocyst complex component 7 OS=Homo sapiens OX=9606 GN=EXOC7 PE=1 SV=3	Q9UPT5	EXOC7	83 kDa	0.999549	15	1	0.15	21400000	22000000	7590000	4410000	7220000	11000000
783	TRUE	Empty	sp|Q96T37|RBM15_HUMAN RNA-binding protein 15 OS=Homo sapiens OX=9606 GN=RBM15 PE=1 SV=2	Q96T37	RBM15	107 kDa	0.999547	15	1	0.78	10900000	14800000	3720000	28000000	4140000	9640000
784	TRUE	Empty	sp|Q9Y2Q0|AT8A1_HUMAN Phospholipid-transporting ATPase IA OS=Homo sapiens OX=9606 GN=ATP8A1 PE=1 SV=1	Q9Y2Q0	AT8A1	131 kDa	0.99954	15	1	0.7	15400000	16200000	8270000	13400000	5280000	17300000
785	TRUE	Empty	sp|Q13426|XRCC4_HUMAN DNA repair protein XRCC4 OS=Homo sapiens OX=9606 GN=XRCC4 PE=1 SV=2	Q13426	XRCC4	38 kDa	0.999526	15	1	0.043	231000000	241000000	15300000	2610000	2740000	12400000
786	TRUE	Empty	sp|Q9P2E5|CHPF2_HUMAN Chondroitin sulfate glucuronyltransferase OS=Homo sapiens OX=9606 GN=CHPF2 PE=2 SV=2	Q9P2E5	CHPF2	86 kDa	0.999525	15	1	0.28	23400000	22600000	12800000	11500000	6960000	20900000
787	TRUE	Empty	sp|O75844|FACE1_HUMAN CAAX prenyl protease 1 homolog OS=Homo sapiens OX=9606 GN=ZMPSTE24 PE=1 SV=2	O75844	FACE1	55 kDa	0.999522	15	1	0.29	177000000	191000000	121000000	121000000	55900000	165000000
788	TRUE	Empty	sp|P05091|ALDH2_HUMAN Aldehyde dehydrogenase, mitochondrial OS=Homo sapiens OX=9606 GN=ALDH2 PE=1 SV=2	P05091	ALDH2	56 kDa	0.999511	15	1	0.045	16000000	14600000	9350000	28300000	18600000	24700000
789	TRUE	Empty	sp|Q58FF8|H90B2_HUMAN Putative heat shock protein HSP 90-beta 2 OS=Homo sapiens OX=9606 GN=HSP90AB2P PE=1 SV=2	Q58FF8	H90B2	44 kDa	0.999506	15	0.07	0.85	47000000	38100000	23400000	19700000	35500000	48600000
790	TRUE	Empty	sp|O95602|RPA1_HUMAN DNA-directed RNA polymerase I subunit RPA1 OS=Homo sapiens OX=9606 GN=POLR1A PE=1 SV=2	O95602	RPA1	195 kDa	0.999496	15	1	0.35	6270000	5660000	3120000	3170000	2640000	5160000
791	TRUE	Empty	sp|P20585|MSH3_HUMAN DNA mismatch repair protein Msh3 OS=Homo sapiens OX=9606 GN=MSH3 PE=1 SV=4	P20585	MSH3	127 kDa	0.999487	15	1	0.13	8570000	9010000	16100000	1200000	2090000	10300000
792	TRUE	Empty	sp|Q8IX01|SUGP2_HUMAN SURP and G-patch domain-containing protein 2 OS=Homo sapiens OX=9606 GN=SUGP2 PE=1 SV=2	Q8IX01	SUGP2	120 kDa	0.999481	15	1	0.7	8920000	9640000	4200000	25600000	3230000	9860000
793	TRUE	Empty	sp|O94973|AP2A2_HUMAN AP-2 complex subunit alpha-2 OS=Homo sapiens OX=9606 GN=AP2A2 PE=1 SV=2	O94973	AP2A2	104 kDa	0.999476	15	0.53	0.46	6980000	5840000	2890000	2770000	4440000	4480000
794	TRUE	Empty	sp|Q86WJ1|CHD1L_HUMAN Chromodomain-helicase-DNA-binding protein 1-like OS=Homo sapiens OX=9606 GN=CHD1L PE=1 SV=3	Q86WJ1	CHD1L	101 kDa	0.999472	15	1	0.033	44800000	38300000	12600000	2390000	5880000	8280000
795	TRUE	Empty	sp|P54652|HSP72_HUMAN Heat shock-related 70 kDa protein 2 OS=Homo sapiens OX=9606 GN=HSPA2 PE=1 SV=1	P54652	HSP72	70 kDa	0.999294	15	0.33	0.86	34400000	33100000	21800000	32100000	20700000	33100000
796	TRUE	Empty	sp|Q9NRL2|BAZ1A_HUMAN Bromodomain adjacent to zinc finger domain protein 1A OS=Homo sapiens OX=9606 GN=BAZ1A PE=1 SV=2	Q9NRL2	BAZ1A	179 kDa	0.999292	15	1	0.74	8320000	8860000	10900000	12700000	2320000	14400000
797	TRUE	Empty	sp|P46781|RS9_HUMAN 40S ribosomal protein S9 OS=Homo sapiens OX=9606 GN=RPS9 PE=1 SV=3	P46781	RS9	23 kDa	0.999093	15	1	0.76	431000000	335000000	217000000	290000000	304000000	453000000
798	TRUE	Empty	sp|P78344|IF4G2_HUMAN Eukaryotic translation initiation factor 4 gamma 2 OS=Homo sapiens OX=9606 GN=EIF4G2 PE=1 SV=1	P78344	IF4G2	102 kDa	0.999043	15	1	0.49	13500000	11600000	4610000	5220000	5420000	10300000
799	TRUE	Empty	sp|P28370|SMCA1_HUMAN Probable global transcription activator SNF2L1 OS=Homo sapiens OX=9606 GN=SMARCA1 PE=1 SV=2	P28370	SMCA1	123 kDa	0.998528	15	0.4	0.42	2030000	1800000	1190000	1790000	1650000	2670000
800	TRUE	Empty	sp|Q8TDI0|CHD5_HUMAN Chromodomain-helicase-DNA-binding protein 5 OS=Homo sapiens OX=9606 GN=CHD5 PE=1 SV=1	Q8TDI0	CHD5	223 kDa	0.997697	15	0.07	0.78	4070000	3840000	1610000	3740000	1210000	3590000
801	TRUE	Empty	sp|O94919|ENDD1_HUMAN Endonuclease domain-containing 1 protein OS=Homo sapiens OX=9606 GN=ENDOD1 PE=1 SV=2	O94919	ENDD1	55 kDa	0.999835	14	1	0.88	67800000	75700000	39100000	76700000	32900000	96000000
802	TRUE	Empty	sp|O14523|C2C2L_HUMAN Phospholipid transfer protein C2CD2L OS=Homo sapiens OX=9606 GN=C2CD2L PE=1 SV=3	O14523	C2C2L	76 kDa	0.999834	14	1	0.89	33500000	36500000	20200000	49100000	9330000	42500000
803	TRUE	Empty	sp|Q7Z3C6|ATG9A_HUMAN Autophagy-related protein 9A OS=Homo sapiens OX=9606 GN=ATG9A PE=1 SV=3	Q7Z3C6	ATG9A	94 kDa	0.999829	14	1	0.21	37400000	37200000	15700000	16500000	7170000	23900000
804	TRUE	Empty	sp|P49755|TMEDA_HUMAN Transmembrane emp24 domain-containing protein 10 OS=Homo sapiens OX=9606 GN=TMED10 PE=1 SV=2	P49755	TMEDA	25 kDa	0.999811	14	1	0.18	610000000	631000000	431000000	357000000	233000000	533000000
805	TRUE	Empty	sp|Q8NBX0|SCPDL_HUMAN Saccharopine dehydrogenase-like oxidoreductase OS=Homo sapiens OX=9606 GN=SCCPDH PE=1 SV=1	Q8NBX0	SCPDL	47 kDa	0.999807	14	1	0.52	311000000	339000000	209000000	274000000	114000000	331000000
806	TRUE	Empty	sp|Q9UID3|VPS51_HUMAN Vacuolar protein sorting-associated protein 51 homolog OS=Homo sapiens OX=9606 GN=VPS51 PE=1 SV=2	Q9UID3	VPS51	86 kDa	0.999798	14	1	0.052	23300000	25600000	10200000	3350000	6010000	9540000
807	TRUE	Empty	sp|P14314|GLU2B_HUMAN Glucosidase 2 subunit beta OS=Homo sapiens OX=9606 GN=PRKCSH PE=1 SV=2	P14314	GLU2B	59 kDa	0.999796	14	1	0.96	35100000	36500000	17800000	32900000	21500000	33700000
808	TRUE	Empty	sp|Q15365|PCBP1_HUMAN Poly(rC)-binding protein 1 OS=Homo sapiens OX=9606 GN=PCBP1 PE=1 SV=2	Q15365	PCBP1	37 kDa	0.999789	14	0.64	0.7	33300000	31900000	18000000	26900000	25200000	37500000
809	TRUE	Empty	Cluster of sp|Q13394|MB211_HUMAN Putative nucleotidyltransferase MAB21L1 OS=Homo sapiens OX=9606 GN=MAB21L1 PE=1 SV=1	Q13394	MB211			20	1	0.13	142000000	140000000	86600000	58400000	27600000	102000000
810	TRUE	Empty	sp|Q9NZR1|TMOD2_HUMAN Tropomodulin-2 OS=Homo sapiens OX=9606 GN=TMOD2 PE=1 SV=1	Q9NZR1	TMOD2	40 kDa	0.999786	14	0.93	0.0099	4840000	4650000	2810000	77300000	28000000	246000000
811	TRUE	Empty	sp|P78310|CXAR_HUMAN Coxsackievirus and adenovirus receptor OS=Homo sapiens OX=9606 GN=CXADR PE=1 SV=1	P78310	CXAR	40 kDa	0.999784	14	1	0.67	42700000	44600000	24000000	51200000	13100000	36600000
812	TRUE	Empty	sp|O15228|GNPAT_HUMAN Dihydroxyacetone phosphate acyltransferase OS=Homo sapiens OX=9606 GN=GNPAT PE=1 SV=1	O15228	GNPAT	77 kDa	0.999783	14	1	0.063	21300000	23500000	10900000	9520000	5190000	9760000
813	TRUE	Empty	sp|Q8NHH9|ATLA2_HUMAN Atlastin-2 OS=Homo sapiens OX=9606 GN=ATL2 PE=1 SV=2	Q8NHH9	ATLA2	66 kDa	0.999779	14	0.93	0.47	98300000	104000000	57000000	86200000	32100000	84900000
814	TRUE	Empty	sp|Q16849|PTPRN_HUMAN Receptor-type tyrosine-protein phosphatase-like N OS=Homo sapiens OX=9606 GN=PTPRN PE=1 SV=1	Q16849	PTPRN	106 kDa	0.999776	14	1	0.35	28400000	29200000	15700000	20700000	8560000	23000000
815	TRUE	Empty	sp|Q14694|UBP10_HUMAN Ubiquitin carboxyl-terminal hydrolase 10 OS=Homo sapiens OX=9606 GN=USP10 PE=1 SV=2	Q14694	UBP10	87 kDa	0.999772	14	1	0.54	38700000	40300000	23200000	12800000	30900000	41400000
816	TRUE	Empty	sp|Q96DA2|RB39B_HUMAN Ras-related protein Rab-39B OS=Homo sapiens OX=9606 GN=RAB39B PE=1 SV=1	Q96DA2	RB39B	25 kDa	0.999771	14	0.79	0.24	37000000	37700000	19200000	21800000	10500000	26700000
817	TRUE	Empty	sp|P04424|ARLY_HUMAN Argininosuccinate lyase OS=Homo sapiens OX=9606 GN=ASL PE=1 SV=4	P04424	ARLY	52 kDa	0.999771	14	1	0.39	41400000	44400000	13700000	11000000	19100000	29900000
818	TRUE	Empty	sp|O95433|AHSA1_HUMAN Activator of 90 kDa heat shock protein ATPase homolog 1 OS=Homo sapiens OX=9606 GN=AHSA1 PE=1 SV=1	O95433	AHSA1	38 kDa	0.999767	14	1	0.31	34700000	32800000	18500000	10100000	22200000	26900000
819	TRUE	Empty	sp|Q12904|AIMP1_HUMAN Aminoacyl tRNA synthase complex-interacting multifunctional protein 1 OS=Homo sapiens OX=9606 GN=AIMP1 PE=1 SV=2	Q12904	AIMP1	34 kDa	0.999767	14	1	0.044	72500000	77700000	49400000	37400000	35300000	48100000
820	TRUE	Empty	sp|Q9Y3F4|STRAP_HUMAN Serine-threonine kinase receptor-associated protein OS=Homo sapiens OX=9606 GN=STRAP PE=1 SV=1	Q9Y3F4	STRAP	38 kDa	0.999764	14	1	0.7	16000000	12900000	6520000	11300000	10300000	17100000
821	TRUE	Empty	sp|P51991|ROA3_HUMAN Heterogeneous nuclear ribonucleoprotein A3 OS=Homo sapiens OX=9606 GN=HNRNPA3 PE=1 SV=2	P51991	ROA3	40 kDa	0.999762	14	0.86	0.14	17200000	14700000	10600000	53100000	16000000	25900000
822	TRUE	Empty	sp|P18124|RL7_HUMAN 60S ribosomal protein L7 OS=Homo sapiens OX=9606 GN=RPL7 PE=1 SV=1	P18124	RL7	29 kDa	0.99976	14	1	0.75	248000000	187000000	115000000	181000000	154000000	251000000
823	TRUE	Empty	sp|Q08380|LG3BP_HUMAN Galectin-3-binding protein OS=Homo sapiens OX=9606 GN=LGALS3BP PE=1 SV=1	Q08380	LG3BP	65 kDa	0.999751	14	1	0.17	63600000	62900000	40600000	44300000	32600000	45300000
824	TRUE	Empty	sp|O76024|WFS1_HUMAN Wolframin OS=Homo sapiens OX=9606 GN=WFS1 PE=1 SV=2	O76024	WFS1	100 kDa	0.999749	14	1	0.95	25200000	26300000	18100000	31000000	10600000	33700000
825	TRUE	Empty	sp|P21589|5NTD_HUMAN 5'-nucleotidase OS=Homo sapiens OX=9606 GN=NT5E PE=1 SV=1	P21589	5NTD	63 kDa	0.999745	14	1	0.51	17000000	18400000	4900000	39600000	7680000	20300000
826	TRUE	Empty	sp|Q9P0M6|H2AW_HUMAN Core histone macro-H2A.2 OS=Homo sapiens OX=9606 GN=MACROH2A2 PE=1 SV=3	Q9P0M6	H2AW	40 kDa	0.999743	14	0.86	0.41	25700000	28100000	9350000	7460000	3010000	34400000
827	TRUE	Empty	sp|Q06481|APLP2_HUMAN Amyloid beta precursor like protein 2 OS=Homo sapiens OX=9606 GN=APLP2 PE=1 SV=2	Q06481	APLP2	87 kDa	0.999743	14	0.93	0.49	30100000	28100000	20700000	26000000	12700000	28000000
828	TRUE	Empty	sp|Q9NVH0|EXD2_HUMAN Exonuclease 3'-5' domain-containing protein 2 OS=Homo sapiens OX=9606 GN=EXD2 PE=1 SV=2	Q9NVH0	EXD2	70 kDa	0.999736	14	1	0.48	34600000	39900000	16100000	29800000	6710000	29400000
829	TRUE	Empty	sp|Q9Y2G8|DJC16_HUMAN DnaJ homolog subfamily C member 16 OS=Homo sapiens OX=9606 GN=DNAJC16 PE=2 SV=3	Q9Y2G8	DJC16	91 kDa	0.999734	14	1	0.61	13700000	14700000	11300000	15200000	5940000	15000000
830	TRUE	Empty	sp|Q9C0E8|LNP_HUMAN Endoplasmic reticulum junction formation protein lunapark OS=Homo sapiens OX=9606 GN=LNPK PE=1 SV=2	Q9C0E8	LNP	48 kDa	0.999731	14	1	0.74	94100000	101000000	61500000	103000000	37800000	103000000
831	TRUE	Empty	sp|O75477|ERLN1_HUMAN Erlin-1 OS=Homo sapiens OX=9606 GN=ERLIN1 PE=1 SV=2	O75477	ERLN1	39 kDa	0.999724	14	0.86	0.51	24600000	25400000	14700000	20400000	7520000	24600000
832	TRUE	Empty	sp|Q10469|MGAT2_HUMAN Alpha-1,6-mannosyl-glycoprotein 2-beta-N-acetylglucosaminyltransferase OS=Homo sapiens OX=9606 GN=MGAT2 PE=1 SV=1	Q10469	MGAT2	52 kDa	0.999723	14	1	0.5	72100000	76100000	43500000	61500000	22400000	71100000
833	TRUE	Empty	sp|Q9P253|VPS18_HUMAN Vacuolar protein sorting-associated protein 18 homolog OS=Homo sapiens OX=9606 GN=VPS18 PE=1 SV=2	Q9P253	VPS18	110 kDa	0.999722	14	1	0.1	18000000	17700000	8210000	3990000	7910000	8660000
834	TRUE	Empty	sp|P51648|AL3A2_HUMAN Aldehyde dehydrogenase family 3 member A2 OS=Homo sapiens OX=9606 GN=ALDH3A2 PE=1 SV=1	P51648	AL3A2	55 kDa	0.999719	14	1	0.5	64300000	70900000	42200000	63800000	32200000	52900000
835	TRUE	Empty	sp|P35237|SPB6_HUMAN Serpin B6 OS=Homo sapiens OX=9606 GN=SERPINB6 PE=1 SV=3	P35237	SPB6	43 kDa	0.999717	14	1	0.43	33800000	33100000	30300000	10100000	30000000	37900000
836	TRUE	Empty	sp|P68400|CSK21_HUMAN Casein kinase II subunit alpha OS=Homo sapiens OX=9606 GN=CSNK2A1 PE=1 SV=1	P68400	CSK21	45 kDa	0.99971	14	1	0.34	16600000	13000000	11400000	8890000	41900000	32000000
837	TRUE	Empty	sp|P40763|STAT3_HUMAN Signal transducer and activator of transcription 3 OS=Homo sapiens OX=9606 GN=STAT3 PE=1 SV=2	P40763	STAT3	88 kDa	0.999709	14	1	0.19	22900000	25500000	11700000	5450000	10200000	17400000
838	TRUE	Empty	sp|P61289|PSME3_HUMAN Proteasome activator complex subunit 3 OS=Homo sapiens OX=9606 GN=PSME3 PE=1 SV=1	P61289	PSME3	30 kDa	0.999709	14	1	0.25	71000000	75500000	39700000	15200000	33100000	64800000
839	TRUE	Empty	sp|Q9BTW9|TBCD_HUMAN Tubulin-specific chaperone D OS=Homo sapiens OX=9606 GN=TBCD PE=1 SV=2	Q9BTW9	TBCD	133 kDa	0.999708	14	1	0.65	12400000	12300000	6010000	8230000	10200000	17900000
840	TRUE	Empty	sp|Q9UBS4|DJB11_HUMAN DnaJ homolog subfamily B member 11 OS=Homo sapiens OX=9606 GN=DNAJB11 PE=1 SV=1	Q9UBS4	DJB11	41 kDa	0.999706	14	1	0.36	95600000	102000000	63400000	67900000	56200000	88000000
841	TRUE	Empty	sp|Q9NRW1|RAB6B_HUMAN Ras-related protein Rab-6B OS=Homo sapiens OX=9606 GN=RAB6B PE=1 SV=1	Q9NRW1	RAB6B	23 kDa	0.999705	14	0.5	0.82	37100000	40100000	28500000	37800000	22000000	43000000
842	TRUE	Empty	sp|Q9Y487|VPP2_HUMAN V-type proton ATPase 116 kDa subunit a2 OS=Homo sapiens OX=9606 GN=ATP6V0A2 PE=1 SV=2	Q9Y487	VPP2	98 kDa	0.999696	14	0.93	0.13	23400000	23500000	11700000	10000000	5550000	14600000
843	TRUE	Empty	sp|Q9NZI7|UBIP1_HUMAN Upstream-binding protein 1 OS=Homo sapiens OX=9606 GN=UBP1 PE=1 SV=1	Q9NZI7	UBIP1	60 kDa	0.999694	14	0.93	0.011	136000000	86100000	24500000	4530000	1160000	5130000
844	TRUE	Empty	sp|Q7L0J3|SV2A_HUMAN Synaptic vesicle glycoprotein 2A OS=Homo sapiens OX=9606 GN=SV2A PE=1 SV=1	Q7L0J3	SV2A	83 kDa	0.999693	14	1	0.91	34100000	36000000	15500000	38000000	14200000	30400000
845	TRUE	Empty	sp|Q02978|M2OM_HUMAN Mitochondrial 2-oxoglutarate/malate carrier protein OS=Homo sapiens OX=9606 GN=SLC25A11 PE=1 SV=3	Q02978	M2OM	34 kDa	0.999684	14	1	0.31	22300000	22700000	23500000	70700000	16000000	49800000
846	TRUE	Empty	sp|Q14684|RRP1B_HUMAN Ribosomal RNA processing protein 1 homolog B OS=Homo sapiens OX=9606 GN=RRP1B PE=1 SV=3	Q14684	RRP1B	84 kDa	0.999679	14	1	0.51	17800000	16600000	9970000	15000000	9950000	12300000
847	TRUE	Empty	sp|Q5SGD2|PPM1L_HUMAN Protein phosphatase 1L OS=Homo sapiens OX=9606 GN=PPM1L PE=1 SV=1	Q5SGD2	PPM1L	41 kDa	0.999675	14	1	0.96	22500000	25100000	12400000	29000000	10900000	23700000
848	TRUE	Empty	sp|Q96AQ6|PBIP1_HUMAN Pre-B-cell leukemia transcription factor-interacting protein 1 OS=Homo sapiens OX=9606 GN=PBXIP1 PE=1 SV=1	Q96AQ6	PBIP1	81 kDa	0.999672	14	1	0.93	14500000	15100000	13400000	24400000	5880000	23400000
849	TRUE	Empty	sp|P38919|IF4A3_HUMAN Eukaryotic initiation factor 4A-III OS=Homo sapiens OX=9606 GN=EIF4A3 PE=1 SV=4	P38919	IF4A3	47 kDa	0.999672	14	0.86	0.088	14000000	12200000	20000000	24500000	18900000	22600000
850	TRUE	Empty	sp|Q8TB36|GDAP1_HUMAN Ganglioside-induced differentiation-associated protein 1 OS=Homo sapiens OX=9606 GN=GDAP1 PE=1 SV=3	Q8TB36	GDAP1	41 kDa	0.999666	14	1	0.37	98100000	110000000	54600000	93900000	12900000	67800000
851	TRUE	Empty	sp|P52907|CAZA1_HUMAN F-actin-capping protein subunit alpha-1 OS=Homo sapiens OX=9606 GN=CAPZA1 PE=1 SV=3	P52907	CAZA1	33 kDa	0.999662	14	0.71	0.012	14900000	13400000	7040000	142000000	65600000	471000000
852	TRUE	Empty	sp|Q9UEG4|ZN629_HUMAN Zinc finger protein 629 OS=Homo sapiens OX=9606 GN=ZNF629 PE=1 SV=2	Q9UEG4	ZN629	97 kDa	0.999661	14	0.79	0.59	8870000	9690000	3270000	7860000	744000	9880000
853	TRUE	Empty	sp|O95185|UNC5C_HUMAN Netrin receptor UNC5C OS=Homo sapiens OX=9606 GN=UNC5C PE=1 SV=2	O95185	UNC5C	103 kDa	0.99966	14	0.93	0.95	20200000	19400000	10700000	22500000	7680000	22600000
854	TRUE	Empty	sp|Q13822|ENPP2_HUMAN Ectonucleotide pyrophosphatase/phosphodiesterase family member 2 OS=Homo sapiens OX=9606 GN=ENPP2 PE=1 SV=3	Q13822	ENPP2	99 kDa	0.999648	14	1	0.044	46300000	49900000	19600000	14200000	9980000	17000000
855	TRUE	Empty	sp|Q15392|DHC24_HUMAN Delta(24)-sterol reductase OS=Homo sapiens OX=9606 GN=DHCR24 PE=1 SV=2	Q15392	DHC24	60 kDa	0.999646	14	1	0.68	131000000	140000000	81700000	155000000	47100000	121000000
856	TRUE	Empty	sp|Q14746|COG2_HUMAN Conserved oligomeric Golgi complex subunit 2 OS=Homo sapiens OX=9606 GN=COG2 PE=1 SV=1	Q14746	COG2	83 kDa	0.999637	14	1	0.088	17900000	19300000	10400000	5050000	9170000	10400000
857	TRUE	Empty	sp|Q02878|RL6_HUMAN 60S ribosomal protein L6 OS=Homo sapiens OX=9606 GN=RPL6 PE=1 SV=3	Q02878	RL6	33 kDa	0.999625	14	1	0.88	278000000	212000000	114000000	191000000	148000000	280000000
858	TRUE	Empty	sp|P07384|CAN1_HUMAN Calpain-1 catalytic subunit OS=Homo sapiens OX=9606 GN=CAPN1 PE=1 SV=1	P07384	CAN1	82 kDa	0.999622	14	1	0.76	15800000	16800000	8560000	13600000	8860000	14700000
859	TRUE	Empty	sp|P00367|DHE3_HUMAN Glutamate dehydrogenase 1, mitochondrial OS=Homo sapiens OX=9606 GN=GLUD1 PE=1 SV=2	P00367	DHE3	61 kDa	0.999615	14	1	0.24	16500000	15400000	7550000	21900000	13600000	21500000
860	TRUE	Empty	sp|P31948|STIP1_HUMAN Stress-induced-phosphoprotein 1 OS=Homo sapiens OX=9606 GN=STIP1 PE=1 SV=1	P31948	STIP1	63 kDa	0.999594	14	0.93	0.72	20400000	19100000	7870000	13900000	15400000	20900000
861	TRUE	Empty	sp|P33897|ABCD1_HUMAN ATP-binding cassette sub-family D member 1 OS=Homo sapiens OX=9606 GN=ABCD1 PE=1 SV=2	P33897	ABCD1	83 kDa	0.999592	14	0.93	0.79	13700000	13800000	11300000	17400000	7650000	21000000
862	TRUE	Empty	sp|O43837|IDH3B_HUMAN Isocitrate dehydrogenase [NAD] subunit beta, mitochondrial OS=Homo sapiens OX=9606 GN=IDH3B PE=1 SV=2	O43837	IDH3B	42 kDa	0.999591	14	1	0.23	22700000	23800000	15000000	29800000	20800000	29000000
863	TRUE	Empty	sp|Q1KMD3|HNRL2_HUMAN Heterogeneous nuclear ribonucleoprotein U-like protein 2 OS=Homo sapiens OX=9606 GN=HNRNPUL2 PE=1 SV=1	Q1KMD3	HNRL2	85 kDa	0.999589	14	1	0.04	8960000	7400000	7780000	30900000	12500000	16100000
864	TRUE	Empty	sp|P51659|DHB4_HUMAN Peroxisomal multifunctional enzyme type 2 OS=Homo sapiens OX=9606 GN=HSD17B4 PE=1 SV=3	P51659	DHB4	80 kDa	0.999582	14	1	0.19	25400000	21700000	16000000	25600000	32400000	23500000
865	TRUE	Empty	sp|Q13207|TBX2_HUMAN T-box transcription factor TBX2 OS=Homo sapiens OX=9606 GN=TBX2 PE=1 SV=3	Q13207	TBX2	75 kDa	0.999535	14	0.71	0.099	11800000	10900000	7470000	3670000	1380000	7370000
866	TRUE	Empty	sp|P63096|GNAI1_HUMAN Guanine nucleotide-binding protein G(i) subunit alpha-1 OS=Homo sapiens OX=9606 GN=GNAI1 PE=1 SV=2	P63096	GNAI1	40 kDa	0.999533	14	0.43	0.97	10200000	11700000	9590000	17100000	5230000	13400000
867	TRUE	Empty	sp|Q13332|PTPRS_HUMAN Receptor-type tyrosine-protein phosphatase S OS=Homo sapiens OX=9606 GN=PTPRS PE=1 SV=3	Q13332	PTPRS	217 kDa	0.99953	14	0.79	0.72	9350000	8810000	6350000	10100000	4740000	8100000
868	TRUE	Empty	sp|Q8N1N4|K2C78_HUMAN Keratin, type II cytoskeletal 78 OS=Homo sapiens OX=9606 GN=KRT78 PE=1 SV=2	Q8N1N4	K2C78	57 kDa	0.999509	14	0.79	0.33	11000000	21900000	25900000	9820000	18300000	11800000
869	TRUE	Empty	sp|P42285|MTREX_HUMAN Exosome RNA helicase MTR4 OS=Homo sapiens OX=9606 GN=MTREX PE=1 SV=3	P42285	MTREX	118 kDa	0.999497	14	1	0.95	8430000	6550000	2490000	6890000	3800000	5710000
870	TRUE	Empty	sp|Q9NY47|CA2D2_HUMAN Voltage-dependent calcium channel subunit alpha-2/delta-2 OS=Homo sapiens OX=9606 GN=CACNA2D2 PE=1 SV=2	Q9NY47	CA2D2	130 kDa	0.999493	14	0.93	0.32	24800000	23800000	13600000	23600000	6250000	12600000
871	TRUE	Empty	sp|Q14344|GNA13_HUMAN Guanine nucleotide-binding protein subunit alpha-13 OS=Homo sapiens OX=9606 GN=GNA13 PE=1 SV=2	Q14344	GNA13	44 kDa	0.999462	14	0.79	0.56	21900000	22500000	12400000	22600000	5920000	18700000
872	TRUE	Empty	sp|P61026|RAB10_HUMAN Ras-related protein Rab-10 OS=Homo sapiens OX=9606 GN=RAB10 PE=1 SV=1	P61026	RAB10	23 kDa	0.99946	14	0.71	0.2	351000000	355000000	201000000	223000000	114000000	242000000
873	TRUE	Empty	sp|Q14C86|GAPD1_HUMAN GTPase-activating protein and VPS9 domain-containing protein 1 OS=Homo sapiens OX=9606 GN=GAPVD1 PE=1 SV=2	Q14C86	GAPD1	165 kDa	0.999454	14	1	0.041	32100000	30600000	19700000	14500000	11000000	18200000
874	TRUE	Empty	sp|O00232|PSD12_HUMAN 26S proteasome non-ATPase regulatory subunit 12 OS=Homo sapiens OX=9606 GN=PSMD12 PE=1 SV=3	O00232	PSD12	53 kDa	0.999434	14	1	0.66	34200000	30900000	13900000	15800000	19500000	29400000
875	TRUE	Empty	Cluster of sp|A6NKT7|RGPD3_HUMAN RanBP2-like and GRIP domain-containing protein 3 OS=Homo sapiens OX=9606 GN=RGPD3 PE=3 SV=2	A6NKT7	RGPD3			16	0.12	0.43	2840000	3190000	926000	2250000	583000	1460000
876	TRUE	Empty	sp|Q92922|SMRC1_HUMAN SWI/SNF complex subunit SMARCC1 OS=Homo sapiens OX=9606 GN=SMARCC1 PE=1 SV=3	Q92922	SMRC1	123 kDa	0.999403	14	0.36	0.93	3460000	3230000	1140000	3090000	1360000	3410000
877	TRUE	Empty	sp|Q9Y3T9|NOC2L_HUMAN Nucleolar complex protein 2 homolog OS=Homo sapiens OX=9606 GN=NOC2L PE=1 SV=4	Q9Y3T9	NOC2L	85 kDa	0.999395	14	1	0.18	37700000	37000000	23300000	21700000	20300000	28800000
878	TRUE	Empty	sp|P14649|MYL6B_HUMAN Myosin light chain 6B OS=Homo sapiens OX=9606 GN=MYL6B PE=1 SV=1	P14649	MYL6B	23 kDa	0.999388	14	0.86	0.0049	3150000	5080000	1540000	85000000	74200000	483000000
879	TRUE	Empty	sp|Q14146|URB2_HUMAN Unhealthy ribosome biogenesis protein 2 homolog OS=Homo sapiens OX=9606 GN=URB2 PE=1 SV=2	Q14146	URB2	171 kDa	0.999356	14	1	0.55	3630000	3460000	2210000	6710000	1830000	5250000
880	TRUE	Empty	sp|O14976|GAK_HUMAN Cyclin-G-associated kinase OS=Homo sapiens OX=9606 GN=GAK PE=1 SV=2	O14976	GAK	143 kDa	0.999353	14	1	0.046	15600000	18200000	7690000	2870000	3840000	7350000
881	TRUE	Empty	sp|Q6AI08|HEAT6_HUMAN HEAT repeat-containing protein 6 OS=Homo sapiens OX=9606 GN=HEATR6 PE=1 SV=1	Q6AI08	HEAT6	129 kDa	0.999353	14	1	0.32	16000000	17500000	5990000	3270000	2980000	17600000
882	TRUE	Empty	sp|Q9NRZ9|HELLS_HUMAN Lymphoid-specific helicase OS=Homo sapiens OX=9606 GN=HELLS PE=1 SV=1	Q9NRZ9	HELLS	97 kDa	0.99935	14	1	0.049	14600000	15500000	8090000	6860000	5680000	7370000
883	TRUE	Empty	sp|Q9BRX8|PXL2A_HUMAN Peroxiredoxin-like 2A OS=Homo sapiens OX=9606 GN=PRXL2A PE=1 SV=3	Q9BRX8	PXL2A	26 kDa	0.999345	14	1	0.52	421000000	429000000	275000000	407000000	152000000	386000000
884	TRUE	Empty	sp|Q8TDJ6|DMXL2_HUMAN DmX-like protein 2 OS=Homo sapiens OX=9606 GN=DMXL2 PE=1 SV=2	Q8TDJ6	DMXL2	340 kDa	0.999307	14	1	0.16	10500000	10300000	3690000	2510000	3190000	5640000
885	TRUE	Empty	sp|O00445|SYT5_HUMAN Synaptotagmin-5 OS=Homo sapiens OX=9606 GN=SYT5 PE=1 SV=2	O00445	SYT5	43 kDa	0.999306	14	0.79	0.48	45300000	41300000	26000000	39400000	16400000	35500000
886	TRUE	Empty	sp|Q8IZ81|ELMD2_HUMAN ELMO domain-containing protein 2 OS=Homo sapiens OX=9606 GN=ELMOD2 PE=1 SV=1	Q8IZ81	ELMD2	35 kDa	0.999251	14	1	0.63	203000000	216000000	142000000	193000000	88400000	221000000
887	TRUE	Empty	sp|P12035|K2C3_HUMAN Keratin, type II cytoskeletal 3 OS=Homo sapiens OX=9606 GN=KRT3 PE=1 SV=3	P12035	K2C3	64 kDa	0.999132	14	0.14	0.34	5890000	29200000	15100000	6300000	10300000	8310000
888	TRUE	Empty	sp|Q7Z794|K2C1B_HUMAN Keratin, type II cytoskeletal 1b OS=Homo sapiens OX=9606 GN=KRT77 PE=1 SV=3	Q7Z794	K2C1B	62 kDa	0.999022	14	0.57	0.46	211000000	408000000	444000000	153000000	373000000	280000000
889	TRUE	Empty	sp|Q03001|DYST_HUMAN Dystonin OS=Homo sapiens OX=9606 GN=DST PE=1 SV=4	Q03001	DYST	861 kDa	0.99898	14	0.79	0.7	3040000	3620000	1260000	3600000	1560000	4370000
890	TRUE	Empty	Cluster of sp|Q9HCM2|PLXA4_HUMAN Plexin-A4 OS=Homo sapiens OX=9606 GN=PLXNA4 PE=1 SV=4	Q9HCM2	PLXA4			20	0.35	0.85	2110000	2180000	960000	4420000	550000	2720000
891	TRUE	Empty	sp|Q9UPN3|MACF1_HUMAN Microtubule-actin cross-linking factor 1, isoforms 1/2/3/5 OS=Homo sapiens OX=9606 GN=MACF1 PE=1 SV=4	Q9UPN3	MACF1	838 kDa	0.998809	14	0.71	0.25	1420000	1260000	662000	1980000	1020000	2530000
892	TRUE	Empty	sp|Q9HBH5|RDH14_HUMAN Retinol dehydrogenase 14 OS=Homo sapiens OX=9606 GN=RDH14 PE=1 SV=1	Q9HBH5	RDH14	37 kDa	0.999886	13	1	0.077	75100000	81100000	41600000	40000000	20200000	36900000
893	TRUE	Empty	sp|Q15256|PTPRR_HUMAN Receptor-type tyrosine-protein phosphatase R OS=Homo sapiens OX=9606 GN=PTPRR PE=1 SV=2	Q15256	PTPRR	74 kDa	0.99988	13	1	0.14	47700000	50000000	22700000	21200000	9470000	27500000
894	TRUE	Empty	sp|P24752|THIL_HUMAN Acetyl-CoA acetyltransferase, mitochondrial OS=Homo sapiens OX=9606 GN=ACAT1 PE=1 SV=1	P24752	THIL	45 kDa	0.999879	13	1	0.13	34700000	29500000	15000000	55100000	34200000	41900000
895	TRUE	Empty	sp|P17677|NEUM_HUMAN Neuromodulin OS=Homo sapiens OX=9606 GN=GAP43 PE=1 SV=1	P17677	NEUM	25 kDa	0.999867	13	1	0.97	41200000	44100000	23600000	46700000	22800000	39100000
896	TRUE	Empty	sp|Q68D91|MBLC2_HUMAN Acyl-coenzyme A thioesterase MBLAC2 OS=Homo sapiens OX=9606 GN=MBLAC2 PE=1 SV=3	Q68D91	MBLC2	31 kDa	0.99986	13	1	0.17	35800000	38000000	22000000	24000000	13900000	24900000
897	TRUE	Empty	sp|O15027|SC16A_HUMAN Protein transport protein Sec16A OS=Homo sapiens OX=9606 GN=SEC16A PE=1 SV=4	O15027	SC16A	252 kDa	0.99984	13	1	0.77	12400000	13000000	3480000	9060000	4100000	9430000
898	TRUE	Empty	sp|O60664|PLIN3_HUMAN Perilipin-3 OS=Homo sapiens OX=9606 GN=PLIN3 PE=1 SV=3	O60664	PLIN3	47 kDa	0.999832	13	1	0.12	45700000	48500000	13100000	9650000	11900000	16800000
899	TRUE	Empty	sp|Q9Y2W6|TDRKH_HUMAN Tudor and KH domain-containing protein OS=Homo sapiens OX=9606 GN=TDRKH PE=1 SV=2	Q9Y2W6	TDRKH	62 kDa	0.999819	13	1	0.93	13100000	13900000	9300000	28200000	3510000	20300000
900	TRUE	Empty	sp|P31946|1433B_HUMAN 14-3-3 protein beta/alpha OS=Homo sapiens OX=9606 GN=YWHAB PE=1 SV=3	P31946	1433B	28 kDa	0.999819	13	0.38	0.65	27900000	31400000	15000000	21700000	26900000	32900000
901	TRUE	Empty	sp|P28288|ABCD3_HUMAN ATP-binding cassette sub-family D member 3 OS=Homo sapiens OX=9606 GN=ABCD3 PE=1 SV=1	P28288	ABCD3	75 kDa	0.999816	13	1	0.27	27100000	28000000	22900000	18800000	9690000	28300000
902	TRUE	Empty	sp|O95864|FADS2_HUMAN Acyl-CoA 6-desaturase OS=Homo sapiens OX=9606 GN=FADS2 PE=1 SV=1	O95864	FADS2	52 kDa	0.999799	13	0.92	0.3	74300000	79700000	47900000	51400000	20100000	67000000
903	TRUE	Empty	sp|P21281|VATB2_HUMAN V-type proton ATPase subunit B, brain isoform OS=Homo sapiens OX=9606 GN=ATP6V1B2 PE=1 SV=3	P21281	VATB2	57 kDa	0.999797	13	1	0.69	34500000	31500000	15600000	15800000	24000000	29900000
904	TRUE	Empty	sp|P06493|CDK1_HUMAN Cyclin-dependent kinase 1 OS=Homo sapiens OX=9606 GN=CDK1 PE=1 SV=3	P06493	CDK1	34 kDa	0.999791	13	0.92	0.39	37800000	40400000	22900000	22200000	14000000	40200000
905	TRUE	Empty	sp|P50213|IDH3A_HUMAN Isocitrate dehydrogenase [NAD] subunit alpha, mitochondrial OS=Homo sapiens OX=9606 GN=IDH3A PE=1 SV=1	P50213	IDH3A	40 kDa	0.999789	13	1	0.6	39300000	38400000	19600000	40700000	29300000	37900000
906	TRUE	Empty	sp|P27695|APEX1_HUMAN DNA-(apurinic or apyrimidinic site) endonuclease OS=Homo sapiens OX=9606 GN=APEX1 PE=1 SV=2	P27695	APEX1	36 kDa	0.999787	13	1	0.72	27700000	23200000	9590000	17900000	19600000	26600000
907	TRUE	Empty	sp|Q9BZQ6|EDEM3_HUMAN ER degradation-enhancing alpha-mannosidase-like protein 3 OS=Homo sapiens OX=9606 GN=EDEM3 PE=1 SV=2	Q9BZQ6	EDEM3	105 kDa	0.999776	13	1	0.056	23100000	24700000	12600000	7660000	7370000	13200000
908	TRUE	Empty	sp|Q96CP6|ASTRA_HUMAN Protein Aster-A OS=Homo sapiens OX=9606 GN=GRAMD1A PE=1 SV=2	Q96CP6	ASTRA	81 kDa	0.999771	13	0.92	0.92	15900000	16600000	7050000	24800000	3340000	18100000
909	TRUE	Empty	sp|Q15019|SEPT2_HUMAN Septin-2 OS=Homo sapiens OX=9606 GN=SEPTIN2 PE=1 SV=1	Q15019	SEPT2	41 kDa	0.999767	13	0.92	0.81	20000000	18300000	7990000	13000000	13300000	22200000
910	TRUE	Empty	sp|Q96EY1|DNJA3_HUMAN DnaJ homolog subfamily A member 3, mitochondrial OS=Homo sapiens OX=9606 GN=DNAJA3 PE=1 SV=2	Q96EY1	DNJA3	52 kDa	0.999761	13	1	0.86	42800000	43700000	31600000	47800000	21700000	48500000
911	TRUE	Empty	sp|P60174|TPIS_HUMAN Triosephosphate isomerase OS=Homo sapiens OX=9606 GN=TPI1 PE=1 SV=4	P60174	TPIS	27 kDa	0.999759	13	1	0.91	100000000	97700000	47300000	53600000	90600000	108000000
912	TRUE	Empty	sp|Q5SW79|CE170_HUMAN Centrosomal protein of 170 kDa OS=Homo sapiens OX=9606 GN=CEP170 PE=1 SV=1	Q5SW79	CE170	175 kDa	0.999758	13	1	0.85	13200000	14600000	7500000	15900000	7360000	15000000
913	TRUE	Empty	sp|P22234|PUR6_HUMAN Multifunctional protein ADE2 OS=Homo sapiens OX=9606 GN=PAICS PE=1 SV=3	P22234	PUR6	47 kDa	0.999757	13	1	0.52	25100000	22400000	11000000	17700000	20600000	33100000
914	TRUE	Empty	sp|Q99653|CHP1_HUMAN Calcineurin B homologous protein 1 OS=Homo sapiens OX=9606 GN=CHP1 PE=1 SV=3	Q99653	CHP1	22 kDa	0.999756	13	1	0.11	88800000	85500000	57000000	64000000	31200000	45400000
915	TRUE	Empty	Cluster of sp|P04439|HLAA_HUMAN HLA class I histocompatibility antigen, A alpha chain OS=Homo sapiens OX=9606 GN=HLA-A PE=1 SV=2	P01893	HLAH			14	0.64	0.32	34700000	36600000	26600000	26300000	12400000	34500000
916	TRUE	Empty	sp|Q9H9B4|SFXN1_HUMAN Sideroflexin-1 OS=Homo sapiens OX=9606 GN=SFXN1 PE=1 SV=4	Q9H9B4	SFXN1	36 kDa	0.999746	13	0.85	0.54	109000000	125000000	137000000	231000000	77000000	220000000
917	TRUE	Empty	sp|P60880|SNP25_HUMAN Synaptosomal-associated protein 25 OS=Homo sapiens OX=9606 GN=SNAP25 PE=1 SV=1	P60880	SNP25	23 kDa	0.999743	13	1	0.17	63800000	70600000	44600000	46800000	20100000	45500000
918	TRUE	Empty	sp|P13804|ETFA_HUMAN Electron transfer flavoprotein subunit alpha, mitochondrial OS=Homo sapiens OX=9606 GN=ETFA PE=1 SV=1	P13804	ETFA	35 kDa	0.999741	13	1	0.13	32900000	32100000	20900000	50900000	32500000	40900000
919	TRUE	Empty	sp|Q5VV42|CDKAL_HUMAN Threonylcarbamoyladenosine tRNA methylthiotransferase OS=Homo sapiens OX=9606 GN=CDKAL1 PE=1 SV=1	Q5VV42	CDKAL	65 kDa	0.99974	13	1	0.78	17400000	18100000	9790000	18600000	4970000	21200000
920	TRUE	Empty	sp|Q9UKM7|MA1B1_HUMAN Endoplasmic reticulum mannosyl-oligosaccharide 1,2-alpha-mannosidase OS=Homo sapiens OX=9606 GN=MAN1B1 PE=1 SV=2	Q9UKM7	MA1B1	80 kDa	0.999738	13	1	0.7	7960000	9110000	6470000	13200000	4200000	14100000
921	TRUE	Empty	sp|Q15084|PDIA6_HUMAN Protein disulfide-isomerase A6 OS=Homo sapiens OX=9606 GN=PDIA6 PE=1 SV=1	Q15084	PDIA6	48 kDa	0.999737	13	1	0.36	81400000	66500000	36600000	76000000	69200000	79400000
922	TRUE	Empty	sp|P20042|IF2B_HUMAN Eukaryotic translation initiation factor 2 subunit 2 OS=Homo sapiens OX=9606 GN=EIF2S2 PE=1 SV=2	P20042	IF2B	38 kDa	0.999735	13	1	0.42	45900000	43000000	20600000	16400000	26400000	36900000
923	TRUE	Empty	sp|Q8IXB1|DJC10_HUMAN DnaJ homolog subfamily C member 10 OS=Homo sapiens OX=9606 GN=DNAJC10 PE=1 SV=2	Q8IXB1	DJC10	91 kDa	0.99973	13	1	0.8	19500000	20000000	11500000	17300000	11500000	18500000
924	TRUE	Empty	sp|Q8IWS0|PHF6_HUMAN PHD finger protein 6 OS=Homo sapiens OX=9606 GN=PHF6 PE=1 SV=1	Q8IWS0	PHF6	41 kDa	0.999729	13	1	0.89	43400000	45500000	18400000	46800000	17500000	54400000
925	TRUE	Empty	sp|P26196|DDX6_HUMAN Probable ATP-dependent RNA helicase DDX6 OS=Homo sapiens OX=9606 GN=DDX6 PE=1 SV=2	P26196	DDX6	54 kDa	0.999725	13	1	0.85	21200000	18000000	9460000	13700000	16300000	19100000
926	TRUE	Empty	sp|Q13144|EI2BE_HUMAN Translation initiation factor eIF-2B subunit epsilon OS=Homo sapiens OX=9606 GN=EIF2B5 PE=1 SV=3	Q13144	EI2BE	80 kDa	0.999723	13	1	0.14	36200000	36100000	19800000	9460000	14400000	26300000
927	TRUE	Empty	sp|Q8TC12|RDH11_HUMAN Retinol dehydrogenase 11 OS=Homo sapiens OX=9606 GN=RDH11 PE=1 SV=2	Q8TC12	RDH11	35 kDa	0.999719	13	1	0.31	237000000	259000000	154000000	183000000	80800000	203000000
928	TRUE	Empty	sp|Q2TAA5|ALG11_HUMAN GDP-Man:Man(3)GlcNAc(2)-PP-Dol alpha-1,2-mannosyltransferase OS=Homo sapiens OX=9606 GN=ALG11 PE=1 SV=2	Q2TAA5	ALG11	56 kDa	0.999715	13	1	0.15	111000000	122000000	66300000	60800000	38300000	81800000
929	TRUE	Empty	sp|Q14964|RB39A_HUMAN Ras-related protein Rab-39A OS=Homo sapiens OX=9606 GN=RAB39A PE=1 SV=2	Q14964	RB39A	25 kDa	0.99971	13	0.85	0.27	59500000	65700000	31000000	37200000	16700000	44500000
930	TRUE	Empty	sp|Q3KR37|ASTRB_HUMAN Protein Aster-B OS=Homo sapiens OX=9606 GN=GRAMD1B PE=1 SV=1	Q3KR37	ASTRB	85 kDa	0.999709	13	0.92	0.93	7520000	7760000	5860000	9630000	2980000	10700000
931	TRUE	Empty	sp|Q9BUJ2|HNRL1_HUMAN Heterogeneous nuclear ribonucleoprotein U-like protein 1 OS=Homo sapiens OX=9606 GN=HNRNPUL1 PE=1 SV=2	Q9BUJ2	HNRL1	96 kDa	0.999708	13	1	0.3	16100000	15400000	7310000	30100000	11600000	19700000
932	TRUE	Empty	sp|Q9UN37|VPS4A_HUMAN Vacuolar protein sorting-associated protein 4A OS=Homo sapiens OX=9606 GN=VPS4A PE=1 SV=1	Q9UN37	VPS4A	49 kDa	0.999707	13	0.69	0.16	23400000	24800000	13700000	7650000	8570000	19800000
933	TRUE	Empty	sp|O95292|VAPB_HUMAN Vesicle-associated membrane protein-associated protein B/C OS=Homo sapiens OX=9606 GN=VAPB PE=1 SV=3	O95292	VAPB	27 kDa	0.999702	13	0.92	0.81	177000000	202000000	143000000	215000000	81100000	226000000
934	TRUE	Empty	sp|Q96CW5|GCP3_HUMAN Gamma-tubulin complex component 3 OS=Homo sapiens OX=9606 GN=TUBGCP3 PE=1 SV=2	Q96CW5	GCP3	104 kDa	0.999695	13	1	0.59	17900000	18800000	11200000	9490000	12600000	19600000
935	TRUE	Empty	sp|Q14498|RBM39_HUMAN RNA-binding protein 39 OS=Homo sapiens OX=9606 GN=RBM39 PE=1 SV=2	Q14498	RBM39	59 kDa	0.999692	13	1	0.73	38700000	37500000	21900000	36900000	20700000	31600000
936	TRUE	Empty	Cluster of sp|O00470|MEIS1_HUMAN Homeobox protein Meis1 OS=Homo sapiens OX=9606 GN=MEIS1 PE=1 SV=1	A6NDR6	ME3L1			16	1	0.16	83400000	83700000	48300000	29900000	6950000	56200000
937	TRUE	Empty	sp|Q13561|DCTN2_HUMAN Dynactin subunit 2 OS=Homo sapiens OX=9606 GN=DCTN2 PE=1 SV=4	Q13561	DCTN2	44 kDa	0.99968	13	1	0.43	13600000	14300000	5150000	6730000	4120000	11300000
938	TRUE	Empty	sp|Q9BW27|NUP85_HUMAN Nuclear pore complex protein Nup85 OS=Homo sapiens OX=9606 GN=NUP85 PE=1 SV=1	Q9BW27	NUP85	75 kDa	0.999679	13	1	0.3	8630000	8800000	5730000	12400000	6980000	11300000
939	TRUE	Empty	sp|P32297|ACHA3_HUMAN Neuronal acetylcholine receptor subunit alpha-3 OS=Homo sapiens OX=9606 GN=CHRNA3 PE=1 SV=4	P32297	ACHA3	57 kDa	0.999674	13	1	0.77	50600000	51800000	31600000	78600000	20700000	80700000
940	TRUE	Empty	sp|Q15645|PCH2_HUMAN Pachytene checkpoint protein 2 homolog OS=Homo sapiens OX=9606 GN=TRIP13 PE=1 SV=2	Q15645	PCH2	49 kDa	0.999672	13	1	0.16	29000000	31000000	14900000	9560000	9930000	21800000
941	TRUE	Empty	sp|Q9Y6C2|EMIL1_HUMAN EMILIN-1 OS=Homo sapiens OX=9606 GN=EMILIN1 PE=1 SV=3	Q9Y6C2	EMIL1	107 kDa	0.999661	13	1	0.077	15600000	16600000	7690000	6160000	2490000	7050000
942	TRUE	Empty	sp|Q9UH62|ARMX3_HUMAN Armadillo repeat-containing X-linked protein 3 OS=Homo sapiens OX=9606 GN=ARMCX3 PE=1 SV=1	Q9UH62	ARMX3	43 kDa	0.999659	13	1	0.8	26400000	28800000	18700000	41200000	12500000	38700000
943	TRUE	Empty	sp|Q9Y5M8|SRPRB_HUMAN Signal recognition particle receptor subunit beta OS=Homo sapiens OX=9606 GN=SRPRB PE=1 SV=3	Q9Y5M8	SRPRB	30 kDa	0.999659	13	1	0.18	293000000	304000000	211000000	190000000	104000000	245000000
944	TRUE	Empty	sp|Q15113|PCOC1_HUMAN Procollagen C-endopeptidase enhancer 1 OS=Homo sapiens OX=9606 GN=PCOLCE PE=1 SV=2	Q15113	PCOC1	48 kDa	0.999653	13	1	0.099	38900000	40500000	18700000	17200000	7560000	19000000
945	TRUE	Empty	sp|Q9H0P0|5NT3A_HUMAN Cytosolic 5'-nucleotidase 3A OS=Homo sapiens OX=9606 GN=NT5C3A PE=1 SV=3	Q9H0P0	5NT3A	38 kDa	0.999651	13	1	0.11	38700000	43000000	21000000	16600000	8270000	24500000
946	TRUE	Empty	Cluster of sp|P61006|RAB8A_HUMAN Ras-related protein Rab-8A OS=Homo sapiens OX=9606 GN=RAB8A PE=1 SV=1	P61006	RAB8A			18	0.72	0.2	152000000	160000000	80200000	97100000	36800000	93900000
947	TRUE	Empty	sp|Q9NXE4|NSMA3_HUMAN Sphingomyelin phosphodiesterase 4 OS=Homo sapiens OX=9606 GN=SMPD4 PE=1 SV=3	Q9NXE4	NSMA3	98 kDa	0.999648	13	1	0.9	14700000	16000000	16600000	31000000	5870000	26400000
948	TRUE	Empty	sp|Q99747|SNAG_HUMAN Gamma-soluble NSF attachment protein OS=Homo sapiens OX=9606 GN=NAPG PE=1 SV=1	Q99747	SNAG	35 kDa	0.999647	13	1	0.2	45500000	46900000	25000000	22400000	11900000	35400000
949	TRUE	Empty	sp|Q9BPW8|NIPS1_HUMAN Protein NipSnap homolog 1 OS=Homo sapiens OX=9606 GN=NIPSNAP1 PE=1 SV=1	Q9BPW8	NIPS1	33 kDa	0.999646	13	0.92	0.55	71200000	65300000	37500000	154000000	49100000	52900000
950	TRUE	Empty	sp|O43156|TTI1_HUMAN TELO2-interacting protein 1 homolog OS=Homo sapiens OX=9606 GN=TTI1 PE=1 SV=3	O43156	TTI1	122 kDa	0.999644	13	1	0.088	12000000	14200000	6560000	2310000	3310000	7880000
951	TRUE	Empty	sp|Q13895|BYST_HUMAN Bystin OS=Homo sapiens OX=9606 GN=BYSL PE=1 SV=3	Q13895	BYST	50 kDa	0.999643	13	0.92	0.25	33700000	31600000	10800000	14500000	10700000	15600000
952	TRUE	Empty	sp|Q96AY3|FKB10_HUMAN Peptidyl-prolyl cis-trans isomerase FKBP10 OS=Homo sapiens OX=9606 GN=FKBP10 PE=1 SV=1	Q96AY3	FKB10	64 kDa	0.99964	13	0.92	0.54	17200000	16200000	10700000	16400000	12100000	25500000
953	TRUE	Empty	sp|O95716|RAB3D_HUMAN Ras-related protein Rab-3D OS=Homo sapiens OX=9606 GN=RAB3D PE=1 SV=1	O95716	RAB3D	24 kDa	0.999637	13	0.46	0.37	91200000	93400000	57300000	74500000	37900000	75000000
954	TRUE	Empty	sp|P23284|PPIB_HUMAN Peptidyl-prolyl cis-trans isomerase B OS=Homo sapiens OX=9606 GN=PPIB PE=1 SV=2	P23284	PPIB	24 kDa	0.999636	13	1	0.87	222000000	215000000	114000000	196000000	147000000	214000000
955	TRUE	Empty	sp|Q5JPH6|SYEM_HUMAN Probable glutamate--tRNA ligase, mitochondrial OS=Homo sapiens OX=9606 GN=EARS2 PE=1 SV=2	Q5JPH6	SYEM	59 kDa	0.999633	13	1	0.71	25300000	26900000	16900000	29900000	10000000	24700000
956	TRUE	Empty	Cluster of sp|P61163|ACTZ_HUMAN Alpha-centractin OS=Homo sapiens OX=9606 GN=ACTR1A PE=1 SV=1	P42025	ACTY			15	1	0.16	39000000	39300000	21300000	19400000	15700000	27500000
957	TRUE	Empty	sp|Q9NR50|EI2BG_HUMAN Translation initiation factor eIF-2B subunit gamma OS=Homo sapiens OX=9606 GN=EIF2B3 PE=1 SV=1	Q9NR50	EI2BG	50 kDa	0.999621	13	1	0.045	37700000	34800000	20500000	9820000	12400000	19600000
958	TRUE	Empty	sp|P58335|ANTR2_HUMAN Anthrax toxin receptor 2 OS=Homo sapiens OX=9606 GN=ANTXR2 PE=1 SV=5	P58335	ANTR2	54 kDa	0.999619	13	0.92	0.78	34700000	37000000	19800000	44400000	11700000	32800000
959	TRUE	Empty	sp|O60762|DPM1_HUMAN Dolichol-phosphate mannosyltransferase subunit 1 OS=Homo sapiens OX=9606 GN=DPM1 PE=1 SV=1	O60762	DPM1	30 kDa	0.999611	13	1	0.56	213000000	221000000	164000000	210000000	86100000	229000000
960	TRUE	Empty	sp|Q8WUY1|THEM6_HUMAN Protein THEM6 OS=Homo sapiens OX=9606 GN=THEM6 PE=1 SV=2	Q8WUY1	THEM6	24 kDa	0.999609	13	1	0.26	228000000	231000000	126000000	141000000	56900000	173000000
961	TRUE	Empty	sp|P52292|IMA1_HUMAN Importin subunit alpha-1 OS=Homo sapiens OX=9606 GN=KPNA2 PE=1 SV=1	P52292	IMA1	58 kDa	0.999601	13	1	0.76	52900000	41700000	18700000	35700000	18900000	41300000
962	TRUE	Empty	sp|Q7Z3K3|POGZ_HUMAN Pogo transposable element with ZNF domain OS=Homo sapiens OX=9606 GN=POGZ PE=1 SV=2	Q7Z3K3	POGZ	155 kDa	0.999597	13	1	0.61	19000000	18600000	8910000	15300000	8260000	14700000
963	TRUE	Empty	sp|P49736|MCM2_HUMAN DNA replication licensing factor MCM2 OS=Homo sapiens OX=9606 GN=MCM2 PE=1 SV=4	P49736	MCM2	102 kDa	0.999596	13	1	0.83	11300000	10100000	4430000	6870000	7860000	11900000
964	TRUE	Empty	sp|O00139|KIF2A_HUMAN Kinesin-like protein KIF2A OS=Homo sapiens OX=9606 GN=KIF2A PE=1 SV=3	O00139	KIF2A	80 kDa	0.999595	13	1	0.52	11700000	9200000	4920000	8220000	8690000	14400000
965	TRUE	Empty	sp|P62753|RS6_HUMAN 40S ribosomal protein S6 OS=Homo sapiens OX=9606 GN=RPS6 PE=1 SV=1	P62753	RS6	29 kDa	0.999586	13	1	0.11	559000000	598000000	562000000	280000000	234000000	557000000
966	TRUE	Empty	sp|P05026|AT1B1_HUMAN Sodium/potassium-transporting ATPase subunit beta-1 OS=Homo sapiens OX=9606 GN=ATP1B1 PE=1 SV=1	P05026	AT1B1	35 kDa	0.99958	13	1	0.94	223000000	234000000	164000000	303000000	108000000	284000000
967	TRUE	Empty	sp|Q969G3|SMCE1_HUMAN SWI/SNF-related matrix-associated actin-dependent regulator of chromatin subfamily E member 1 OS=Homo sapiens OX=9606 GN=SMARCE1 PE=1 SV=2	Q969G3	SMCE1	47 kDa	0.999578	13	0.92	0.77	16200000	15700000	8730000	14700000	8850000	13500000
968	TRUE	Empty	sp|Q9UBB9|TFP11_HUMAN Tuftelin-interacting protein 11 OS=Homo sapiens OX=9606 GN=TFIP11 PE=1 SV=1	Q9UBB9	TFP11	97 kDa	0.999574	13	1	0.41	7090000	7200000	2160000	3860000	1350000	4570000
969	TRUE	Empty	sp|Q9H2J7|S6A15_HUMAN Sodium-dependent neutral amino acid transporter B(0)AT2 OS=Homo sapiens OX=9606 GN=SLC6A15 PE=1 SV=1	Q9H2J7	S6A15	82 kDa	0.999571	13	0.92	0.28	23000000	22700000	12700000	14700000	4920000	17300000
970	TRUE	Empty	Cluster of sp|Q3ZCM7|TBB8_HUMAN Tubulin beta-8 chain OS=Homo sapiens OX=9606 GN=TUBB8 PE=1 SV=2	A6NNZ2	TBB8B			18	0.33	0.18	582000000	586000000	287000000	224000000	205000000	421000000
971	TRUE	Empty	sp|Q96PY5|FMNL2_HUMAN Formin-like protein 2 OS=Homo sapiens OX=9606 GN=FMNL2 PE=1 SV=3	Q96PY5	FMNL2	123 kDa	0.999557	13	1	0.72	6640000	4190000	3050000	7490000	2420000	7780000
972	TRUE	Empty	sp|Q96HW7|INT4_HUMAN Integrator complex subunit 4 OS=Homo sapiens OX=9606 GN=INTS4 PE=1 SV=2	Q96HW7	INT4	108 kDa	0.999556	13	1	0.21	15900000	17200000	8090000	11000000	5140000	8920000
973	TRUE	Empty	sp|Q04917|1433F_HUMAN 14-3-3 protein eta OS=Homo sapiens OX=9606 GN=YWHAH PE=1 SV=4	Q04917	1433F	28 kDa	0.999538	13	0.54	0.56	19400000	19600000	9450000	15100000	16400000	25000000
974	TRUE	Empty	sp|Q9UIG0|BAZ1B_HUMAN Tyrosine-protein kinase BAZ1B OS=Homo sapiens OX=9606 GN=BAZ1B PE=1 SV=2	Q9UIG0	BAZ1B	171 kDa	0.999536	13	1	0.77	8950000	9230000	4890000	12100000	1430000	11800000
975	TRUE	Empty	sp|Q9NZ01|TECR_HUMAN Very-long-chain enoyl-CoA reductase OS=Homo sapiens OX=9606 GN=TECR PE=1 SV=1	Q9NZ01	TECR	36 kDa	0.999525	13	1	0.66	171000000	198000000	155000000	169000000	73700000	249000000
976	TRUE	Empty	sp|Q9HCG7|GBA2_HUMAN Non-lysosomal glucosylceramidase OS=Homo sapiens OX=9606 GN=GBA2 PE=1 SV=2	Q9HCG7	GBA2	105 kDa	0.999524	13	0.92	0.43	10600000	12000000	7990000	9100000	4680000	11200000
977	TRUE	Empty	sp|Q9Y305|ACOT9_HUMAN Acyl-coenzyme A thioesterase 9, mitochondrial OS=Homo sapiens OX=9606 GN=ACOT9 PE=1 SV=2	Q9Y305	ACOT9	50 kDa	0.999518	13	1	0.45	13600000	13300000	8300000	15800000	9750000	18000000
978	TRUE	Empty	sp|Q05193|DYN1_HUMAN Dynamin-1 OS=Homo sapiens OX=9606 GN=DNM1 PE=1 SV=2	Q05193	DYN1	97 kDa	0.999507	13	0.46	0.074	15700000	16200000	6710000	2790000	7060000	4980000
979	TRUE	Empty	Group of sp|B5ME19|EIFCL_HUMAN Eukaryotic translation initiation factor 3 subunit C-like protein OS=Homo sapiens OX=9606 GN=EIF3CL PE=1 SV=1	B5ME19	EIFCL		0.999501	13	1	0.96	13400000	12000000	6710000	5550000	11800000	15500000
980	TRUE	Empty	sp|P15880|RS2_HUMAN 40S ribosomal protein S2 OS=Homo sapiens OX=9606 GN=RPS2 PE=1 SV=2	P15880	RS2	31 kDa	0.999494	13	1	0.95	223000000	196000000	106000000	143000000	111000000	273000000
981	TRUE	Empty	sp|Q9H3N1|TMX1_HUMAN Thioredoxin-related transmembrane protein 1 OS=Homo sapiens OX=9606 GN=TMX1 PE=1 SV=1	Q9H3N1	TMX1	32 kDa	0.999484	13	1	0.38	263000000	281000000	175000000	215000000	81000000	243000000
982	TRUE	Empty	sp|P40937|RFC5_HUMAN Replication factor C subunit 5 OS=Homo sapiens OX=9606 GN=RFC5 PE=1 SV=1	P40937	RFC5	38 kDa	0.999452	13	1	0.61	15800000	15500000	7550000	10100000	7820000	14300000
983	TRUE	Empty	sp|Q8NBP0|TTC13_HUMAN Tetratricopeptide repeat protein 13 OS=Homo sapiens OX=9606 GN=TTC13 PE=2 SV=3	Q8NBP0	TTC13	97 kDa	0.99944	13	1	0.24	11400000	12500000	7510000	7560000	3770000	9720000
984	TRUE	Empty	sp|O95071|UBR5_HUMAN E3 ubiquitin-protein ligase UBR5 OS=Homo sapiens OX=9606 GN=UBR5 PE=1 SV=2	O95071	UBR5	309 kDa	0.999414	13	1	0.13	8850000	8420000	3340000	1870000	1760000	5120000
985	TRUE	Empty	sp|Q9Y5Q8|TF3C5_HUMAN General transcription factor 3C polypeptide 5 OS=Homo sapiens OX=9606 GN=GTF3C5 PE=1 SV=2	Q9Y5Q8	TF3C5	60 kDa	0.999395	13	1	0.28	15900000	14900000	7660000	7770000	6850000	11800000
986	TRUE	Empty	sp|Q96KC8|DNJC1_HUMAN DnaJ homolog subfamily C member 1 OS=Homo sapiens OX=9606 GN=DNAJC1 PE=1 SV=1	Q96KC8	DNJC1	64 kDa	0.999383	13	1	0.35	22500000	23000000	12200000	15700000	5590000	18700000
987	TRUE	Empty	sp|P36542|ATPG_HUMAN ATP synthase subunit gamma, mitochondrial OS=Homo sapiens OX=9606 GN=ATP5F1C PE=1 SV=1	P36542	ATPG	33 kDa	0.999342	13	1	0.93	133000000	147000000	108000000	193000000	70800000	171000000
988	TRUE	Empty	sp|P62805|H4_HUMAN Histone H4 OS=Homo sapiens OX=9606 GN=H4-16 PE=1 SV=2	P62805	H4	11 kDa	0.999339	13	1	0.32	2490000000	2620000000	1130000000	693000000	319000000	3000000000
989	TRUE	Empty	sp|Q8N6R0|EFNMT_HUMAN eEF1A lysine and N-terminal methyltransferase OS=Homo sapiens OX=9606 GN=METTL13 PE=1 SV=1	Q8N6R0	EFNMT	79 kDa	0.999338	13	1	0.17	19400000	18500000	9530000	38200000	15700000	94000000
990	TRUE	Empty	sp|Q9NVE7|PANK4_HUMAN 4'-phosphopantetheine phosphatase OS=Homo sapiens OX=9606 GN=PANK4 PE=1 SV=1	Q9NVE7	PANK4	86 kDa	0.999301	13	1	0.075	15000000	15400000	5640000	2180000	3180000	6650000
991	TRUE	Empty	sp|P62269|RS18_HUMAN 40S ribosomal protein S18 OS=Homo sapiens OX=9606 GN=RPS18 PE=1 SV=3	P62269	RS18	18 kDa	0.99928	13	1	0.34	842000000	956000000	535000000	405000000	444000000	892000000
992	TRUE	Empty	sp|Q8NB90|AFG2H_HUMAN ATPase family protein 2 homolog OS=Homo sapiens OX=9606 GN=SPATA5 PE=1 SV=3	Q8NB90	AFG2H	98 kDa	0.999262	13	0.92	0.25	16000000	17400000	6420000	5600000	4920000	12000000
993	TRUE	Empty	sp|Q9UPN9|TRI33_HUMAN E3 ubiquitin-protein ligase TRIM33 OS=Homo sapiens OX=9606 GN=TRIM33 PE=1 SV=3	Q9UPN9	TRI33	123 kDa	0.999233	13	1	0.088	27700000	30200000	14000000	8490000	9130000	16800000
994	TRUE	Empty	sp|Q96AY4|TTC28_HUMAN Tetratricopeptide repeat protein 28 OS=Homo sapiens OX=9606 GN=TTC28 PE=1 SV=4	Q96AY4	TTC28	271 kDa	0.999079	13	1	0.45	6350000	6780000	3630000	2550000	4180000	6380000
995	TRUE	Empty	sp|O60427|FADS1_HUMAN Acyl-CoA (8-3)-desaturase OS=Homo sapiens OX=9606 GN=FADS1 PE=1 SV=3	O60427	FADS1	52 kDa	0.999874	12	0.92	0.33	21000000	21100000	8630000	13900000	3770000	12900000
996	TRUE	Empty	sp|P09104|ENOG_HUMAN Gamma-enolase OS=Homo sapiens OX=9606 GN=ENO2 PE=1 SV=3	P09104	ENOG	47 kDa	0.999862	12	0.92	0.76	23100000	19400000	8950000	13000000	18900000	22700000
997	TRUE	Empty	sp|P20711|DDC_HUMAN Aromatic-L-amino-acid decarboxylase OS=Homo sapiens OX=9606 GN=DDC PE=1 SV=2	P20711	DDC	54 kDa	0.999858	12	1	0.4	36800000	35100000	18600000	26600000	38000000	57200000
998	TRUE	Empty	sp|P46782|RS5_HUMAN 40S ribosomal protein S5 OS=Homo sapiens OX=9606 GN=RPS5 PE=1 SV=4	P46782	RS5	23 kDa	0.999851	12	1	0.095	558000000	615000000	244000000	121000000	156000000	311000000
999	TRUE	Empty	Cluster of sp|P62873|GBB1_HUMAN Guanine nucleotide-binding protein G(I)/G(S)/G(T) subunit beta-1 OS=Homo sapiens OX=9606 GN=GNB1 PE=1 SV=3	P62873	GBB1			21	1	0.95	461000000	464000000	371000000	673000000	218000000	502000000
1000	TRUE	Empty	sp|Q8IZL8|PELP1_HUMAN Proline-, glutamic acid- and leucine-rich protein 1 OS=Homo sapiens OX=9606 GN=PELP1 PE=1 SV=2	Q8IZL8	PELP1	120 kDa	0.999834	12	1	0.26	16600000	15000000	10000000	12800000	7480000	10900000
1001	TRUE	Empty	sp|Q9NV70|EXOC1_HUMAN Exocyst complex component 1 OS=Homo sapiens OX=9606 GN=EXOC1 PE=1 SV=4	Q9NV70	EXOC1	102 kDa	0.999832	12	1	0.23	17300000	23700000	22000000	22600000	30100000	108000000
1002	TRUE	Empty	sp|Q9UJZ1|STML2_HUMAN Stomatin-like protein 2, mitochondrial OS=Homo sapiens OX=9606 GN=STOML2 PE=1 SV=1	Q9UJZ1	STML2	39 kDa	0.999824	12	1	0.16	43100000	41400000	39100000	34800000	18000000	35000000
1003	TRUE	Empty	sp|O94925|GLSK_HUMAN Glutaminase kidney isoform, mitochondrial OS=Homo sapiens OX=9606 GN=GLS PE=1 SV=1	O94925	GLSK	73 kDa	0.999819	12	1	0.8	25100000	24200000	14800000	30300000	16100000	22600000
1004	TRUE	Empty	sp|Q9UMS4|PRP19_HUMAN Pre-mRNA-processing factor 19 OS=Homo sapiens OX=9606 GN=PRPF19 PE=1 SV=1	Q9UMS4	PRP19	55 kDa	0.999817	12	1	0.34	16100000	14000000	7840000	20200000	11800000	17900000
1005	TRUE	Empty	sp|Q9BY67|CADM1_HUMAN Cell adhesion molecule 1 OS=Homo sapiens OX=9606 GN=CADM1 PE=1 SV=2	Q9BY67	CADM1	49 kDa	0.999807	12	1	0.53	59100000	59700000	30000000	61800000	13200000	44600000
1006	TRUE	Empty	sp|Q8NBU5|ATAD1_HUMAN Outer mitochondrial transmembrane helix translocase OS=Homo sapiens OX=9606 GN=ATAD1 PE=1 SV=1	Q8NBU5	ATAD1	41 kDa	0.999801	12	1	0.95	21500000	23700000	20600000	33900000	11300000	29500000
1007	TRUE	Empty	sp|Q9UHX1|PUF60_HUMAN Poly(U)-binding-splicing factor PUF60 OS=Homo sapiens OX=9606 GN=PUF60 PE=1 SV=1	Q9UHX1	PUF60	60 kDa	0.999797	12	1	0.43	20200000	16300000	9630000	25000000	12700000	22000000
1008	TRUE	Empty	sp|O14531|DPYL4_HUMAN Dihydropyrimidinase-related protein 4 OS=Homo sapiens OX=9606 GN=DPYSL4 PE=1 SV=2	O14531	DPYL4	62 kDa	0.999796	12	1	0.87	32100000	33300000	14700000	22000000	21900000	38600000
1009	TRUE	Empty	sp|Q13190|STX5_HUMAN Syntaxin-5 OS=Homo sapiens OX=9606 GN=STX5 PE=1 SV=2	Q13190	STX5	40 kDa	0.999793	12	1	0.27	28600000	29800000	12900000	16700000	5100000	19200000
1010	TRUE	Empty	sp|Q9BVK6|TMED9_HUMAN Transmembrane emp24 domain-containing protein 9 OS=Homo sapiens OX=9606 GN=TMED9 PE=1 SV=2	Q9BVK6	TMED9	27 kDa	0.999792	12	0.92	0.13	315000000	313000000	227000000	176000000	122000000	258000000
1011	TRUE	Empty	sp|Q562R1|ACTBL_HUMAN Beta-actin-like protein 2 OS=Homo sapiens OX=9606 GN=ACTBL2 PE=1 SV=2	Q562R1	ACTBL	42 kDa	0.999785	12	0.42	0.015	148000000	145000000	87000000	1950000000	576000000	5170000000
1012	TRUE	Empty	sp|P01130|LDLR_HUMAN Low-density lipoprotein receptor OS=Homo sapiens OX=9606 GN=LDLR PE=1 SV=1	P01130	LDLR	95 kDa	0.999782	12	1	0.34	24300000	25800000	11500000	16200000	5500000	18400000
1013	TRUE	Empty	sp|P52209|6PGD_HUMAN 6-phosphogluconate dehydrogenase, decarboxylating OS=Homo sapiens OX=9606 GN=PGD PE=1 SV=3	P52209	6PGD	53 kDa	0.999772	12	1	0.67	28500000	24700000	10800000	16900000	21300000	35500000
1014	TRUE	Empty	sp|Q9UL46|PSME2_HUMAN Proteasome activator complex subunit 2 OS=Homo sapiens OX=9606 GN=PSME2 PE=1 SV=4	Q9UL46	PSME2	27 kDa	0.999771	12	1	0.063	65300000	67800000	24700000	9270000	17600000	24100000
1015	TRUE	Empty	sp|Q9P0K1|ADA22_HUMAN Disintegrin and metalloproteinase domain-containing protein 22 OS=Homo sapiens OX=9606 GN=ADAM22 PE=1 SV=1	Q9P0K1	ADA22	100 kDa	0.99977	12	1	0.68	12800000	13100000	5800000	14000000	3000000	11200000
1016	TRUE	Empty	sp|Q15758|AAAT_HUMAN Neutral amino acid transporter B(0) OS=Homo sapiens OX=9606 GN=SLC1A5 PE=1 SV=2	Q15758	AAAT	57 kDa	0.999769	12	1	0.9	41600000	42800000	25000000	57700000	15300000	60600000
1017	TRUE	Empty	sp|O95163|ELP1_HUMAN Elongator complex protein 1 OS=Homo sapiens OX=9606 GN=ELP1 PE=1 SV=3	O95163	ELP1	150 kDa	0.999767	12	1	0.3	10000000	10100000	5230000	2670000	5980000	8080000
1018	TRUE	Empty	sp|P09455|RET1_HUMAN Retinol-binding protein 1 OS=Homo sapiens OX=9606 GN=RBP1 PE=1 SV=2	P09455	RET1	16 kDa	0.999765	12	1	0.72	133000000	103000000	47300000	84200000	98300000	113000000
1019	TRUE	Empty	sp|P78536|ADA17_HUMAN Disintegrin and metalloproteinase domain-containing protein 17 OS=Homo sapiens OX=9606 GN=ADAM17 PE=1 SV=1	P78536	ADA17	93 kDa	0.999762	12	1	0.41	19800000	21400000	13000000	19600000	5440000	16100000
1020	TRUE	Empty	sp|Q8N1B4|VPS52_HUMAN Vacuolar protein sorting-associated protein 52 homolog OS=Homo sapiens OX=9606 GN=VPS52 PE=1 SV=1	Q8N1B4	VPS52	82 kDa	0.999761	12	1	0.079	22500000	23700000	10700000	3920000	7830000	11100000
1021	TRUE	Empty	sp|Q9NP72|RAB18_HUMAN Ras-related protein Rab-18 OS=Homo sapiens OX=9606 GN=RAB18 PE=1 SV=1	Q9NP72	RAB18	23 kDa	0.999755	12	0.92	0.26	154000000	171000000	91900000	91800000	47800000	134000000
1022	TRUE	Empty	Cluster of sp|P61224|RAP1B_HUMAN Ras-related protein Rap-1b OS=Homo sapiens OX=9606 GN=RAP1B PE=1 SV=1	P61224	RAP1B			15	0.8	0.25	237000000	242000000	142000000	171000000	67800000	168000000
1023	TRUE	Empty	sp|Q16630|CPSF6_HUMAN Cleavage and polyadenylation specificity factor subunit 6 OS=Homo sapiens OX=9606 GN=CPSF6 PE=1 SV=2	Q16630	CPSF6	59 kDa	0.999752	12	1	0.28	12200000	10900000	4650000	51700000	7710000	16700000
1024	TRUE	Empty	sp|Q9ULK5|VANG2_HUMAN Vang-like protein 2 OS=Homo sapiens OX=9606 GN=VANGL2 PE=1 SV=2	Q9ULK5	VANG2	60 kDa	0.999749	12	1	0.86	14700000	15600000	9470000	20000000	8260000	15700000
1025	TRUE	Empty	Cluster of sp|Q15366|PCBP2_HUMAN Poly(rC)-binding protein 2 OS=Homo sapiens OX=9606 GN=PCBP2 PE=1 SV=1	P57721	PCBP3			15	0.67	0.37	93700000	89700000	44400000	50700000	45600000	70000000
1026	TRUE	Empty	sp|Q14103|HNRPD_HUMAN Heterogeneous nuclear ribonucleoprotein D0 OS=Homo sapiens OX=9606 GN=HNRNPD PE=1 SV=1	Q14103	HNRPD	38 kDa	0.999746	12	0.92	0.3	65800000	57100000	32900000	99300000	46300000	81000000
1027	TRUE	Empty	sp|P32322|P5CR1_HUMAN Pyrroline-5-carboxylate reductase 1, mitochondrial OS=Homo sapiens OX=9606 GN=PYCR1 PE=1 SV=2	P32322	P5CR1	33 kDa	0.999746	12	0.83	0.5	31500000	32900000	27500000	36000000	24000000	61700000
1028	TRUE	Empty	sp|Q2Y0W8|S4A8_HUMAN Electroneutral sodium bicarbonate exchanger 1 OS=Homo sapiens OX=9606 GN=SLC4A8 PE=1 SV=1	Q2Y0W8	S4A8	123 kDa	0.999742	12	0.92	0.68	13200000	15700000	9450000	24700000	6730000	21200000
1029	TRUE	Empty	sp|Q96ME7|ZN512_HUMAN Zinc finger protein 512 OS=Homo sapiens OX=9606 GN=ZNF512 PE=1 SV=2	Q96ME7	ZN512	65 kDa	0.999741	12	1	0.61	15900000	14000000	9150000	24600000	9050000	15800000
1030	TRUE	Empty	sp|Q15286|RAB35_HUMAN Ras-related protein Rab-35 OS=Homo sapiens OX=9606 GN=RAB35 PE=1 SV=1	Q15286	RAB35	23 kDa	0.99974	12	0.83	0.12	164000000	168000000	85100000	82700000	41700000	92800000
1031	TRUE	Empty	sp|Q9BU23|LMF2_HUMAN Lipase maturation factor 2 OS=Homo sapiens OX=9606 GN=LMF2 PE=1 SV=2	Q9BU23	LMF2	80 kDa	0.999734	12	1	0.65	61800000	66400000	46400000	72200000	20300000	69000000
1032	TRUE	Empty	sp|P61981|1433G_HUMAN 14-3-3 protein gamma OS=Homo sapiens OX=9606 GN=YWHAG PE=1 SV=2	P61981	1433G	28 kDa	0.99973	12	0.5	0.7	44600000	42900000	19800000	30300000	35600000	51100000
1033	TRUE	Empty	sp|O60341|KDM1A_HUMAN Lysine-specific histone demethylase 1A OS=Homo sapiens OX=9606 GN=KDM1A PE=1 SV=2	O60341	KDM1A	93 kDa	0.999723	12	1	0.36	16000000	16000000	4810000	8380000	4020000	8520000
1034	TRUE	Empty	sp|Q12769|NU160_HUMAN Nuclear pore complex protein Nup160 OS=Homo sapiens OX=9606 GN=NUP160 PE=1 SV=3	Q12769	NU160	162 kDa	0.999719	12	1	0.19	10400000	9490000	7460000	15900000	9630000	11200000
1035	TRUE	Empty	Cluster of sp|P61586|RHOA_HUMAN Transforming protein RhoA OS=Homo sapiens OX=9606 GN=RHOA PE=1 SV=1	P08134	RHOC			13	0.77	0.94	70400000	74700000	37800000	80500000	31200000	86300000
1036	TRUE	Empty	sp|Q8N2G8|GHDC_HUMAN GH3 domain-containing protein OS=Homo sapiens OX=9606 GN=GHDC PE=1 SV=2	Q8N2G8	GHDC	58 kDa	0.999716	12	1	0.82	25600000	28400000	20100000	30000000	13200000	30000000
1037	TRUE	Empty	sp|Q06830|PRDX1_HUMAN Peroxiredoxin-1 OS=Homo sapiens OX=9606 GN=PRDX1 PE=1 SV=1	Q06830	PRDX1	22 kDa	0.999714	12	0.75	0.95	60000000	64900000	30700000	37600000	52000000	57900000
1038	TRUE	Empty	sp|O75947|ATP5H_HUMAN ATP synthase subunit d, mitochondrial OS=Homo sapiens OX=9606 GN=ATP5PD PE=1 SV=3	O75947	ATP5H	18 kDa	0.999713	12	1	0.64	72000000	77600000	55600000	132000000	44000000	89200000
1039	TRUE	Empty	sp|O75787|RENR_HUMAN Renin receptor OS=Homo sapiens OX=9606 GN=ATP6AP2 PE=1 SV=2	O75787	RENR	39 kDa	0.999711	12	1	0.36	33600000	34700000	24100000	22800000	11800000	36100000
1040	TRUE	Empty	sp|Q8NBJ4|GOLM1_HUMAN Golgi membrane protein 1 OS=Homo sapiens OX=9606 GN=GOLM1 PE=1 SV=1	Q8NBJ4	GOLM1	45 kDa	0.99971	12	1	0.31	20700000	24700000	15700000	15800000	9730000	21000000
1041	TRUE	Empty	sp|P30041|PRDX6_HUMAN Peroxiredoxin-6 OS=Homo sapiens OX=9606 GN=PRDX6 PE=1 SV=3	P30041	PRDX6	25 kDa	0.999703	12	1	0.6	37700000	37000000	17400000	25800000	35100000	45100000
1042	TRUE	Empty	sp|P46063|RECQ1_HUMAN ATP-dependent DNA helicase Q1 OS=Homo sapiens OX=9606 GN=RECQL PE=1 SV=3	P46063	RECQ1	73 kDa	0.999703	12	1	0.52	14500000	12400000	7870000	5490000	8290000	15100000
1043	TRUE	Empty	sp|Q15005|SPCS2_HUMAN Signal peptidase complex subunit 2 OS=Homo sapiens OX=9606 GN=SPCS2 PE=1 SV=3	Q15005	SPCS2	25 kDa	0.999701	12	1	0.31	241000000	251000000	184000000	182000000	86600000	234000000
1044	TRUE	Empty	sp|Q16181|SEPT7_HUMAN Septin-7 OS=Homo sapiens OX=9606 GN=SEPTIN7 PE=1 SV=2	Q16181	SEPT7	51 kDa	0.999698	12	1	0.51	37800000	32300000	14000000	27700000	28700000	45800000
1045	TRUE	Empty	sp|O43399|TPD54_HUMAN Tumor protein D54 OS=Homo sapiens OX=9606 GN=TPD52L2 PE=1 SV=2	O43399	TPD54	22 kDa	0.999698	12	1	0.48	42800000	48800000	16300000	25300000	7530000	42800000
1046	TRUE	Empty	Cluster of sp|P07910|HNRPC_HUMAN Heterogeneous nuclear ribonucleoproteins C1/C2 OS=Homo sapiens OX=9606 GN=HNRNPC PE=1 SV=4	B7ZW38	HNRC3			13	1	0.15	42900000	40900000	48200000	158000000	45400000	82600000
1047	TRUE	Empty	sp|P83436|COG7_HUMAN Conserved oligomeric Golgi complex subunit 7 OS=Homo sapiens OX=9606 GN=COG7 PE=1 SV=1	P83436	COG7	86 kDa	0.999694	12	1	0.068	15800000	16900000	7800000	3790000	5970000	7950000
1048	TRUE	Empty	sp|Q92769|HDAC2_HUMAN Histone deacetylase 2 OS=Homo sapiens OX=9606 GN=HDAC2 PE=1 SV=2	Q92769	HDAC2	55 kDa	0.999694	12	0.67	0.85	20000000	18000000	9130000	16400000	9740000	17200000
1049	TRUE	Empty	sp|P26358|DNMT1_HUMAN DNA (cytosine-5)-methyltransferase 1 OS=Homo sapiens OX=9606 GN=DNMT1 PE=1 SV=2	P26358	DNMT1	183 kDa	0.999691	12	1	0.89	8530000	7430000	6130000	4710000	7880000	9420000
1050	TRUE	Empty	sp|O43909|EXTL3_HUMAN Exostosin-like 3 OS=Homo sapiens OX=9606 GN=EXTL3 PE=1 SV=1	O43909	EXTL3	105 kDa	0.999689	12	1	0.57	11500000	11900000	8410000	10700000	4570000	12600000
1051	TRUE	Empty	sp|P05388|RLA0_HUMAN 60S acidic ribosomal protein P0 OS=Homo sapiens OX=9606 GN=RPLP0 PE=1 SV=1	P05388	RLA0	34 kDa	0.999685	12	1	0.76	187000000	141000000	93700000	130000000	127000000	190000000
1052	TRUE	Empty	sp|Q8NFF5|FAD1_HUMAN FAD synthase OS=Homo sapiens OX=9606 GN=FLAD1 PE=1 SV=1	Q8NFF5	FAD1	65 kDa	0.999684	12	1	0.78	9710000	10600000	5340000	7060000	6470000	9610000
1053	TRUE	Empty	sp|Q8NFQ8|TOIP2_HUMAN Torsin-1A-interacting protein 2 OS=Homo sapiens OX=9606 GN=TOR1AIP2 PE=1 SV=1	Q8NFQ8	TOIP2	51 kDa	0.999684	12	0.83	0.98	12500000	14200000	9970000	20600000	4560000	19800000
1054	TRUE	Empty	sp|P39656|OST48_HUMAN Dolichyl-diphosphooligosaccharide--protein glycosyltransferase 48 kDa subunit OS=Homo sapiens OX=9606 GN=DDOST PE=1 SV=4	P39656	OST48	51 kDa	0.99968	12	1	0.99	218000000	236000000	191000000	284000000	114000000	299000000
1055	TRUE	Empty	sp|Q9NV96|CC50A_HUMAN Cell cycle control protein 50A OS=Homo sapiens OX=9606 GN=TMEM30A PE=1 SV=1	Q9NV96	CC50A	41 kDa	0.99968	12	1	0.41	39900000	44300000	27100000	31800000	14000000	40500000
1056	TRUE	Empty	sp|P12931|SRC_HUMAN Proto-oncogene tyrosine-protein kinase Src OS=Homo sapiens OX=9606 GN=SRC PE=1 SV=3	P12931	SRC	60 kDa	0.999679	12	0.67	0.44	13700000	13600000	6010000	11200000	2120000	9980000
1057	TRUE	Empty	sp|O76021|RL1D1_HUMAN Ribosomal L1 domain-containing protein 1 OS=Homo sapiens OX=9606 GN=RSL1D1 PE=1 SV=3	O76021	RL1D1	55 kDa	0.999678	12	1	0.53	21000000	16100000	9640000	24500000	11200000	24300000
1058	TRUE	Empty	sp|Q9P2W9|STX18_HUMAN Syntaxin-18 OS=Homo sapiens OX=9606 GN=STX18 PE=1 SV=1	Q9P2W9	STX18	39 kDa	0.999678	12	1	0.75	26200000	29200000	17600000	26000000	11700000	31100000
1059	TRUE	Empty	sp|P61158|ARP3_HUMAN Actin-related protein 3 OS=Homo sapiens OX=9606 GN=ACTR3 PE=1 SV=3	P61158	ARP3	47 kDa	0.99967	12	1	0.27	10500000	10100000	4050000	13600000	9230000	12400000
1060	TRUE	Empty	sp|O75390|CISY_HUMAN Citrate synthase, mitochondrial OS=Homo sapiens OX=9606 GN=CS PE=1 SV=2	O75390	CISY	52 kDa	0.999667	12	1	0.14	46300000	41600000	23300000	66400000	42100000	78600000
1061	TRUE	Empty	sp|P39687|AN32A_HUMAN Acidic leucine-rich nuclear phosphoprotein 32 family member A OS=Homo sapiens OX=9606 GN=ANP32A PE=1 SV=1	P39687	AN32A	29 kDa	0.999658	12	0.83	0.96	44400000	52800000	27900000	31600000	42100000	47400000
1062	TRUE	Empty	sp|P22087|FBRL_HUMAN rRNA 2'-O-methyltransferase fibrillarin OS=Homo sapiens OX=9606 GN=FBL PE=1 SV=2	P22087	FBRL	34 kDa	0.999654	12	0.92	0.82	80200000	78000000	54900000	119000000	47100000	76500000
1063	TRUE	Empty	sp|Q9UMS6|SYNP2_HUMAN Synaptopodin-2 OS=Homo sapiens OX=9606 GN=SYNPO2 PE=1 SV=2	Q9UMS6	SYNP2	118 kDa	0.999645	12	1	0.26	9510000	7260000	5010000	25900000	5560000	17100000
1064	TRUE	Empty	sp|Q96K12|FACR2_HUMAN Fatty acyl-CoA reductase 2 OS=Homo sapiens OX=9606 GN=FAR2 PE=1 SV=1	Q96K12	FACR2	59 kDa	0.999644	12	1	0.32	17600000	17600000	16700000	11600000	6650000	21300000
1065	TRUE	Empty	sp|Q9Y2U8|MAN1_HUMAN Inner nuclear membrane protein Man1 OS=Homo sapiens OX=9606 GN=LEMD3 PE=1 SV=2	Q9Y2U8	MAN1	100 kDa	0.99964	12	1	0.3	14100000	15200000	10700000	10700000	6400000	13800000
1066	TRUE	Empty	sp|P20338|RAB4A_HUMAN Ras-related protein Rab-4A OS=Homo sapiens OX=9606 GN=RAB4A PE=1 SV=3	P20338	RAB4A	24 kDa	0.999638	12	0.67	0.19	38300000	42700000	23200000	18700000	11000000	32300000
1067	TRUE	Empty	sp|Q15181|IPYR_HUMAN Inorganic pyrophosphatase OS=Homo sapiens OX=9606 GN=PPA1 PE=1 SV=2	Q15181	IPYR	33 kDa	0.999637	12	1	0.64	22300000	19600000	8800000	17600000	16300000	21300000
1068	TRUE	Empty	sp|P46060|RAGP1_HUMAN Ran GTPase-activating protein 1 OS=Homo sapiens OX=9606 GN=RANGAP1 PE=1 SV=1	P46060	RAGP1	64 kDa	0.999621	12	1	0.66	9780000	8370000	4420000	7200000	7480000	9670000
1069	TRUE	Empty	sp|O95793|STAU1_HUMAN Double-stranded RNA-binding protein Staufen homolog 1 OS=Homo sapiens OX=9606 GN=STAU1 PE=1 SV=2	O95793	STAU1	63 kDa	0.999621	12	0.92	0.66	9130000	7070000	3120000	8040000	4370000	10300000
1070	TRUE	Empty	sp|Q8WUA4|TF3C2_HUMAN General transcription factor 3C polypeptide 2 OS=Homo sapiens OX=9606 GN=GTF3C2 PE=1 SV=2	Q8WUA4	TF3C2	101 kDa	0.999612	12	1	0.99	17400000	16300000	10500000	19500000	8780000	17800000
1071	TRUE	Empty	sp|Q9H0A0|NAT10_HUMAN RNA cytidine acetyltransferase OS=Homo sapiens OX=9606 GN=NAT10 PE=1 SV=2	Q9H0A0	NAT10	116 kDa	0.999595	12	1	0.17	4100000	3160000	1540000	8310000	3130000	6060000
1072	TRUE	Empty	sp|Q99541|PLIN2_HUMAN Perilipin-2 OS=Homo sapiens OX=9606 GN=PLIN2 PE=1 SV=2	Q99541	PLIN2	48 kDa	0.999583	12	1	0.045	28500000	30400000	10200000	3500000	5920000	8970000
1073	TRUE	Empty	sp|O14656|TOR1A_HUMAN Torsin-1A OS=Homo sapiens OX=9606 GN=TOR1A PE=1 SV=1	O14656	TOR1A	38 kDa	0.999583	12	1	0.64	16600000	18300000	9800000	23300000	10800000	18900000
1074	TRUE	Empty	sp|O00400|ACATN_HUMAN Acetyl-coenzyme A transporter 1 OS=Homo sapiens OX=9606 GN=SLC33A1 PE=1 SV=1	O00400	ACATN	61 kDa	0.999581	12	1	0.23	54800000	59600000	43800000	36500000	18200000	53100000
1075	TRUE	Empty	sp|O15439|MRP4_HUMAN ATP-binding cassette sub-family C member 4 OS=Homo sapiens OX=9606 GN=ABCC4 PE=1 SV=3	O15439	MRP4	150 kDa	0.999581	12	1	0.69	16000000	17100000	11900000	15500000	9400000	16900000
1076	TRUE	Empty	sp|Q13617|CUL2_HUMAN Cullin-2 OS=Homo sapiens OX=9606 GN=CUL2 PE=1 SV=2	Q13617	CUL2	87 kDa	0.999555	12	1	0.58	8800000	7860000	4300000	3160000	6130000	8050000
1077	TRUE	Empty	sp|Q9H115|SNAB_HUMAN Beta-soluble NSF attachment protein OS=Homo sapiens OX=9606 GN=NAPB PE=1 SV=2	Q9H115	SNAB	34 kDa	0.999555	12	0.75	0.26	22900000	25200000	11600000	10200000	8370000	19500000
1078	TRUE	Empty	sp|Q8IUR7|ARMC8_HUMAN Armadillo repeat-containing protein 8 OS=Homo sapiens OX=9606 GN=ARMC8 PE=1 SV=2	Q8IUR7	ARMC8	76 kDa	0.999551	12	1	0.17	24600000	30400000	19300000	8820000	15200000	23200000
1079	TRUE	Empty	sp|Q9BW92|SYTM_HUMAN Threonine--tRNA ligase, mitochondrial OS=Homo sapiens OX=9606 GN=TARS2 PE=1 SV=1	Q9BW92	SYTM	81 kDa	0.999546	12	1	0.92	16500000	17600000	11700000	15400000	11700000	20300000
1080	TRUE	Empty	sp|O14776|TCRG1_HUMAN Transcription elongation regulator 1 OS=Homo sapiens OX=9606 GN=TCERG1 PE=1 SV=2	O14776	TCRG1	124 kDa	0.999524	12	1	0.53	12600000	12400000	5370000	7120000	5490000	10700000
1081	TRUE	Empty	sp|Q9H9P8|L2HDH_HUMAN L-2-hydroxyglutarate dehydrogenase, mitochondrial OS=Homo sapiens OX=9606 GN=L2HGDH PE=1 SV=3	Q9H9P8	L2HDH	50 kDa	0.999524	12	1	0.19	28300000	30500000	15200000	18900000	9910000	17100000
1082	TRUE	Empty	sp|O95197|RTN3_HUMAN Reticulon-3 OS=Homo sapiens OX=9606 GN=RTN3 PE=1 SV=2	O95197	RTN3	113 kDa	0.999502	12	1	0.47	113000000	123000000	68400000	88100000	54300000	104000000
1083	TRUE	Empty	sp|Q9UJV9|DDX41_HUMAN Probable ATP-dependent RNA helicase DDX41 OS=Homo sapiens OX=9606 GN=DDX41 PE=1 SV=2	Q9UJV9	DDX41	70 kDa	0.999496	12	1	0.52	7650000	7400000	5600000	6790000	7820000	7470000
1084	TRUE	Empty	sp|Q96E17|RAB3C_HUMAN Ras-related protein Rab-3C OS=Homo sapiens OX=9606 GN=RAB3C PE=1 SV=1	Q96E17	RAB3C	26 kDa	0.999496	12	0.42	0.57	41000000	41800000	22100000	30200000	17400000	39500000
1085	TRUE	Empty	sp|Q96JB5|CK5P3_HUMAN CDK5 regulatory subunit-associated protein 3 OS=Homo sapiens OX=9606 GN=CDK5RAP3 PE=1 SV=2	Q96JB5	CK5P3	57 kDa	0.999492	12	1	0.63	13900000	15500000	8090000	12000000	4030000	17100000
1086	TRUE	Empty	sp|O43292|GPAA1_HUMAN Glycosylphosphatidylinositol anchor attachment 1 protein OS=Homo sapiens OX=9606 GN=GPAA1 PE=1 SV=3	O43292	GPAA1	68 kDa	0.999469	12	1	0.91	40100000	42500000	29300000	47500000	17400000	52600000
1087	TRUE	Empty	sp|Q15042|RB3GP_HUMAN Rab3 GTPase-activating protein catalytic subunit OS=Homo sapiens OX=9606 GN=RAB3GAP1 PE=1 SV=3	Q15042	RB3GP	111 kDa	0.999465	12	1	0.1	9760000	9390000	4040000	1760000	2580000	5350000
1088	TRUE	Empty	sp|Q99575|POP1_HUMAN Ribonucleases P/MRP protein subunit POP1 OS=Homo sapiens OX=9606 GN=POP1 PE=1 SV=2	Q99575	POP1	115 kDa	0.99945	12	1	0.48	10100000	7090000	4220000	9390000	5400000	14200000
1089	TRUE	Empty	sp|Q7Z449|CP2U1_HUMAN Cytochrome P450 2U1 OS=Homo sapiens OX=9606 GN=CYP2U1 PE=1 SV=1	Q7Z449	CP2U1	62 kDa	0.999448	12	1	0.92	17600000	18200000	5910000	22300000	3720000	18300000
1090	TRUE	Empty	sp|P54753|EPHB3_HUMAN Ephrin type-B receptor 3 OS=Homo sapiens OX=9606 GN=EPHB3 PE=1 SV=2	P54753	EPHB3	110 kDa	0.999448	12	0.83	0.96	3070000	3040000	1350000	5240000	793000	3370000
1091	TRUE	Empty	sp|O60287|NPA1P_HUMAN Nucleolar pre-ribosomal-associated protein 1 OS=Homo sapiens OX=9606 GN=URB1 PE=1 SV=4	O60287	NPA1P	254 kDa	0.999427	12	1	0.25	2210000	1660000	1510000	5710000	1450000	3560000
1092	TRUE	Empty	sp|Q00059|TFAM_HUMAN Transcription factor A, mitochondrial OS=Homo sapiens OX=9606 GN=TFAM PE=1 SV=1	Q00059	TFAM	29 kDa	0.99941	12	1	0.11	248000000	225000000	66400000	33600000	20400000	106000000
1093	TRUE	Empty	sp|Q13367|AP3B2_HUMAN AP-3 complex subunit beta-2 OS=Homo sapiens OX=9606 GN=AP3B2 PE=1 SV=2	Q13367	AP3B2	119 kDa	0.999402	12	0.75	0.57	5310000	5090000	3150000	2730000	3290000	5670000
1094	TRUE	Empty	sp|Q14738|2A5D_HUMAN Serine/threonine-protein phosphatase 2A 56 kDa regulatory subunit delta isoform OS=Homo sapiens OX=9606 GN=PPP2R5D PE=1 SV=1	Q14738	2A5D	70 kDa	0.999386	12	0.58	0.54	12700000	10900000	5850000	4460000	8120000	11000000
1095	TRUE	Empty	sp|Q8N9I0|SYT2_HUMAN Synaptotagmin-2 OS=Homo sapiens OX=9606 GN=SYT2 PE=1 SV=2	Q8N9I0	SYT2	47 kDa	0.999356	12	0.5	1	42600000	36700000	42400000	56900000	36000000	32400000
1096	TRUE	Empty	sp|O60518|RNBP6_HUMAN Ran-binding protein 6 OS=Homo sapiens OX=9606 GN=RANBP6 PE=1 SV=2	O60518	RNBP6	125 kDa	0.999325	12	0.83	0.94	9180000	9080000	4870000	7840000	4830000	11600000
1097	TRUE	Empty	sp|Q6N022|TEN4_HUMAN Teneurin-4 OS=Homo sapiens OX=9606 GN=TENM4 PE=1 SV=2	Q6N022	TEN4	308 kDa	0.999297	12	0.83	0.78	5650000	5980000	2540000	7440000	853000	6790000
1098	TRUE	Empty	sp|Q13242|SRSF9_HUMAN Serine/arginine-rich splicing factor 9 OS=Homo sapiens OX=9606 GN=SRSF9 PE=1 SV=1	Q13242	SRSF9	26 kDa	0.999251	12	0.92	0.2	5330000	5690000	3370000	60900000	5000000	11300000
1099	TRUE	Empty	sp|Q5SSJ5|HP1B3_HUMAN Heterochromatin protein 1-binding protein 3 OS=Homo sapiens OX=9606 GN=HP1BP3 PE=1 SV=1	Q5SSJ5	HP1B3	61 kDa	0.999231	12	1	0.38	28200000	19800000	12600000	43300000	16900000	27800000
1100	TRUE	Empty	Group of sp|Q15269|PWP2_HUMAN Periodic tryptophan protein 2 homolog OS=Homo sapiens OX=9606 GN=PWP2 PE=2 SV=2	Q15269	PWP2		0.999062	12	1	0.66	6690000	5410000	4520000	6830000	4620000	6580000
1101	TRUE	Empty	Cluster of sp|P12081|HARS1_HUMAN Histidine--tRNA ligase, cytoplasmic OS=Homo sapiens OX=9606 GN=HARS1 PE=1 SV=2	P12081	HARS1			15	1	0.075	10900000	11800000	41200000	53700000	47300000	46700000
1102	TRUE	Empty	sp|P08865|RSSA_HUMAN 40S ribosomal protein SA OS=Homo sapiens OX=9606 GN=RPSA PE=1 SV=4	P08865	RSSA	33 kDa	0.999883	11	1	0.64	72500000	57600000	32500000	47900000	62600000	66600000
1103	TRUE	Empty	sp|Q99805|TM9S2_HUMAN Transmembrane 9 superfamily member 2 OS=Homo sapiens OX=9606 GN=TM9SF2 PE=1 SV=1	Q99805	TM9S2	76 kDa	0.999874	11	1	0.26	76300000	75900000	43800000	42800000	26200000	64300000
1104	TRUE	Empty	sp|O14813|PHX2A_HUMAN Paired mesoderm homeobox protein 2A OS=Homo sapiens OX=9606 GN=PHOX2A PE=1 SV=2	O14813	PHX2A	30 kDa	0.999867	11	0.82	0.18	95600000	88700000	41300000	23800000	10900000	70100000
1105	TRUE	Empty	sp|Q9HB71|CYBP_HUMAN Calcyclin-binding protein OS=Homo sapiens OX=9606 GN=CACYBP PE=1 SV=2	Q9HB71	CYBP	26 kDa	0.999845	11	1	0.94	25700000	29300000	11600000	20400000	13700000	28500000
1106	TRUE	Empty	sp|P48047|ATPO_HUMAN ATP synthase subunit O, mitochondrial OS=Homo sapiens OX=9606 GN=ATP5PO PE=1 SV=1	P48047	ATPO	23 kDa	0.999836	11	1	0.77	107000000	115000000	88400000	178000000	57900000	146000000
1107	TRUE	Empty	sp|Q8NHP6|MSPD2_HUMAN Motile sperm domain-containing protein 2 OS=Homo sapiens OX=9606 GN=MOSPD2 PE=1 SV=1	Q8NHP6	MSPD2	60 kDa	0.999814	11	1	0.35	16800000	19000000	11000000	12900000	4860000	15600000
1108	TRUE	Empty	sp|O94829|IPO13_HUMAN Importin-13 OS=Homo sapiens OX=9606 GN=IPO13 PE=1 SV=3	O94829	IPO13	108 kDa	0.999801	11	1	0.14	17600000	18900000	8560000	2800000	6170000	11500000
1109	TRUE	Empty	sp|Q9BWF3|RBM4_HUMAN RNA-binding protein 4 OS=Homo sapiens OX=9606 GN=RBM4 PE=1 SV=1	Q9BWF3	RBM4	40 kDa	0.9998	11	1	0.57	15800000	13900000	4860000	30400000	6390000	16000000
1110	TRUE	Empty	sp|P11310|ACADM_HUMAN Medium-chain specific acyl-CoA dehydrogenase, mitochondrial OS=Homo sapiens OX=9606 GN=ACADM PE=1 SV=1	P11310	ACADM	47 kDa	0.9998	11	0.91	0.51	22200000	21300000	11800000	22800000	8550000	13600000
1111	TRUE	Empty	sp|P00491|PNPH_HUMAN Purine nucleoside phosphorylase OS=Homo sapiens OX=9606 GN=PNP PE=1 SV=2	P00491	PNPH	32 kDa	0.999797	11	1	0.78	15800000	16200000	6760000	6980000	12900000	14000000
1112	TRUE	Empty	sp|O43681|GET3_HUMAN ATPase GET3 OS=Homo sapiens OX=9606 GN=GET3 PE=1 SV=2	O43681	GET3	39 kDa	0.999795	11	1	0.15	95300000	96100000	53400000	52600000	26700000	62800000
1113	TRUE	Empty	sp|P51148|RAB5C_HUMAN Ras-related protein Rab-5C OS=Homo sapiens OX=9606 GN=RAB5C PE=1 SV=2	P51148	RAB5C	23 kDa	0.999788	11	0.64	0.29	212000000	217000000	150000000	166000000	90000000	182000000
1114	TRUE	Empty	sp|O75534|CSDE1_HUMAN Cold shock domain-containing protein E1 OS=Homo sapiens OX=9606 GN=CSDE1 PE=1 SV=2	O75534	CSDE1	89 kDa	0.999788	11	1	0.73	7340000	7300000	3730000	5210000	5150000	10700000
1115	TRUE	Empty	sp|Q66K74|MAP1S_HUMAN Microtubule-associated protein 1S OS=Homo sapiens OX=9606 GN=MAP1S PE=1 SV=2	Q66K74	MAP1S	112 kDa	0.999785	11	1	0.23	9600000	9800000	4980000	3080000	4180000	7970000
1116	TRUE	Empty	sp|Q70UQ0|IKIP_HUMAN Inhibitor of nuclear factor kappa-B kinase-interacting protein OS=Homo sapiens OX=9606 GN=IKBIP PE=1 SV=1	Q70UQ0	IKIP	39 kDa	0.999777	11	1	0.49	37200000	38800000	33500000	35900000	14900000	42900000
1117	TRUE	Empty	sp|P15531|NDKA_HUMAN Nucleoside diphosphate kinase A OS=Homo sapiens OX=9606 GN=NME1 PE=1 SV=1	P15531	NDKA	17 kDa	0.999777	11	0.55	0.86	68500000	68700000	31200000	46200000	46600000	58200000
1118	TRUE	Empty	sp|P12268|IMDH2_HUMAN Inosine-5'-monophosphate dehydrogenase 2 OS=Homo sapiens OX=9606 GN=IMPDH2 PE=1 SV=2	P12268	IMDH2	56 kDa	0.999774	11	1	0.32	7460000	7340000	3350000	5950000	8020000	11600000
1119	TRUE	Empty	sp|P42892|ECE1_HUMAN Endothelin-converting enzyme 1 OS=Homo sapiens OX=9606 GN=ECE1 PE=1 SV=2	P42892	ECE1	87 kDa	0.999774	11	1	0.9	13400000	13400000	6120000	12300000	4870000	15400000
1120	TRUE	Empty	sp|Q16698|DECR_HUMAN 2,4-dienoyl-CoA reductase [(3E)-enoyl-CoA-producing], mitochondrial OS=Homo sapiens OX=9606 GN=DECR1 PE=1 SV=1	Q16698	DECR	36 kDa	0.999774	11	1	0.36	37200000	34000000	19000000	44500000	28700000	40600000
1121	TRUE	Empty	sp|P18074|ERCC2_HUMAN General transcription and DNA repair factor IIH helicase subunit XPD OS=Homo sapiens OX=9606 GN=ERCC2 PE=1 SV=1	P18074	ERCC2	87 kDa	0.999774	11	1	0.092	12700000	12700000	6150000	3690000	4260000	7450000
1122	TRUE	Empty	sp|P61421|VA0D1_HUMAN V-type proton ATPase subunit d 1 OS=Homo sapiens OX=9606 GN=ATP6V0D1 PE=1 SV=1	P61421	VA0D1	40 kDa	0.99977	11	1	0.048	62600000	67800000	35700000	30300000	26900000	31900000
1123	TRUE	Empty	sp|Q9Y320|TMX2_HUMAN Thioredoxin-related transmembrane protein 2 OS=Homo sapiens OX=9606 GN=TMX2 PE=1 SV=1	Q9Y320	TMX2	34 kDa	0.999767	11	1	0.57	37600000	37000000	35800000	37900000	16700000	44800000
1124	TRUE	Empty	sp|P49321|NASP_HUMAN Nuclear autoantigenic sperm protein OS=Homo sapiens OX=9606 GN=NASP PE=1 SV=2	P49321	NASP	85 kDa	0.999767	11	1	0.68	6750000	5940000	2420000	3390000	3480000	5140000
1125	TRUE	Empty	sp|Q6P3W7|SCYL2_HUMAN SCY1-like protein 2 OS=Homo sapiens OX=9606 GN=SCYL2 PE=1 SV=1	Q6P3W7	SCYL2	104 kDa	0.999766	11	1	0.042	34300000	32600000	13700000	5490000	10600000	10300000
1126	TRUE	Empty	sp|Q92643|GPI8_HUMAN GPI-anchor transamidase OS=Homo sapiens OX=9606 GN=PIGK PE=1 SV=2	Q92643	GPI8	45 kDa	0.999764	11	1	0.94	23800000	23700000	15600000	31900000	9790000	31100000
1127	TRUE	Empty	sp|Q75QN2|INT8_HUMAN Integrator complex subunit 8 OS=Homo sapiens OX=9606 GN=INTS8 PE=1 SV=1	Q75QN2	INT8	113 kDa	0.999764	11	1	0.25	11800000	12700000	6720000	6730000	6530000	9090000
1128	TRUE	Empty	sp|Q9Y6C9|MTCH2_HUMAN Mitochondrial carrier homolog 2 OS=Homo sapiens OX=9606 GN=MTCH2 PE=1 SV=1	Q9Y6C9	MTCH2	33 kDa	0.999758	11	1	0.53	24500000	26800000	29700000	55000000	16300000	48400000
1129	TRUE	Empty	sp|P18754|RCC1_HUMAN Regulator of chromosome condensation OS=Homo sapiens OX=9606 GN=RCC1 PE=1 SV=1	P18754	RCC1	45 kDa	0.999758	11	1	0.47	25000000	21100000	9580000	9540000	5420000	26100000
1130	TRUE	Empty	sp|Q9BT22|ALG1_HUMAN Chitobiosyldiphosphodolichol beta-mannosyltransferase OS=Homo sapiens OX=9606 GN=ALG1 PE=1 SV=2	Q9BT22	ALG1	53 kDa	0.999755	11	1	0.34	42700000	46200000	31200000	35000000	15600000	40200000
1131	TRUE	Empty	sp|Q9H6U8|ALG9_HUMAN Alpha-1,2-mannosyltransferase ALG9 OS=Homo sapiens OX=9606 GN=ALG9 PE=1 SV=2	Q9H6U8	ALG9	70 kDa	0.999754	11	1	0.51	38300000	40000000	29000000	37400000	14400000	39400000
1132	TRUE	Empty	sp|P45880|VDAC2_HUMAN Voltage-dependent anion-selective channel protein 2 OS=Homo sapiens OX=9606 GN=VDAC2 PE=1 SV=2	P45880	VDAC2	32 kDa	0.999749	11	1	0.41	133000000	140000000	149000000	299000000	103000000	213000000
1133	TRUE	Empty	sp|O95674|CDS2_HUMAN Phosphatidate cytidylyltransferase 2 OS=Homo sapiens OX=9606 GN=CDS2 PE=1 SV=1	O95674	CDS2	51 kDa	0.999747	11	1	0.7	38400000	41300000	28800000	61600000	19800000	60700000
1134	TRUE	Empty	sp|P51608|MECP2_HUMAN Methyl-CpG-binding protein 2 OS=Homo sapiens OX=9606 GN=MECP2 PE=1 SV=1	P51608	MECP2	52 kDa	0.999742	11	1	0.38	23700000	21400000	12200000	9700000	1490000	30200000
1135	TRUE	Empty	sp|P51114|FXR1_HUMAN Fragile X mental retardation syndrome-related protein 1 OS=Homo sapiens OX=9606 GN=FXR1 PE=1 SV=3	P51114	FXR1	70 kDa	0.999739	11	0.91	0.75	15600000	12600000	4530000	12600000	7240000	15300000
1136	TRUE	Empty	sp|O75063|XYLK_HUMAN Glycosaminoglycan xylosylkinase OS=Homo sapiens OX=9606 GN=FAM20B PE=1 SV=1	O75063	XYLK	46 kDa	0.999733	11	1	0.66	24700000	25300000	19400000	25300000	10500000	28600000
1137	TRUE	Empty	sp|P31153|METK2_HUMAN S-adenosylmethionine synthase isoform type-2 OS=Homo sapiens OX=9606 GN=MAT2A PE=1 SV=1	P31153	METK2	44 kDa	0.999732	11	1	0.21	42100000	41200000	22200000	10800000	21100000	31200000
1138	TRUE	Empty	sp|Q15717|ELAV1_HUMAN ELAV-like protein 1 OS=Homo sapiens OX=9606 GN=ELAVL1 PE=1 SV=2	Q15717	ELAV1	36 kDa	0.999731	11	0.91	0.19	5340000	5280000	2440000	14900000	4320000	8730000
1139	TRUE	Empty	sp|P12004|PCNA_HUMAN Proliferating cell nuclear antigen OS=Homo sapiens OX=9606 GN=PCNA PE=1 SV=1	P12004	PCNA	29 kDa	0.999731	11	1	0.15	60700000	60100000	32400000	21100000	26900000	43000000
1140	TRUE	Empty	Cluster of sp|Q13838|DX39B_HUMAN Spliceosome RNA helicase DDX39B OS=Homo sapiens OX=9606 GN=DDX39B PE=1 SV=1	O00148	DX39A			13	1	0.22	46500000	42400000	22900000	73400000	42700000	47900000
1141	TRUE	Empty	sp|Q9UL25|RAB21_HUMAN Ras-related protein Rab-21 OS=Homo sapiens OX=9606 GN=RAB21 PE=1 SV=3	Q9UL25	RAB21	24 kDa	0.999724	11	0.91	0.34	60400000	64100000	45800000	50700000	27100000	56700000
1142	TRUE	Empty	sp|Q3SXM5|HSDL1_HUMAN Inactive hydroxysteroid dehydrogenase-like protein 1 OS=Homo sapiens OX=9606 GN=HSDL1 PE=1 SV=3	Q3SXM5	HSDL1	37 kDa	0.999718	11	1	0.69	33400000	35900000	20900000	38700000	14600000	28600000
1143	TRUE	Empty	sp|Q9NUU6|OTULL_HUMAN Inactive ubiquitin thioesterase OTULINL OS=Homo sapiens OX=9606 GN=OTULINL PE=1 SV=1	Q9NUU6	OTULL	42 kDa	0.999716	11	1	0.62	26700000	31300000	20900000	29600000	9530000	32100000
1144	TRUE	Empty	sp|Q9P035|HACD3_HUMAN Very-long-chain (3R)-3-hydroxyacyl-CoA dehydratase 3 OS=Homo sapiens OX=9606 GN=HACD3 PE=1 SV=2	Q9P035	HACD3	43 kDa	0.999716	11	1	0.58	265000000	276000000	201000000	427000000	149000000	456000000
1145	TRUE	Empty	sp|P30154|2AAB_HUMAN Serine/threonine-protein phosphatase 2A 65 kDa regulatory subunit A beta isoform OS=Homo sapiens OX=9606 GN=PPP2R1B PE=1 SV=3	P30154	2AAB	66 kDa	0.999711	11	0.45	0.2	1760000	1840000	690000	560000	350000	1220000
1146	TRUE	Empty	sp|P11182|ODB2_HUMAN Lipoamide acyltransferase component of branched-chain alpha-keto acid dehydrogenase complex, mitochondrial OS=Homo sapiens OX=9606 GN=DBT PE=1 SV=3	P11182	ODB2	53 kDa	0.999708	11	1	0.64	17600000	19400000	36000000	20200000	8450000	35200000
1147	TRUE	Empty	sp|Q9BSD7|NTPCR_HUMAN Cancer-related nucleoside-triphosphatase OS=Homo sapiens OX=9606 GN=NTPCR PE=1 SV=1	Q9BSD7	NTPCR	21 kDa	0.999707	11	1	0.39	19800000	20900000	14300000	24200000	15900000	28100000
1148	TRUE	Empty	sp|Q9C0H2|TTYH3_HUMAN Protein tweety homolog 3 OS=Homo sapiens OX=9606 GN=TTYH3 PE=1 SV=3	Q9C0H2	TTYH3	58 kDa	0.999706	11	1	0.85	153000000	165000000	88700000	159000000	66400000	171000000
1149	TRUE	Empty	sp|Q9H1E5|TMX4_HUMAN Thioredoxin-related transmembrane protein 4 OS=Homo sapiens OX=9606 GN=TMX4 PE=1 SV=1	Q9H1E5	TMX4	39 kDa	0.999702	11	1	0.17	262000000	281000000	156000000	155000000	75100000	183000000
1150	TRUE	Empty	sp|Q9BVI4|NOC4L_HUMAN Nucleolar complex protein 4 homolog OS=Homo sapiens OX=9606 GN=NOC4L PE=1 SV=1	Q9BVI4	NOC4L	58 kDa	0.999702	11	1	0.16	8580000	13400000	4040000	5430000	2870000	3750000
1151	TRUE	Empty	sp|Q58FF6|H90B4_HUMAN Putative heat shock protein HSP 90-beta 4 OS=Homo sapiens OX=9606 GN=HSP90AB4P PE=5 SV=1	Q58FF6	H90B4	58 kDa	0.9997	11	0.18	0.99	13900000	11300000	6180000	5870000	10400000	15600000
1152	TRUE	Empty	sp|Q9BRR6|ADPGK_HUMAN ADP-dependent glucokinase OS=Homo sapiens OX=9606 GN=ADPGK PE=1 SV=1	Q9BRR6	ADPGK	54 kDa	0.999699	11	1	0.29	43500000	56600000	38400000	37000000	24800000	46800000
1153	TRUE	Empty	sp|Q969X5|ERGI1_HUMAN Endoplasmic reticulum-Golgi intermediate compartment protein 1 OS=Homo sapiens OX=9606 GN=ERGIC1 PE=1 SV=1	Q969X5	ERGI1	33 kDa	0.999695	11	1	0.61	93500000	105000000	80400000	124000000	61200000	177000000
1154	TRUE	Empty	sp|O14662|STX16_HUMAN Syntaxin-16 OS=Homo sapiens OX=9606 GN=STX16 PE=1 SV=3	O14662	STX16	37 kDa	0.999693	11	1	0.26	25200000	25100000	10800000	14000000	5400000	16000000
1155	TRUE	Empty	sp|P55795|HNRH2_HUMAN Heterogeneous nuclear ribonucleoprotein H2 OS=Homo sapiens OX=9606 GN=HNRNPH2 PE=1 SV=1	P55795	HNRH2	49 kDa	0.99969	11	0.45	0.61	5580000	4860000	2450000	8640000	2480000	6530000
1156	TRUE	Empty	sp|Q9BY77|PDIP3_HUMAN Polymerase delta-interacting protein 3 OS=Homo sapiens OX=9606 GN=POLDIP3 PE=1 SV=2	Q9BY77	PDIP3	46 kDa	0.999685	11	1	0.56	9570000	10700000	2260000	32500000	2870000	13100000
1157	TRUE	Empty	sp|P49116|NR2C2_HUMAN Nuclear receptor subfamily 2 group C member 2 OS=Homo sapiens OX=9606 GN=NR2C2 PE=1 SV=1	P49116	NR2C2	65 kDa	0.999685	11	1	0.12	18900000	17300000	12500000	11900000	2850000	8500000
1158	TRUE	Empty	Cluster of sp|Q09028|RBBP4_HUMAN Histone-binding protein RBBP4 OS=Homo sapiens OX=9606 GN=RBBP4 PE=1 SV=3	Q09028	RBBP4			12	1	0.85	32900000	30500000	14400000	34100000	16600000	31800000
1159	TRUE	Empty	sp|Q15006|EMC2_HUMAN ER membrane protein complex subunit 2 OS=Homo sapiens OX=9606 GN=EMC2 PE=1 SV=1	Q15006	EMC2	35 kDa	0.999672	11	1	0.87	38400000	41800000	32500000	47600000	18000000	50700000
1160	TRUE	Empty	sp|Q6ZWT7|MBOA2_HUMAN Lysophospholipid acyltransferase 2 OS=Homo sapiens OX=9606 GN=MBOAT2 PE=1 SV=2	Q6ZWT7	MBOA2	60 kDa	0.999665	11	1	0.59	18700000	21600000	12300000	19000000	6180000	20200000
1161	TRUE	Empty	sp|Q9BT40|INP5K_HUMAN Inositol polyphosphate 5-phosphatase K OS=Homo sapiens OX=9606 GN=INPP5K PE=1 SV=3	Q9BT40	INP5K	51 kDa	0.999665	11	1	0.11	34300000	37100000	18600000	18100000	8620000	19300000
1162	TRUE	Empty	sp|Q9H5K3|SG196_HUMAN Protein O-mannose kinase OS=Homo sapiens OX=9606 GN=POMK PE=1 SV=1	Q9H5K3	SG196	40 kDa	0.999665	11	1	0.015	27900000	28100000	19200000	147000000	184000000	994000000
1163	TRUE	Empty	sp|P40426|PBX3_HUMAN Pre-B-cell leukemia transcription factor 3 OS=Homo sapiens OX=9606 GN=PBX3 PE=1 SV=1	P40426	PBX3	47 kDa	0.999657	11	0.64	0.13	30800000	28100000	19900000	11700000	2950000	18800000
1164	TRUE	Empty	sp|P22392|NDKB_HUMAN Nucleoside diphosphate kinase B OS=Homo sapiens OX=9606 GN=NME2 PE=1 SV=1	P22392	NDKB	17 kDa	0.999655	11	0.55	0.88	69800000	72500000	38400000	54500000	48800000	65600000
1165	TRUE	Empty	sp|O14617|AP3D1_HUMAN AP-3 complex subunit delta-1 OS=Homo sapiens OX=9606 GN=AP3D1 PE=1 SV=1	O14617	AP3D1	130 kDa	0.999648	11	1	0.83	13300000	12400000	6000000	6590000	9460000	12700000
1166	TRUE	Empty	sp|O15126|SCAM1_HUMAN Secretory carrier-associated membrane protein 1 OS=Homo sapiens OX=9606 GN=SCAMP1 PE=1 SV=2	O15126	SCAM1	38 kDa	0.999647	11	1	0.098	293000000	313000000	125000000	102000000	55200000	145000000
1167	TRUE	Empty	sp|Q6PJG6|BRAT1_HUMAN BRCA1-associated ATM activator 1 OS=Homo sapiens OX=9606 GN=BRAT1 PE=1 SV=2	Q6PJG6	BRAT1	88 kDa	0.999644	11	1	0.16	17500000	19200000	7750000	6170000	4210000	11700000
1168	TRUE	Empty	sp|Q15459|SF3A1_HUMAN Splicing factor 3A subunit 1 OS=Homo sapiens OX=9606 GN=SF3A1 PE=1 SV=1	Q15459	SF3A1	89 kDa	0.999643	11	1	0.62	9350000	8550000	6070000	10000000	6590000	10000000
1169	TRUE	Empty	sp|P51798|CLCN7_HUMAN H(+)/Cl(-) exchange transporter 7 OS=Homo sapiens OX=9606 GN=CLCN7 PE=1 SV=2	P51798	CLCN7	89 kDa	0.999634	11	1	0.45	21600000	23500000	13200000	17800000	6560000	20800000
1170	TRUE	Empty	sp|Q9BZC7|ABCA2_HUMAN ATP-binding cassette sub-family A member 2 OS=Homo sapiens OX=9606 GN=ABCA2 PE=1 SV=4	Q9BZC7	ABCA2	270 kDa	0.999623	11	1	0.62	6300000	6170000	2550000	5180000	1750000	5090000
1171	TRUE	Empty	sp|Q6P4E1|GOLM2_HUMAN Protein GOLM2 OS=Homo sapiens OX=9606 GN=GOLM2 PE=1 SV=2	Q6P4E1	GOLM2	49 kDa	0.999618	11	1	0.23	18700000	20700000	13600000	13400000	7780000	16800000
1172	TRUE	Empty	sp|Q14BN4|SLMAP_HUMAN Sarcolemmal membrane-associated protein OS=Homo sapiens OX=9606 GN=SLMAP PE=1 SV=1	Q14BN4	SLMAP	95 kDa	0.999607	11	1	0.63	6460000	6980000	4380000	6470000	2380000	7150000
1173	TRUE	Empty	sp|Q09328|MGT5A_HUMAN Alpha-1,6-mannosylglycoprotein 6-beta-N-acetylglucosaminyltransferase A OS=Homo sapiens OX=9606 GN=MGAT5 PE=1 SV=1	Q09328	MGT5A	85 kDa	0.999602	11	1	0.16	17500000	17600000	8910000	9690000	4460000	10200000
1174	TRUE	Empty	sp|Q9Y4W2|LAS1L_HUMAN Ribosomal biogenesis protein LAS1L OS=Homo sapiens OX=9606 GN=LAS1L PE=1 SV=2	Q9Y4W2	LAS1L	83 kDa	0.999601	11	1	0.17	19800000	17100000	11600000	12200000	11200000	12700000
1175	TRUE	Empty	sp|P62241|RS8_HUMAN 40S ribosomal protein S8 OS=Homo sapiens OX=9606 GN=RPS8 PE=1 SV=2	P62241	RS8	24 kDa	0.999596	11	1	0.75	139000000	106000000	67700000	92000000	96300000	144000000
1176	TRUE	Empty	sp|Q6IAN0|DRS7B_HUMAN Dehydrogenase/reductase SDR family member 7B OS=Homo sapiens OX=9606 GN=DHRS7B PE=1 SV=2	Q6IAN0	DRS7B	35 kDa	0.999585	11	1	0.58	15800000	16600000	11700000	13200000	6240000	19700000
1177	TRUE	Empty	sp|P35250|RFC2_HUMAN Replication factor C subunit 2 OS=Homo sapiens OX=9606 GN=RFC2 PE=1 SV=3	P35250	RFC2	39 kDa	0.999578	11	1	0.53	20000000	24800000	11200000	15500000	10500000	18800000
1178	TRUE	Empty	sp|Q8TCG1|CIP2A_HUMAN Protein CIP2A OS=Homo sapiens OX=9606 GN=CIP2A PE=1 SV=2	Q8TCG1	CIP2A	102 kDa	0.999577	11	1	0.2	12100000	13300000	4890000	2450000	1520000	10100000
1179	TRUE	Empty	sp|Q9H0D6|XRN2_HUMAN 5'-3' exoribonuclease 2 OS=Homo sapiens OX=9606 GN=XRN2 PE=1 SV=1	Q9H0D6	XRN2	109 kDa	0.999576	11	1	0.56	5780000	4510000	1580000	5480000	3080000	5720000
1180	TRUE	Empty	sp|Q14739|LBR_HUMAN Delta(14)-sterol reductase LBR OS=Homo sapiens OX=9606 GN=LBR PE=1 SV=2	Q14739	LBR	71 kDa	0.999574	11	1	0.55	119000000	115000000	98300000	116000000	38100000	139000000
1181	TRUE	Empty	sp|P04792|HSPB1_HUMAN Heat shock protein beta-1 OS=Homo sapiens OX=9606 GN=HSPB1 PE=1 SV=2	P04792	HSPB1	23 kDa	0.999573	11	1	0.23	156000000	199000000	91100000	75500000	56600000	144000000
1182	TRUE	Empty	Group of sp|O14950|ML12B_HUMAN Myosin regulatory light chain 12B OS=Homo sapiens OX=9606 GN=MYL12B PE=1 SV=2	O14950	ML12B		0.999564	11	1	0.0019	29800000	27800000	25800000	1090000000	1060000000	6250000000
1183	TRUE	Empty	sp|P23975|SC6A2_HUMAN Sodium-dependent noradrenaline transporter OS=Homo sapiens OX=9606 GN=SLC6A2 PE=1 SV=1	P23975	SC6A2	69 kDa	0.999555	11	0.91	0.72	149000000	154000000	83500000	135000000	61900000	154000000
1184	TRUE	Empty	sp|P25786|PSA1_HUMAN Proteasome subunit alpha type-1 OS=Homo sapiens OX=9606 GN=PSMA1 PE=1 SV=1	P25786	PSA1	30 kDa	0.999548	11	1	0.36	33500000	35300000	16600000	13500000	20900000	26200000
1185	TRUE	Empty	sp|Q9UBD5|ORC3_HUMAN Origin recognition complex subunit 3 OS=Homo sapiens OX=9606 GN=ORC3 PE=1 SV=1	Q9UBD5	ORC3	82 kDa	0.999541	11	1	0.37	7350000	7130000	5500000	3430000	5000000	7770000
1186	TRUE	Empty	sp|P07101|TY3H_HUMAN Tyrosine 3-monooxygenase OS=Homo sapiens OX=9606 GN=TH PE=1 SV=5	P07101	TY3H	59 kDa	0.999537	11	1	0.0023	1420000	1920000	469000	23500000	20800000	34300000
1187	TRUE	Empty	sp|P04181|OAT_HUMAN Ornithine aminotransferase, mitochondrial OS=Homo sapiens OX=9606 GN=OAT PE=1 SV=1	P04181	OAT	49 kDa	0.99953	11	1	0.7	9760000	9960000	4680000	13000000	4840000	11900000
1188	TRUE	Empty	sp|Q92786|PROX1_HUMAN Prospero homeobox protein 1 OS=Homo sapiens OX=9606 GN=PROX1 PE=1 SV=2	Q92786	PROX1	83 kDa	0.999527	11	1	0.53	16400000	14500000	1320000	8760000	668000	5070000
1189	TRUE	Empty	sp|Q92604|LGAT1_HUMAN Acyl-CoA:lysophosphatidylglycerol acyltransferase 1 OS=Homo sapiens OX=9606 GN=LPGAT1 PE=1 SV=1	Q92604	LGAT1	43 kDa	0.999525	11	1	0.97	22500000	24200000	16500000	34600000	7880000	31300000
1190	TRUE	Empty	sp|P20336|RAB3A_HUMAN Ras-related protein Rab-3A OS=Homo sapiens OX=9606 GN=RAB3A PE=1 SV=1	P20336	RAB3A	25 kDa	0.999522	11	0.45	0.35	91300000	91700000	63200000	69800000	45100000	83400000
1191	TRUE	Empty	sp|P49754|VPS41_HUMAN Vacuolar protein sorting-associated protein 41 homolog OS=Homo sapiens OX=9606 GN=VPS41 PE=1 SV=3	P49754	VPS41	99 kDa	0.999515	11	1	0.085	10900000	11400000	5250000	1310000	4890000	3900000
1192	TRUE	Empty	sp|P62906|RL10A_HUMAN 60S ribosomal protein L10a OS=Homo sapiens OX=9606 GN=RPL10A PE=1 SV=2	P62906	RL10A	25 kDa	0.99951	11	1	0.78	128000000	98100000	60600000	92800000	81100000	127000000
1193	TRUE	Empty	sp|Q6UB35|C1TM_HUMAN Monofunctional C1-tetrahydrofolate synthase, mitochondrial OS=Homo sapiens OX=9606 GN=MTHFD1L PE=1 SV=1	Q6UB35	C1TM	106 kDa	0.999499	11	0.91	0.84	11100000	9880000	5740000	9370000	6160000	9320000
1194	TRUE	Empty	sp|Q96AE7|TTC17_HUMAN Tetratricopeptide repeat protein 17 OS=Homo sapiens OX=9606 GN=TTC17 PE=1 SV=1	Q96AE7	TTC17	130 kDa	0.999496	11	1	0.014	9420000	10700000	9940000	5240000	5210000	7510000
1195	TRUE	Empty	sp|P09622|DLDH_HUMAN Dihydrolipoyl dehydrogenase, mitochondrial OS=Homo sapiens OX=9606 GN=DLD PE=1 SV=2	P09622	DLDH	54 kDa	0.999495	11	1	0.13	12600000	11500000	8900000	17800000	11700000	15100000
1196	TRUE	Empty	sp|P07602|SAP_HUMAN Prosaposin OS=Homo sapiens OX=9606 GN=PSAP PE=1 SV=2	P07602	SAP	58 kDa	0.999482	11	1	0.025	68200000	85600000	46200000	28100000	38200000	26800000
1197	TRUE	Empty	sp|Q8WY21|SORC1_HUMAN VPS10 domain-containing receptor SorCS1 OS=Homo sapiens OX=9606 GN=SORCS1 PE=1 SV=3	Q8WY21	SORC1	130 kDa	0.999459	11	1	0.21	25200000	22200000	9280000	10400000	4120000	14000000
1198	TRUE	Empty	sp|Q9H270|VPS11_HUMAN Vacuolar protein sorting-associated protein 11 homolog OS=Homo sapiens OX=9606 GN=VPS11 PE=1 SV=1	Q9H270	VPS11	108 kDa	0.999454	11	1	0.12	16700000	16100000	7060000	4760000	4550000	9640000
1199	TRUE	Empty	sp|Q32NB8|PGPS1_HUMAN CDP-diacylglycerol--glycerol-3-phosphate 3-phosphatidyltransferase, mitochondrial OS=Homo sapiens OX=9606 GN=PGS1 PE=2 SV=1	Q32NB8	PGPS1	63 kDa	0.999441	11	1	0.024	42800000	43500000	14500000	8520000	5130000	8780000
1200	TRUE	Empty	sp|Q6IN85|P4R3A_HUMAN Serine/threonine-protein phosphatase 4 regulatory subunit 3A OS=Homo sapiens OX=9606 GN=PPP4R3A PE=1 SV=1	Q6IN85	P4R3A	95 kDa	0.99944	11	1	0.26	10700000	11000000	5770000	3320000	6000000	8590000
1201	TRUE	Empty	sp|Q8N3C0|ASCC3_HUMAN Activating signal cointegrator 1 complex subunit 3 OS=Homo sapiens OX=9606 GN=ASCC3 PE=1 SV=3	Q8N3C0	ASCC3	251 kDa	0.999434	11	1	0.89	7840000	7010000	4350000	5250000	5810000	8750000
1202	TRUE	Empty	sp|O15164|TIF1A_HUMAN Transcription intermediary factor 1-alpha OS=Homo sapiens OX=9606 GN=TRIM24 PE=1 SV=3	O15164	TIF1A	117 kDa	0.99942	11	1	0.24	17200000	19700000	8820000	11000000	6190000	11700000
1203	TRUE	Empty	sp|Q53R41|FAKD1_HUMAN FAST kinase domain-containing protein 1, mitochondrial OS=Homo sapiens OX=9606 GN=FASTKD1 PE=1 SV=1	Q53R41	FAKD1	97 kDa	0.999419	11	1	0.99	10300000	10300000	5860000	9180000	5850000	11800000
1204	TRUE	Empty	sp|Q5T160|SYRM_HUMAN Probable arginine--tRNA ligase, mitochondrial OS=Homo sapiens OX=9606 GN=RARS2 PE=1 SV=1	Q5T160	SYRM	66 kDa	0.999412	11	1	0.65	16300000	17000000	9530000	16400000	7850000	13400000
1205	TRUE	Empty	Cluster of sp|Q15323|K1H1_HUMAN Keratin, type I cuticular Ha1 OS=Homo sapiens OX=9606 GN=KRT31 PE=1 SV=3	Q14525	KT33B			14	0.71	0.87	899000	14000000	710000	1420000	1940000	1990000
1206	TRUE	Empty	sp|Q8WVX9|FACR1_HUMAN Fatty acyl-CoA reductase 1 OS=Homo sapiens OX=9606 GN=FAR1 PE=1 SV=1	Q8WVX9	FACR1	59 kDa	0.999396	11	1	0.89	12200000	12400000	11100000	19900000	5070000	20400000
1207	TRUE	Empty	sp|Q8IYI6|EXOC8_HUMAN Exocyst complex component 8 OS=Homo sapiens OX=9606 GN=EXOC8 PE=1 SV=2	Q8IYI6	EXOC8	82 kDa	0.999385	11	1	0.044	18600000	19200000	6730000	2420000	3910000	5930000
1208	TRUE	Empty	sp|P11413|G6PD_HUMAN Glucose-6-phosphate 1-dehydrogenase OS=Homo sapiens OX=9606 GN=G6PD PE=1 SV=4	P11413	G6PD	59 kDa	0.999384	11	1	0.89	11100000	13000000	6290000	7290000	9940000	14200000
1209	TRUE	Empty	sp|O75027|ABCB7_HUMAN Iron-sulfur clusters transporter ABCB7, mitochondrial OS=Homo sapiens OX=9606 GN=ABCB7 PE=1 SV=2	O75027	ABCB7	83 kDa	0.999373	11	1	0.69	10200000	11500000	7730000	20200000	4940000	16100000
1210	TRUE	Empty	sp|Q9Y5S2|MRCKB_HUMAN Serine/threonine-protein kinase MRCK beta OS=Homo sapiens OX=9606 GN=CDC42BPB PE=1 SV=2	Q9Y5S2	MRCKB	194 kDa	0.999311	11	0.91	0.78	5420000	5500000	2550000	3850000	2740000	5370000
1211	TRUE	Empty	sp|Q9Y5E7|PCDB2_HUMAN Protocadherin beta-2 OS=Homo sapiens OX=9606 GN=PCDHB2 PE=1 SV=1	Q9Y5E7	PCDB2	87 kDa	0.999283	11	0.64	0.41	14700000	16600000	13000000	13600000	11200000	15200000
1212	TRUE	Empty	Cluster of sp|P11233|RALA_HUMAN Ras-related protein Ral-A OS=Homo sapiens OX=9606 GN=RALA PE=1 SV=1	P11233	RALA			15	1	0.24	318000000	342000000	159000000	209000000	83600000	199000000
1213	TRUE	Empty	sp|Q8TC07|TBC15_HUMAN TBC1 domain family member 15 OS=Homo sapiens OX=9606 GN=TBC1D15 PE=1 SV=2	Q8TC07	TBC15	79 kDa	0.999271	11	1	0.023	21000000	21300000	9700000	3660000	4790000	7230000
1214	TRUE	Empty	sp|Q9UPN7|PP6R1_HUMAN Serine/threonine-protein phosphatase 6 regulatory subunit 1 OS=Homo sapiens OX=9606 GN=PPP6R1 PE=1 SV=5	Q9UPN7	PP6R1	97 kDa	0.999268	11	0.91	0.31	18300000	20600000	8130000	6310000	6020000	16800000
1215	TRUE	Empty	sp|Q9ULK4|MED23_HUMAN Mediator of RNA polymerase II transcription subunit 23 OS=Homo sapiens OX=9606 GN=MED23 PE=1 SV=2	Q9ULK4	MED23	156 kDa	0.999237	11	1	0.9	5520000	4940000	2000000	3410000	3210000	5750000
1216	TRUE	Empty	sp|P39019|RS19_HUMAN 40S ribosomal protein S19 OS=Homo sapiens OX=9606 GN=RPS19 PE=1 SV=2	P39019	RS19	16 kDa	0.999202	11	1	0.61	188000000	156000000	98800000	118000000	83200000	180000000
1217	TRUE	Empty	sp|Q96KP1|EXOC2_HUMAN Exocyst complex component 2 OS=Homo sapiens OX=9606 GN=EXOC2 PE=1 SV=1	Q96KP1	EXOC2	104 kDa	0.999188	11	1	0.95	7520000	7450000	3380000	4190000	5260000	8020000
1218	TRUE	Empty	sp|Q13596|SNX1_HUMAN Sorting nexin-1 OS=Homo sapiens OX=9606 GN=SNX1 PE=1 SV=3	Q13596	SNX1	59 kDa	0.999148	11	0.82	0.98	5770000	4720000	1990000	3390000	2990000	5550000
1219	TRUE	Empty	sp|Q9UPY3|DICER_HUMAN Endoribonuclease Dicer OS=Homo sapiens OX=9606 GN=DICER1 PE=1 SV=3	Q9UPY3	DICER	219 kDa	0.999137	11	1	0.43	2990000	2410000	1240000	959000	1160000	2690000
1220	TRUE	Empty	sp|Q07666|KHDR1_HUMAN KH domain-containing, RNA-binding, signal transduction-associated protein 1 OS=Homo sapiens OX=9606 GN=KHDRBS1 PE=1 SV=1	Q07666	KHDR1	48 kDa	0.999126	11	0.91	0.25	62800000	62300000	30700000	164000000	51700000	76200000
1221	TRUE	Empty	sp|Q63HN8|RN213_HUMAN E3 ubiquitin-protein ligase RNF213 OS=Homo sapiens OX=9606 GN=RNF213 PE=1 SV=3	Q63HN8	RN213	591 kDa	0.999005	11	1	0.46	2350000	3000000	1560000	776000	1260000	3450000
1222	TRUE	Empty	Cluster of sp|P01111|RASN_HUMAN GTPase NRas OS=Homo sapiens OX=9606 GN=NRAS PE=1 SV=1	P01111	RASN			16	0.88	0.29	102000000	102000000	48500000	76400000	24800000	56800000
1223	TRUE	Empty	sp|P17066|HSP76_HUMAN Heat shock 70 kDa protein 6 OS=Homo sapiens OX=9606 GN=HSPA6 PE=1 SV=2	P17066	HSP76	71 kDa	0.998638	11	0.18	0.78	254000000	271000000	170000000	279000000	181000000	278000000
1224	TRUE	Empty	Cluster of sp|P61254|RL26_HUMAN 60S ribosomal protein L26 OS=Homo sapiens OX=9606 GN=RPL26 PE=1 SV=1	P61254	RL26			12	1	0.49	123000000	99500000	65200000	99300000	92300000	151000000
1225	TRUE	Empty	Cluster of sp|P67775|PP2AA_HUMAN Serine/threonine-protein phosphatase 2A catalytic subunit alpha isoform OS=Homo sapiens OX=9606 GN=PPP2CA PE=1 SV=1	P62714	PP2AB			12	0.92	0.94	22000000	21100000	9070000	17100000	10500000	21500000
1226	TRUE	Empty	sp|P06276|CHLE_HUMAN Cholinesterase OS=Homo sapiens OX=9606 GN=BCHE PE=1 SV=1	P06276	CHLE	68 kDa	0.999822	10	1	0.42	27400000	27300000	16600000	25300000	9690000	20600000
1227	TRUE	Empty	sp|P20339|RAB5A_HUMAN Ras-related protein Rab-5A OS=Homo sapiens OX=9606 GN=RAB5A PE=1 SV=2	P20339	RAB5A	24 kDa	0.999815	10	0.6	0.21	31800000	30800000	19700000	22700000	12300000	22100000
1228	TRUE	Empty	sp|Q07812|BAX_HUMAN Apoptosis regulator BAX OS=Homo sapiens OX=9606 GN=BAX PE=1 SV=1	Q07812	BAX	21 kDa	0.999811	10	1	0.077	255000000	262000000	128000000	68000000	66300000	150000000
1229	TRUE	Empty	sp|P23258|TBG1_HUMAN Tubulin gamma-1 chain OS=Homo sapiens OX=9606 GN=TUBG1 PE=1 SV=2	P23258	TBG1	51 kDa	0.999808	10	1	0.32	21800000	21000000	10800000	10100000	10800000	17200000
1230	TRUE	Empty	sp|Q08431|MFGM_HUMAN Lactadherin OS=Homo sapiens OX=9606 GN=MFGE8 PE=1 SV=3	Q08431	MFGM	43 kDa	0.999806	10	1	0.84	19100000	19300000	8290000	23600000	5850000	16100000
1231	TRUE	Empty	sp|P61020|RAB5B_HUMAN Ras-related protein Rab-5B OS=Homo sapiens OX=9606 GN=RAB5B PE=1 SV=1	P61020	RAB5B	24 kDa	0.999803	10	0.6	0.2	42900000	46700000	29700000	30500000	17900000	34800000
1232	TRUE	Empty	sp|P09211|GSTP1_HUMAN Glutathione S-transferase P OS=Homo sapiens OX=9606 GN=GSTP1 PE=1 SV=2	P09211	GSTP1	23 kDa	0.999797	10	1	0.58	60100000	52200000	23100000	37300000	48600000	77100000
1233	TRUE	Empty	sp|O15173|PGRC2_HUMAN Membrane-associated progesterone receptor component 2 OS=Homo sapiens OX=9606 GN=PGRMC2 PE=1 SV=1	O15173	PGRC2	24 kDa	0.999795	10	0.9	0.36	160000000	171000000	117000000	138000000	61100000	149000000
1234	TRUE	Empty	sp|Q13232|NDK3_HUMAN Nucleoside diphosphate kinase 3 OS=Homo sapiens OX=9606 GN=NME3 PE=1 SV=2	Q13232	NDK3	19 kDa	0.999793	10	1	0.77	250000000	342000000	148000000	354000000	159000000	312000000
1235	TRUE	Empty	sp|Q9ULX6|AKP8L_HUMAN A-kinase anchor protein 8-like OS=Homo sapiens OX=9606 GN=AKAP8L PE=1 SV=4	Q9ULX6	AKP8L	72 kDa	0.999787	10	1	0.93	9990000	10000000	4570000	18400000	2270000	13500000
1236	TRUE	Empty	sp|P40425|PBX2_HUMAN Pre-B-cell leukemia transcription factor 2 OS=Homo sapiens OX=9606 GN=PBX2 PE=1 SV=2	P40425	PBX2	46 kDa	0.999785	10	0.6	0.19	8360000	8200000	5010000	3110000	760000	6540000
1237	TRUE	Empty	sp|Q9Y224|RTRAF_HUMAN RNA transcription, translation and transport factor protein OS=Homo sapiens OX=9606 GN=RTRAF PE=1 SV=1	Q9Y224	RTRAF	28 kDa	0.999785	10	1	0.75	18700000	15300000	7040000	13800000	12000000	16700000
1238	TRUE	Empty	sp|Q9H0V9|LMA2L_HUMAN VIP36-like protein OS=Homo sapiens OX=9606 GN=LMAN2L PE=1 SV=1	Q9H0V9	LMA2L	40 kDa	0.999783	10	1	0.39	76100000	83500000	51500000	65800000	27400000	68600000
1239	TRUE	Empty	sp|Q9BRQ8|FSP1_HUMAN Ferroptosis suppressor protein 1 OS=Homo sapiens OX=9606 GN=AIFM2 PE=1 SV=1	Q9BRQ8	FSP1	41 kDa	0.999778	10	1	0.13	23700000	26900000	13800000	10300000	8030000	17900000
1240	TRUE	Empty	sp|P54709|AT1B3_HUMAN Sodium/potassium-transporting ATPase subunit beta-3 OS=Homo sapiens OX=9606 GN=ATP1B3 PE=1 SV=1	P54709	AT1B3	32 kDa	0.999777	10	1	0.57	60700000	63700000	51000000	101000000	34700000	116000000
1241	TRUE	Empty	sp|Q7Z2W4|ZCCHV_HUMAN Zinc finger CCCH-type antiviral protein 1 OS=Homo sapiens OX=9606 GN=ZC3HAV1 PE=1 SV=3	Q7Z2W4	ZCCHV	101 kDa	0.99977	10	1	0.73	9140000	8330000	3660000	12200000	3180000	13200000
1242	TRUE	Empty	sp|Q93063|EXT2_HUMAN Exostosin-2 OS=Homo sapiens OX=9606 GN=EXT2 PE=1 SV=1	Q93063	EXT2	82 kDa	0.99977	10	1	0.59	6840000	6760000	5430000	7290000	1300000	8990000
1243	TRUE	Empty	sp|Q96CW1|AP2M1_HUMAN AP-2 complex subunit mu OS=Homo sapiens OX=9606 GN=AP2M1 PE=1 SV=2	Q96CW1	AP2M1	50 kDa	0.999762	10	1	0.91	23700000	22000000	11200000	16100000	12900000	25200000
1244	TRUE	Empty	sp|Q14088|RB33A_HUMAN Ras-related protein Rab-33A OS=Homo sapiens OX=9606 GN=RAB33A PE=1 SV=2	Q14088	RB33A	27 kDa	0.999759	10	0.8	0.15	47600000	51700000	21800000	21200000	11500000	28300000
1245	TRUE	Empty	Cluster of sp|P18669|PGAM1_HUMAN Phosphoglycerate mutase 1 OS=Homo sapiens OX=9606 GN=PGAM1 PE=1 SV=2	P15259	PGAM2			11	1	0.69	37100000	34300000	13200000	21000000	30000000	44400000
1246	TRUE	Empty	sp|Q02338|BDH_HUMAN D-beta-hydroxybutyrate dehydrogenase, mitochondrial OS=Homo sapiens OX=9606 GN=BDH1 PE=1 SV=3	Q02338	BDH	38 kDa	0.999756	10	1	0.6	16600000	16700000	16100000	18200000	6420000	20200000
1247	TRUE	Empty	sp|Q92542|NICA_HUMAN Nicastrin OS=Homo sapiens OX=9606 GN=NCSTN PE=1 SV=2	Q92542	NICA	78 kDa	0.999755	10	1	0.55	71700000	77400000	45800000	66800000	28300000	69800000
1248	TRUE	Empty	sp|Q9Y512|SAM50_HUMAN Sorting and assembly machinery component 50 homolog OS=Homo sapiens OX=9606 GN=SAMM50 PE=1 SV=3	Q9Y512	SAM50	52 kDa	0.999752	10	1	0.18	5300000	5850000	4790000	18400000	4630000	13400000
1249	TRUE	Empty	sp|P29144|TPP2_HUMAN Tripeptidyl-peptidase 2 OS=Homo sapiens OX=9606 GN=TPP2 PE=1 SV=4	P29144	TPP2	138 kDa	0.999749	10	1	0.52	10900000	11900000	7010000	12900000	7520000	17600000
1250	TRUE	Empty	sp|Q12770|SCAP_HUMAN Sterol regulatory element-binding protein cleavage-activating protein OS=Homo sapiens OX=9606 GN=SCAP PE=1 SV=4	Q12770	SCAP	140 kDa	0.999743	10	1	0.54	16700000	15500000	24900000	15500000	5930000	27400000
1251	TRUE	Empty	sp|P51398|RT29_HUMAN 28S ribosomal protein S29, mitochondrial OS=Homo sapiens OX=9606 GN=DAP3 PE=1 SV=1	P51398	RT29	46 kDa	0.999742	10	1	0.58	13700000	14500000	8290000	23200000	7490000	19200000
1252	TRUE	Empty	sp|Q14318|FKBP8_HUMAN Peptidyl-prolyl cis-trans isomerase FKBP8 OS=Homo sapiens OX=9606 GN=FKBP8 PE=1 SV=2	Q14318	FKBP8	45 kDa	0.999735	10	1	0.95	37200000	39700000	24700000	53700000	10900000	55900000
1253	TRUE	Empty	sp|O96019|ACL6A_HUMAN Actin-like protein 6A OS=Homo sapiens OX=9606 GN=ACTL6A PE=1 SV=1	O96019	ACL6A	47 kDa	0.999731	10	0.8	0.56	21900000	20600000	9330000	15600000	8900000	15900000
1254	TRUE	Empty	sp|P32969|RL9_HUMAN 60S ribosomal protein L9 OS=Homo sapiens OX=9606 GN=RPL9P9 PE=1 SV=1	P32969	RL9	22 kDa	0.99973	10	1	0.85	76700000	54900000	37300000	47800000	49500000	77300000
1255	TRUE	Empty	sp|Q9H0H0|INT2_HUMAN Integrator complex subunit 2 OS=Homo sapiens OX=9606 GN=INTS2 PE=1 SV=2	Q9H0H0	INT2	134 kDa	0.999727	10	1	0.22	4790000	5150000	2380000	2930000	1900000	2990000
1256	TRUE	Empty	sp|Q12981|SEC20_HUMAN Vesicle transport protein SEC20 OS=Homo sapiens OX=9606 GN=BNIP1 PE=1 SV=3	Q12981	SEC20	26 kDa	0.999725	10	1	0.78	32000000	33500000	21600000	33400000	14300000	36000000
1257	TRUE	Empty	sp|Q96L58|B3GT6_HUMAN Beta-1,3-galactosyltransferase 6 OS=Homo sapiens OX=9606 GN=B3GALT6 PE=1 SV=2	Q96L58	B3GT6	37 kDa	0.999724	10	1	0.68	19500000	19300000	15800000	23800000	11900000	31200000
1258	TRUE	Empty	sp|O95721|SNP29_HUMAN Synaptosomal-associated protein 29 OS=Homo sapiens OX=9606 GN=SNAP29 PE=1 SV=1	O95721	SNP29	29 kDa	0.999722	10	1	0.26	38200000	43800000	21500000	15700000	11200000	38700000
1259	TRUE	Empty	sp|P21912|SDHB_HUMAN Succinate dehydrogenase [ubiquinone] iron-sulfur subunit, mitochondrial OS=Homo sapiens OX=9606 GN=SDHB PE=1 SV=3	P21912	SDHB	32 kDa	0.99972	10	1	0.93	54600000	61400000	50500000	92100000	26200000	78900000
1260	TRUE	Empty	sp|P13073|COX41_HUMAN Cytochrome c oxidase subunit 4 isoform 1, mitochondrial OS=Homo sapiens OX=9606 GN=COX4I1 PE=1 SV=1	P13073	COX41	20 kDa	0.99972	10	1	0.79	79400000	90300000	77700000	145000000	42900000	126000000
1261	TRUE	Empty	sp|Q13155|AIMP2_HUMAN Aminoacyl tRNA synthase complex-interacting multifunctional protein 2 OS=Homo sapiens OX=9606 GN=AIMP2 PE=1 SV=2	Q13155	AIMP2	35 kDa	0.999717	10	1	0.078	39600000	39600000	24900000	18500000	19400000	27100000
1262	TRUE	Empty	sp|P54727|RD23B_HUMAN UV excision repair protein RAD23 homolog B OS=Homo sapiens OX=9606 GN=RAD23B PE=1 SV=1	P54727	RD23B	43 kDa	0.999716	10	1	0.74	47300000	42300000	22300000	28400000	26700000	43500000
1263	TRUE	Empty	sp|Q16623|STX1A_HUMAN Syntaxin-1A OS=Homo sapiens OX=9606 GN=STX1A PE=1 SV=1	Q16623	STX1A	33 kDa	0.999714	10	0.9	0.45	21300000	21600000	14300000	20700000	7670000	17700000
1264	TRUE	Empty	sp|Q8TCT9|HM13_HUMAN Minor histocompatibility antigen H13 OS=Homo sapiens OX=9606 GN=HM13 PE=1 SV=1	Q8TCT9	HM13	41 kDa	0.99971	10	1	0.93	176000000	169000000	143000000	185000000	105000000	207000000
1265	TRUE	Empty	sp|P35613|BASI_HUMAN Basigin OS=Homo sapiens OX=9606 GN=BSG PE=1 SV=2	P35613	BASI	42 kDa	0.999708	10	1	0.65	185000000	196000000	138000000	188000000	83700000	204000000
1266	TRUE	Empty	sp|P61313|RL15_HUMAN 60S ribosomal protein L15 OS=Homo sapiens OX=9606 GN=RPL15 PE=1 SV=2	P61313	RL15	24 kDa	0.999707	10	1	0.83	88900000	74500000	39000000	61600000	52100000	99900000
1267	TRUE	Empty	sp|P53701|CCHL_HUMAN Holocytochrome c-type synthase OS=Homo sapiens OX=9606 GN=HCCS PE=1 SV=1	P53701	CCHL	31 kDa	0.999706	10	1	0.85	35700000	37300000	31400000	60100000	17100000	52600000
1268	TRUE	Empty	sp|Q13162|PRDX4_HUMAN Peroxiredoxin-4 OS=Homo sapiens OX=9606 GN=PRDX4 PE=1 SV=1	Q13162	PRDX4	31 kDa	0.999705	10	0.8	0.81	25800000	25900000	11000000	22800000	17200000	23800000
1269	TRUE	Empty	sp|Q15904|VAS1_HUMAN V-type proton ATPase subunit S1 OS=Homo sapiens OX=9606 GN=ATP6AP1 PE=1 SV=2	Q15904	VAS1	52 kDa	0.999705	10	1	0.26	75600000	84000000	47700000	48100000	24700000	67200000
1270	TRUE	Empty	sp|Q8N183|NDUF2_HUMAN NADH dehydrogenase [ubiquinone] 1 alpha subcomplex assembly factor 2 OS=Homo sapiens OX=9606 GN=NDUFAF2 PE=1 SV=1	Q8N183	NDUF2	20 kDa	0.999704	10	1	0.37	137000000	164000000	95300000	105000000	45100000	142000000
1271	TRUE	Empty	sp|Q9BXW6|OSBL1_HUMAN Oxysterol-binding protein-related protein 1 OS=Homo sapiens OX=9606 GN=OSBPL1A PE=1 SV=2	Q9BXW6	OSBL1	108 kDa	0.999703	10	1	0.47	11900000	12900000	6820000	6970000	1950000	16200000
1272	TRUE	Empty	sp|O00194|RB27B_HUMAN Ras-related protein Rab-27B OS=Homo sapiens OX=9606 GN=RAB27B PE=1 SV=4	O00194	RB27B	25 kDa	0.999701	10	0.7	0.58	34600000	37000000	22700000	37100000	13700000	31000000
1273	TRUE	Empty	sp|O00422|SAP18_HUMAN Histone deacetylase complex subunit SAP18 OS=Homo sapiens OX=9606 GN=SAP18 PE=1 SV=1	O00422	SAP18	18 kDa	0.999699	10	1	0.44	63900000	52500000	74200000	76300000	33000000	50800000
1274	TRUE	Empty	sp|Q9HCG1|ZN160_HUMAN Zinc finger protein 160 OS=Homo sapiens OX=9606 GN=ZNF160 PE=2 SV=3	Q9HCG1	ZN160	94 kDa	0.999697	10	0.7	0.24	8630000	11100000	7180000	3870000	1430000	10800000
1275	TRUE	Empty	sp|Q9P258|RCC2_HUMAN Protein RCC2 OS=Homo sapiens OX=9606 GN=RCC2 PE=1 SV=2	Q9P258	RCC2	56 kDa	0.999691	10	1	0.8	8180000	7780000	2980000	5790000	4930000	8990000
1276	TRUE	Empty	sp|Q5VIR6|VPS53_HUMAN Vacuolar protein sorting-associated protein 53 homolog OS=Homo sapiens OX=9606 GN=VPS53 PE=1 SV=2	Q5VIR6	VPS53	94 kDa	0.999687	10	1	0.099	14200000	14700000	5910000	1950000	4370000	6880000
1277	TRUE	Empty	sp|Q8WWN8|ARAP3_HUMAN Arf-GAP with Rho-GAP domain, ANK repeat and PH domain-containing protein 3 OS=Homo sapiens OX=9606 GN=ARAP3 PE=1 SV=1	Q8WWN8	ARAP3	170 kDa	0.999687	10	1	0.16	19000000	17800000	7330000	5150000	6340000	10800000
1278	TRUE	Empty	sp|P06396|GELS_HUMAN Gelsolin OS=Homo sapiens OX=9606 GN=GSN PE=1 SV=1	P06396	GELS	86 kDa	0.999687	10	1	0.045	5590000	3290000	2150000	14900000	9690000	62300000
1279	TRUE	Empty	sp|P67812|SC11A_HUMAN Signal peptidase complex catalytic subunit SEC11A OS=Homo sapiens OX=9606 GN=SEC11A PE=1 SV=1	P67812	SC11A	21 kDa	0.999685	10	1	0.29	366000000	378000000	290000000	274000000	138000000	360000000
1280	TRUE	Empty	sp|Q14728|MFS10_HUMAN Major facilitator superfamily domain-containing protein 10 OS=Homo sapiens OX=9606 GN=MFSD10 PE=1 SV=1	Q14728	MFS10	48 kDa	0.999685	10	1	0.59	37000000	38100000	29900000	35900000	14600000	43700000
1281	TRUE	Empty	sp|Q96MZ0|GD1L1_HUMAN Ganglioside-induced differentiation-associated protein 1-like 1 OS=Homo sapiens OX=9606 GN=GDAP1L1 PE=2 SV=2	Q96MZ0	GD1L1	42 kDa	0.999684	10	1	0.45	14300000	13100000	7360000	6920000	7950000	12600000
1282	TRUE	Empty	sp|Q9BX79|STRA6_HUMAN Receptor for retinol uptake STRA6 OS=Homo sapiens OX=9606 GN=STRA6 PE=1 SV=1	Q9BX79	STRA6	74 kDa	0.999684	10	1	0.63	75000000	80800000	44300000	148000000	34500000	111000000
1283	TRUE	Empty	sp|Q8IXI1|MIRO2_HUMAN Mitochondrial Rho GTPase 2 OS=Homo sapiens OX=9606 GN=RHOT2 PE=1 SV=2	Q8IXI1	MIRO2	68 kDa	0.99968	10	0.8	0.47	8870000	9030000	7990000	17700000	5500000	16300000
1284	TRUE	Empty	sp|Q9BY44|EIF2A_HUMAN Eukaryotic translation initiation factor 2A OS=Homo sapiens OX=9606 GN=EIF2A PE=1 SV=3	Q9BY44	EIF2A	65 kDa	0.999676	10	1	0.88	15500000	10100000	8760000	9920000	9950000	15600000
1285	TRUE	Empty	sp|Q15293|RCN1_HUMAN Reticulocalbin-1 OS=Homo sapiens OX=9606 GN=RCN1 PE=1 SV=1	Q15293	RCN1	39 kDa	0.999675	10	1	0.87	13800000	17000000	6700000	17800000	3860000	17000000
1286	TRUE	Empty	sp|P32119|PRDX2_HUMAN Peroxiredoxin-2 OS=Homo sapiens OX=9606 GN=PRDX2 PE=1 SV=5	P32119	PRDX2	22 kDa	0.999669	10	0.9	0.95	86200000	86000000	40000000	55400000	74000000	76300000
1287	TRUE	Empty	sp|Q9Y2Z9|COQ6_HUMAN Ubiquinone biosynthesis monooxygenase COQ6, mitochondrial OS=Homo sapiens OX=9606 GN=COQ6 PE=1 SV=2	Q9Y2Z9	COQ6	51 kDa	0.999658	10	1	0.02	46000000	48100000	20500000	11700000	7240000	13200000
1288	TRUE	Empty	sp|O60832|DKC1_HUMAN H/ACA ribonucleoprotein complex subunit DKC1 OS=Homo sapiens OX=9606 GN=DKC1 PE=1 SV=3	O60832	DKC1	58 kDa	0.999657	10	1	0.39	12100000	8500000	5430000	16500000	7490000	11600000
1289	TRUE	Empty	sp|Q13438|OS9_HUMAN Protein OS-9 OS=Homo sapiens OX=9606 GN=OS9 PE=1 SV=1	Q13438	OS9	76 kDa	0.999653	10	1	0.33	13400000	14500000	7580000	9570000	1910000	10900000
1290	TRUE	Empty	sp|Q9Y223|GLCNE_HUMAN Bifunctional UDP-N-acetylglucosamine 2-epimerase/N-acetylmannosamine kinase OS=Homo sapiens OX=9606 GN=GNE PE=1 SV=1	Q9Y223	GLCNE	79 kDa	0.999652	10	1	0.31	7170000	6920000	4890000	2390000	5160000	6450000
1291	TRUE	Empty	sp|O15119|TBX3_HUMAN T-box transcription factor TBX3 OS=Homo sapiens OX=9606 GN=TBX3 PE=1 SV=4	O15119	TBX3	79 kDa	0.99965	10	0.6	0.3	6800000	5770000	2900000	2900000	303000	5110000
1292	TRUE	Empty	sp|P56937|DHB7_HUMAN 3-keto-steroid reductase/17-beta-hydroxysteroid dehydrogenase 7 OS=Homo sapiens OX=9606 GN=HSD17B7 PE=1 SV=1	P56937	DHB7	38 kDa	0.99965	10	1	0.87	22400000	22300000	13200000	26300000	8980000	22900000
1293	TRUE	Empty	sp|O14497|ARI1A_HUMAN AT-rich interactive domain-containing protein 1A OS=Homo sapiens OX=9606 GN=ARID1A PE=1 SV=3	O14497	ARI1A	242 kDa	0.999646	10	0.9	0.5	5630000	5290000	2770000	4080000	2610000	4210000
1294	TRUE	Empty	sp|P49770|EI2BB_HUMAN Translation initiation factor eIF-2B subunit beta OS=Homo sapiens OX=9606 GN=EIF2B2 PE=1 SV=3	P49770	EI2BB	39 kDa	0.999644	10	1	0.22	19600000	21400000	11800000	7090000	6870000	19200000
1295	TRUE	Empty	Cluster of sp|Q96BM9|ARL8A_HUMAN ADP-ribosylation factor-like protein 8A OS=Homo sapiens OX=9606 GN=ARL8A PE=1 SV=1	Q96BM9	ARL8A			14	1	0.083	259000000	271000000	118000000	116000000	82200000	115000000
1296	TRUE	Empty	sp|O60291|MGRN1_HUMAN E3 ubiquitin-protein ligase MGRN1 OS=Homo sapiens OX=9606 GN=MGRN1 PE=1 SV=2	O60291	MGRN1	61 kDa	0.999638	10	1	0.44	13700000	14200000	10800000	11300000	5300000	15400000
1297	TRUE	Empty	sp|P33908|MA1A1_HUMAN Mannosyl-oligosaccharide 1,2-alpha-mannosidase IA OS=Homo sapiens OX=9606 GN=MAN1A1 PE=1 SV=3	P33908	MA1A1	73 kDa	0.999635	10	0.9	0.22	13700000	15800000	9310000	7570000	4750000	13100000
1298	TRUE	Empty	sp|Q96JJ7|TMX3_HUMAN Protein disulfide-isomerase TMX3 OS=Homo sapiens OX=9606 GN=TMX3 PE=1 SV=2	Q96JJ7	TMX3	52 kDa	0.999633	10	1	0.31	26100000	27000000	21700000	23200000	9430000	23800000
1299	TRUE	Empty	sp|O14744|ANM5_HUMAN Protein arginine N-methyltransferase 5 OS=Homo sapiens OX=9606 GN=PRMT5 PE=1 SV=4	O14744	ANM5	73 kDa	0.999628	10	1	0.72	20200000	20300000	7760000	9780000	11900000	18000000
1300	TRUE	Empty	sp|Q9BXS5|AP1M1_HUMAN AP-1 complex subunit mu-1 OS=Homo sapiens OX=9606 GN=AP1M1 PE=1 SV=3	Q9BXS5	AP1M1	49 kDa	0.999627	10	1	0.55	9610000	8970000	5280000	7610000	8210000	11300000
1301	TRUE	Empty	sp|O43747|AP1G1_HUMAN AP-1 complex subunit gamma-1 OS=Homo sapiens OX=9606 GN=AP1G1 PE=1 SV=5	O43747	AP1G1	91 kDa	0.999624	10	1	0.88	8510000	7340000	3200000	5030000	5440000	8650000
1302	TRUE	Empty	sp|P07339|CATD_HUMAN Cathepsin D OS=Homo sapiens OX=9606 GN=CTSD PE=1 SV=1	P07339	CATD	45 kDa	0.999623	10	1	0.58	20900000	21400000	11300000	17600000	19200000	22200000
1303	TRUE	Empty	sp|Q8NBM4|UBAC2_HUMAN Ubiquitin-associated domain-containing protein 2 OS=Homo sapiens OX=9606 GN=UBAC2 PE=1 SV=1	Q8NBM4	UBAC2	39 kDa	0.999619	10	0.9	0.95	7290000	8310000	3350000	11700000	1720000	11600000
1304	TRUE	Empty	sp|Q9NYY8|FAKD2_HUMAN FAST kinase domain-containing protein 2, mitochondrial OS=Homo sapiens OX=9606 GN=FASTKD2 PE=1 SV=1	Q9NYY8	FAKD2	81 kDa	0.999613	10	1	0.56	6960000	6820000	4240000	8290000	2040000	5100000
1305	TRUE	Empty	sp|Q9H7D7|WDR26_HUMAN WD repeat-containing protein 26 OS=Homo sapiens OX=9606 GN=WDR26 PE=1 SV=3	Q9H7D7	WDR26	72 kDa	0.999608	10	1	0.2	23200000	25300000	13000000	14500000	10200000	16100000
1306	TRUE	Empty	sp|O95299|NDUAA_HUMAN NADH dehydrogenase [ubiquinone] 1 alpha subcomplex subunit 10, mitochondrial OS=Homo sapiens OX=9606 GN=NDUFA10 PE=1 SV=1	O95299	NDUAA	41 kDa	0.999607	10	1	0.83	17100000	18000000	15100000	25700000	6180000	21600000
1307	TRUE	Empty	sp|O15498|YKT6_HUMAN Synaptobrevin homolog YKT6 OS=Homo sapiens OX=9606 GN=YKT6 PE=1 SV=1	O15498	YKT6	22 kDa	0.999605	10	1	0.37	23900000	23500000	16300000	10100000	20500000	19800000
1308	TRUE	Empty	sp|P38117|ETFB_HUMAN Electron transfer flavoprotein subunit beta OS=Homo sapiens OX=9606 GN=ETFB PE=1 SV=3	P38117	ETFB	28 kDa	0.999604	10	1	0.03	22200000	23000000	13900000	44900000	30800000	35100000
1309	TRUE	Empty	Cluster of sp|O60684|IMA7_HUMAN Importin subunit alpha-7 OS=Homo sapiens OX=9606 GN=KPNA6 PE=1 SV=1	O60684	IMA7			13	1	0.51	16300000	14500000	3950000	7080000	4270000	10100000
1310	TRUE	Empty	sp|Q9Y3Q0|NALD2_HUMAN N-acetylated-alpha-linked acidic dipeptidase 2 OS=Homo sapiens OX=9606 GN=NAALAD2 PE=1 SV=1	Q9Y3Q0	NALD2	84 kDa	0.9996	10	1	0.41	5590000	5710000	3760000	10700000	2860000	19000000
1311	TRUE	Empty	sp|O94876|TMCC1_HUMAN Transmembrane and coiled-coil domains protein 1 OS=Homo sapiens OX=9606 GN=TMCC1 PE=1 SV=3	O94876	TMCC1	72 kDa	0.999598	10	1	0.7	6110000	8500000	4790000	7670000	2550000	7670000
1312	TRUE	Empty	sp|Q15771|RAB30_HUMAN Ras-related protein Rab-30 OS=Homo sapiens OX=9606 GN=RAB30 PE=1 SV=2	Q15771	RAB30	23 kDa	0.999595	10	0.8	0.14	38600000	40800000	23200000	24100000	11800000	24100000
1313	TRUE	Empty	sp|Q643R3|LPCT4_HUMAN Lysophospholipid acyltransferase LPCAT4 OS=Homo sapiens OX=9606 GN=LPCAT4 PE=1 SV=1	Q643R3	LPCT4	57 kDa	0.999589	10	1	0.83	8900000	9250000	6090000	11600000	2830000	11000000
1314	TRUE	Empty	sp|P62249|RS16_HUMAN 40S ribosomal protein S16 OS=Homo sapiens OX=9606 GN=RPS16 PE=1 SV=2	P62249	RS16	16 kDa	0.999581	10	1	0.69	482000000	471000000	273000000	291000000	285000000	524000000
1315	TRUE	Empty	sp|Q6NXE6|ARMC6_HUMAN Armadillo repeat-containing protein 6 OS=Homo sapiens OX=9606 GN=ARMC6 PE=1 SV=2	Q6NXE6	ARMC6	54 kDa	0.999579	10	1	0.14	15800000	15700000	8390000	3890000	4380000	12300000
1316	TRUE	Empty	sp|P55036|PSMD4_HUMAN 26S proteasome non-ATPase regulatory subunit 4 OS=Homo sapiens OX=9606 GN=PSMD4 PE=1 SV=1	P55036	PSMD4	41 kDa	0.999575	10	1	0.39	10200000	10100000	5070000	5110000	5540000	8330000
1317	TRUE	Empty	sp|Q96I24|FUBP3_HUMAN Far upstream element-binding protein 3 OS=Homo sapiens OX=9606 GN=FUBP3 PE=1 SV=2	Q96I24	FUBP3	62 kDa	0.999573	10	0.9	0.47	7330000	5610000	2090000	10300000	3590000	7630000
1318	TRUE	Empty	sp|Q15020|SART3_HUMAN Squamous cell carcinoma antigen recognized by T-cells 3 OS=Homo sapiens OX=9606 GN=SART3 PE=1 SV=1	Q15020	SART3	110 kDa	0.999569	10	1	0.89	6820000	5110000	2590000	3540000	4200000	7110000
1319	TRUE	Empty	sp|Q5T749|KPRP_HUMAN Keratinocyte proline-rich protein OS=Homo sapiens OX=9606 GN=KPRP PE=1 SV=1	Q5T749	KPRP	64 kDa	0.999567	10	1	0.53	13000000	60100000	41100000	9810000	28400000	33100000
1320	TRUE	Empty	sp|P35659|DEK_HUMAN Protein DEK OS=Homo sapiens OX=9606 GN=DEK PE=1 SV=1	P35659	DEK	43 kDa	0.999563	10	1	0.48	30600000	23000000	16800000	44900000	16300000	36900000
1321	TRUE	Empty	sp|Q9H9A6|LRC40_HUMAN Leucine-rich repeat-containing protein 40 OS=Homo sapiens OX=9606 GN=LRRC40 PE=1 SV=1	Q9H9A6	LRC40	68 kDa	0.999558	10	1	0.12	19300000	17700000	9590000	7250000	7020000	12200000
1322	TRUE	Empty	sp|Q9BZE4|GTPB4_HUMAN GTP-binding protein 4 OS=Homo sapiens OX=9606 GN=GTPBP4 PE=1 SV=3	Q9BZE4	GTPB4	74 kDa	0.999558	10	1	0.76	6580000	5840000	3870000	4870000	4180000	9860000
1323	TRUE	Empty	sp|Q96AX1|VP33A_HUMAN Vacuolar protein sorting-associated protein 33A OS=Homo sapiens OX=9606 GN=VPS33A PE=1 SV=1	Q96AX1	VP33A	68 kDa	0.999553	10	1	0.09	11700000	12400000	5490000	2220000	4960000	5460000
1324	TRUE	Empty	sp|Q86UD4|ZN329_HUMAN Zinc finger protein 329 OS=Homo sapiens OX=9606 GN=ZNF329 PE=1 SV=2	Q86UD4	ZN329	62 kDa	0.99955	10	0.8	0.18	16900000	19800000	26700000	5330000	16300000	15700000
1325	TRUE	Empty	sp|Q8NI60|COQ8A_HUMAN Atypical kinase COQ8A, mitochondrial OS=Homo sapiens OX=9606 GN=COQ8A PE=1 SV=1	Q8NI60	COQ8A	72 kDa	0.999549	10	1	0.58	15900000	17300000	8050000	13800000	6110000	13600000
1326	TRUE	Empty	sp|Q66K14|TBC9B_HUMAN TBC1 domain family member 9B OS=Homo sapiens OX=9606 GN=TBC1D9B PE=1 SV=3	Q66K14	TBC9B	141 kDa	0.999548	10	1	0.14	9770000	9620000	4220000	3110000	3460000	5840000
1327	TRUE	Empty	sp|P37802|TAGL2_HUMAN Transgelin-2 OS=Homo sapiens OX=9606 GN=TAGLN2 PE=1 SV=3	P37802	TAGL2	22 kDa	0.999545	10	0.9	0.14	11000000	11900000	3220000	13500000	15900000	25800000
1328	TRUE	Empty	sp|Q9UNX4|WDR3_HUMAN WD repeat-containing protein 3 OS=Homo sapiens OX=9606 GN=WDR3 PE=1 SV=1	Q9UNX4	WDR3	106 kDa	0.999538	10	1	0.81	5280000	3900000	2630000	5330000	2880000	4340000
1329	TRUE	Empty	sp|O15371|EIF3D_HUMAN Eukaryotic translation initiation factor 3 subunit D OS=Homo sapiens OX=9606 GN=EIF3D PE=1 SV=1	O15371	EIF3D	64 kDa	0.999533	10	1	0.12	12300000	12000000	10900000	5240000	5590000	11600000
1330	TRUE	Empty	sp|Q16537|2A5E_HUMAN Serine/threonine-protein phosphatase 2A 56 kDa regulatory subunit epsilon isoform OS=Homo sapiens OX=9606 GN=PPP2R5E PE=1 SV=1	Q16537	2A5E	55 kDa	0.999529	10	0.8	0.82	17900000	17400000	6840000	14200000	6270000	17400000
1331	TRUE	Empty	sp|Q14232|EI2BA_HUMAN Translation initiation factor eIF-2B subunit alpha OS=Homo sapiens OX=9606 GN=EIF2B1 PE=1 SV=1	Q14232	EI2BA	34 kDa	0.999527	10	1	0.11	13000000	12400000	6800000	2760000	6040000	7170000
1332	TRUE	Empty	sp|Q96I99|SUCB2_HUMAN Succinate--CoA ligase [GDP-forming] subunit beta, mitochondrial OS=Homo sapiens OX=9606 GN=SUCLG2 PE=1 SV=2	Q96I99	SUCB2	47 kDa	0.999525	10	1	0.84	9850000	10700000	7350000	11500000	6270000	12500000
1333	TRUE	Empty	sp|Q96JM2|ZN462_HUMAN Zinc finger protein 462 OS=Homo sapiens OX=9606 GN=ZNF462 PE=1 SV=3	Q96JM2	ZN462	285 kDa	0.999524	10	1	0.72	6170000	7050000	2500000	6510000	1520000	5760000
1334	TRUE	Empty	sp|P52948|NUP98_HUMAN Nuclear pore complex protein Nup98-Nup96 OS=Homo sapiens OX=9606 GN=NUP98 PE=1 SV=4	P52948	NUP98	198 kDa	0.999519	10	1	0.63	4250000	3430000	2240000	7210000	1990000	4340000
1335	TRUE	Empty	sp|P30419|NMT1_HUMAN Glycylpeptide N-tetradecanoyltransferase 1 OS=Homo sapiens OX=9606 GN=NMT1 PE=1 SV=2	P30419	NMT1	57 kDa	0.999517	10	1	0.76	11200000	8360000	4620000	4460000	6100000	11000000
1336	TRUE	Empty	sp|Q9Y285|SYFA_HUMAN Phenylalanine--tRNA ligase alpha subunit OS=Homo sapiens OX=9606 GN=FARSA PE=1 SV=3	Q9Y285	SYFA	58 kDa	0.999512	10	1	0.5	12200000	10500000	4640000	13000000	6820000	16300000
1337	TRUE	Empty	sp|Q8N158|GPC2_HUMAN Glypican-2 OS=Homo sapiens OX=9606 GN=GPC2 PE=1 SV=1	Q8N158	GPC2	63 kDa	0.999509	10	1	0.94	8950000	8710000	3020000	8840000	2310000	13300000
1338	TRUE	Empty	sp|O96011|PX11B_HUMAN Peroxisomal membrane protein 11B OS=Homo sapiens OX=9606 GN=PEX11B PE=1 SV=1	O96011	PX11B	28 kDa	0.999507	10	1	0.29	31200000	33500000	24700000	23900000	13700000	30800000
1339	TRUE	Empty	sp|Q01433|AMPD2_HUMAN AMP deaminase 2 OS=Homo sapiens OX=9606 GN=AMPD2 PE=1 SV=2	Q01433	AMPD2	101 kDa	0.999498	10	1	0.19	4870000	6290000	3830000	10300000	5090000	33600000
1340	TRUE	Empty	Cluster of sp|P01857|IGHG1_HUMAN Immunoglobulin heavy constant gamma 1 OS=Homo sapiens OX=9606 GN=IGHG1 PE=1 SV=1	P01857	IGHG1			12	1	1	8950000000	12700000000	8590000000	8800000000	10000000000	11100000000
1341	TRUE	Empty	sp|P29966|MARCS_HUMAN Myristoylated alanine-rich C-kinase substrate OS=Homo sapiens OX=9606 GN=MARCKS PE=1 SV=4	P29966	MARCS	32 kDa	0.99948	10	0.9	0.32	132000000	143000000	43200000	91800000	15600000	59400000
1342	TRUE	Empty	sp|Q8IYS2|K2013_HUMAN Uncharacterized protein KIAA2013 OS=Homo sapiens OX=9606 GN=KIAA2013 PE=1 SV=1	Q8IYS2	K2013	69 kDa	0.999476	10	1	0.34	16100000	17100000	13300000	13000000	5300000	16800000
1343	TRUE	Empty	sp|Q8N394|TMTC2_HUMAN Protein O-mannosyl-transferase TMTC2 OS=Homo sapiens OX=9606 GN=TMTC2 PE=1 SV=1	Q8N394	TMTC2	94 kDa	0.99946	10	1	0.87	8460000	9050000	6540000	10600000	3140000	12000000
1344	TRUE	Empty	sp|Q99614|TTC1_HUMAN Tetratricopeptide repeat protein 1 OS=Homo sapiens OX=9606 GN=TTC1 PE=1 SV=1	Q99614	TTC1	34 kDa	0.999459	10	1	0.47	5450000	6130000	3670000	2440000	3410000	6620000
1345	TRUE	Empty	sp|O95219|SNX4_HUMAN Sorting nexin-4 OS=Homo sapiens OX=9606 GN=SNX4 PE=1 SV=1	O95219	SNX4	52 kDa	0.999451	10	1	0.83	5960000	5270000	2780000	4230000	2680000	6110000
1346	TRUE	Empty	sp|Q96IG2|FXL20_HUMAN F-box/LRR-repeat protein 20 OS=Homo sapiens OX=9606 GN=FBXL20 PE=1 SV=2	Q96IG2	FXL20	48 kDa	0.999448	10	1	0.49	12800000	13200000	6960000	10900000	3680000	11300000
1347	TRUE	Empty	sp|Q9BVQ7|SPA5L_HUMAN Spermatogenesis-associated protein 5-like protein 1 OS=Homo sapiens OX=9606 GN=SPATA5L1 PE=1 SV=2	Q9BVQ7	SPA5L	81 kDa	0.99944	10	1	0.1	8090000	8320000	3330000	1370000	1960000	4460000
1348	TRUE	Empty	sp|P10321|HLAC_HUMAN HLA class I histocompatibility antigen, C alpha chain OS=Homo sapiens OX=9606 GN=HLA-C PE=1 SV=3	P10321	HLAC	41 kDa	0.999429	10	0.5	0.46	4730000	5180000	4430000	4160000	2280000	5810000
1349	TRUE	Empty	sp|O43808|PM34_HUMAN Peroxisomal membrane protein PMP34 OS=Homo sapiens OX=9606 GN=SLC25A17 PE=1 SV=1	O43808	PM34	35 kDa	0.999413	10	1	0.74	8350000	9490000	8980000	11800000	5080000	17500000
1350	TRUE	Empty	sp|Q9H269|VPS16_HUMAN Vacuolar protein sorting-associated protein 16 homolog OS=Homo sapiens OX=9606 GN=VPS16 PE=1 SV=2	Q9H269	VPS16	95 kDa	0.999411	10	1	0.11	14900000	16100000	7560000	4380000	7920000	7790000
1351	TRUE	Empty	sp|O94880|PHF14_HUMAN PHD finger protein 14 OS=Homo sapiens OX=9606 GN=PHF14 PE=1 SV=2	O94880	PHF14	100 kDa	0.999409	10	1	0.18	33600000	33900000	5260000	5960000	2090000	10800000
1352	TRUE	Empty	sp|P08758|ANXA5_HUMAN Annexin A5 OS=Homo sapiens OX=9606 GN=ANXA5 PE=1 SV=2	P08758	ANXA5	36 kDa	0.999394	10	0.9	0.11	15400000	12900000	6640000	26300000	16100000	19500000
1353	TRUE	Empty	sp|P62081|RS7_HUMAN 40S ribosomal protein S7 OS=Homo sapiens OX=9606 GN=RPS7 PE=1 SV=1	P62081	RS7	22 kDa	0.999394	10	1	0.89	277000000	230000000	152000000	147000000	203000000	287000000
1354	TRUE	Empty	sp|A8MWY0|ELAP2_HUMAN Endosome/lysosome-associated apoptosis and autophagy regulator family member 2 OS=Homo sapiens OX=9606 GN=ELAPOR2 PE=1 SV=2	A8MWY0	ELAP2	114 kDa	0.999385	10	1	0.54	4260000	4130000	2760000	5700000	2100000	11000000
1355	TRUE	Empty	sp|Q9NW13|RBM28_HUMAN RNA-binding protein 28 OS=Homo sapiens OX=9606 GN=RBM28 PE=1 SV=3	Q9NW13	RBM28	86 kDa	0.999382	10	1	0.98	5430000	4990000	2730000	5050000	2860000	5270000
1356	TRUE	Empty	sp|Q9BUP3|HTAI2_HUMAN Oxidoreductase HTATIP2 OS=Homo sapiens OX=9606 GN=HTATIP2 PE=1 SV=2	Q9BUP3	HTAI2	27 kDa	0.999353	10	1	0.078	27600000	29400000	14300000	11800000	7940000	15200000
1357	TRUE	Empty	sp|Q9NP80|PLPL8_HUMAN Calcium-independent phospholipase A2-gamma OS=Homo sapiens OX=9606 GN=PNPLA8 PE=1 SV=1	Q9NP80	PLPL8	88 kDa	0.999351	10	1	0.089	13600000	14800000	6470000	6090000	3120000	6460000
1358	TRUE	Empty	sp|P18206|VINC_HUMAN Vinculin OS=Homo sapiens OX=9606 GN=VCL PE=1 SV=4	P18206	VINC	124 kDa	0.999351	10	1	0.86	3390000	3620000	1330000	1540000	3330000	4100000
1359	TRUE	Empty	sp|Q9NUU7|DD19A_HUMAN ATP-dependent RNA helicase DDX19A OS=Homo sapiens OX=9606 GN=DDX19A PE=1 SV=1	Q9NUU7	DD19A	54 kDa	0.999345	10	1	0.58	6260000	6150000	3230000	4320000	6340000	7380000
1360	TRUE	Empty	sp|Q14847|LASP1_HUMAN LIM and SH3 domain protein 1 OS=Homo sapiens OX=9606 GN=LASP1 PE=1 SV=2	Q14847	LASP1	30 kDa	0.999316	10	1	0.42	37500000	42200000	13200000	17100000	4920000	38200000
1361	TRUE	Empty	sp|Q9UKV3|ACINU_HUMAN Apoptotic chromatin condensation inducer in the nucleus OS=Homo sapiens OX=9606 GN=ACIN1 PE=1 SV=2	Q9UKV3	ACINU	152 kDa	0.999307	10	1	0.65	9140000	7520000	20600000	26500000	8170000	12900000
1362	TRUE	Empty	sp|P07942|LAMB1_HUMAN Laminin subunit beta-1 OS=Homo sapiens OX=9606 GN=LAMB1 PE=1 SV=2	P07942	LAMB1	198 kDa	0.9993	10	1	0.6	4320000	4330000	2890000	3690000	1640000	4860000
1363	TRUE	Empty	sp|P22059|OSBP1_HUMAN Oxysterol-binding protein 1 OS=Homo sapiens OX=9606 GN=OSBP PE=1 SV=1	P22059	OSBP1	89 kDa	0.999296	10	1	0.38	39800000	48100000	13900000	11600000	9490000	41500000
1364	TRUE	Empty	sp|Q9Y266|NUDC_HUMAN Nuclear migration protein nudC OS=Homo sapiens OX=9606 GN=NUDC PE=1 SV=1	Q9Y266	NUDC	38 kDa	0.999287	10	1	0.78	12400000	12100000	5920000	7470000	7960000	11700000
1365	TRUE	Empty	sp|Q8WXA3|RUFY2_HUMAN RUN and FYVE domain-containing protein 2 OS=Homo sapiens OX=9606 GN=RUFY2 PE=1 SV=3	Q8WXA3	RUFY2	70 kDa	0.999277	10	0.9	0.06	19600000	19800000	8300000	5580000	4730000	8640000
1366	TRUE	Empty	sp|Q96MW5|COG8_HUMAN Conserved oligomeric Golgi complex subunit 8 OS=Homo sapiens OX=9606 GN=COG8 PE=1 SV=2	Q96MW5	COG8	68 kDa	0.999241	10	1	0.083	12600000	12200000	5350000	2200000	4300000	5650000
1367	TRUE	Empty	sp|Q12768|WASC5_HUMAN WASH complex subunit 5 OS=Homo sapiens OX=9606 GN=WASHC5 PE=1 SV=1	Q12768	WASC5	134 kDa	0.99922	10	1	0.19	6830000	6230000	3940000	1360000	3620000	4810000
1368	TRUE	Empty	sp|Q13247|SRSF6_HUMAN Serine/arginine-rich splicing factor 6 OS=Homo sapiens OX=9606 GN=SRSF6 PE=1 SV=2	Q13247	SRSF6	40 kDa	0.999189	10	0.7	0.55	10100000	8170000	8790000	28400000	7320000	8260000
1369	TRUE	Empty	sp|Q9Y5H6|PCDA8_HUMAN Protocadherin alpha-8 OS=Homo sapiens OX=9606 GN=PCDHA8 PE=2 SV=1	Q9Y5H6	PCDA8	103 kDa	0.999181	10	0.6	0.98	2200000	2240000	1110000	3200000	758000	2180000
1370	TRUE	Empty	sp|O15355|PPM1G_HUMAN Protein phosphatase 1G OS=Homo sapiens OX=9606 GN=PPM1G PE=1 SV=1	O15355	PPM1G	59 kDa	0.999175	10	1	0.54	5540000	5720000	2520000	4210000	5030000	7000000
1371	TRUE	Empty	sp|Q13330|MTA1_HUMAN Metastasis-associated protein MTA1 OS=Homo sapiens OX=9606 GN=MTA1 PE=1 SV=2	Q13330	MTA1	81 kDa	0.999089	10	0.8	0.93	5590000	4960000	2180000	4410000	2800000	4450000
1372	TRUE	Empty	sp|O75746|CMC1_HUMAN Calcium-binding mitochondrial carrier protein Aralar1 OS=Homo sapiens OX=9606 GN=SLC25A12 PE=1 SV=2	O75746	CMC1	75 kDa	0.999088	10	0.5	0.49	7900000	8170000	8940000	18700000	5550000	12700000
1373	TRUE	Empty	sp|P18583|SON_HUMAN Protein SON OS=Homo sapiens OX=9606 GN=SON PE=1 SV=4	P18583	SON	264 kDa	0.999048	10	1	0.76	13000000	17000000	9540000	19900000	6530000	11400000
1374	TRUE	Empty	sp|P46013|KI67_HUMAN Proliferation marker protein Ki-67 OS=Homo sapiens OX=9606 GN=MKI67 PE=1 SV=2	P46013	KI67	359 kDa	0.999018	10	1	0.62	5070000	5650000	1460000	11700000	1520000	7880000
1375	TRUE	Empty	sp|Q9UNQ2|DIM1_HUMAN Probable dimethyladenosine transferase OS=Homo sapiens OX=9606 GN=DIMT1 PE=1 SV=1	Q9UNQ2	DIM1	35 kDa	0.99899	10	1	0.99	4760000	4970000	2710000	3740000	2890000	6000000
1376	TRUE	Empty	sp|O75962|TRIO_HUMAN Triple functional domain protein OS=Homo sapiens OX=9606 GN=TRIO PE=1 SV=2	O75962	TRIO	347 kDa	0.998947	10	0.6	0.99	1570000	1590000	729000	879000	1070000	1950000
1377	TRUE	Empty	sp|Q15386|UBE3C_HUMAN Ubiquitin-protein ligase E3C OS=Homo sapiens OX=9606 GN=UBE3C PE=1 SV=3	Q15386	UBE3C	124 kDa	0.998907	10	1	0.75	6870000	7080000	6840000	2470000	7690000	10900000
1378	TRUE	Empty	sp|Q8IXI2|MIRO1_HUMAN Mitochondrial Rho GTPase 1 OS=Homo sapiens OX=9606 GN=RHOT1 PE=1 SV=2	Q8IXI2	MIRO1	71 kDa	0.998876	10	0.9	0.87	10600000	11600000	9590000	17900000	5870000	13300000
1379	TRUE	Empty	sp|O94776|MTA2_HUMAN Metastasis-associated protein MTA2 OS=Homo sapiens OX=9606 GN=MTA2 PE=1 SV=1	O94776	MTA2	75 kDa	0.998871	10	0.8	0.48	7250000	5430000	2980000	6690000	4940000	6830000
1380	TRUE	Empty	sp|Q9P2D1|CHD7_HUMAN Chromodomain-helicase-DNA-binding protein 7 OS=Homo sapiens OX=9606 GN=CHD7 PE=1 SV=3	Q9P2D1	CHD7	336 kDa	0.998741	10	1	0.86	7810000	6550000	3650000	7410000	2610000	7550000
1381	TRUE	Empty	sp|Q86UP3|ZFHX4_HUMAN Zinc finger homeobox protein 4 OS=Homo sapiens OX=9606 GN=ZFHX4 PE=1 SV=1	Q86UP3	ZFHX4	394 kDa	0.998321	10	0.4	0.82	4710000	5880000	2810000	5020000	2150000	5480000
1382	TRUE	Empty	sp|Q9NX62|IMPA3_HUMAN Golgi-resident adenosine 3',5'-bisphosphate 3'-phosphatase OS=Homo sapiens OX=9606 GN=BPNT2 PE=1 SV=1	Q9NX62	IMPA3	39 kDa	0.999872	9	1	0.3	24200000	48900000	21500000	13400000	5410000	38500000
1383	TRUE	Empty	sp|Q96KA5|CLP1L_HUMAN Cleft lip and palate transmembrane protein 1-like protein OS=Homo sapiens OX=9606 GN=CLPTM1L PE=1 SV=1	Q96KA5	CLP1L	62 kDa	0.999858	9	1	0.77	23200000	23700000	18700000	31200000	12400000	37000000
1384	TRUE	Empty	sp|Q7Z434|MAVS_HUMAN Mitochondrial antiviral-signaling protein OS=Homo sapiens OX=9606 GN=MAVS PE=1 SV=2	Q7Z434	MAVS	57 kDa	0.999842	9	1	0.64	19200000	22000000	13000000	27200000	3590000	20800000
1385	TRUE	Empty	sp|P10645|CMGA_HUMAN Chromogranin-A OS=Homo sapiens OX=9606 GN=CHGA PE=1 SV=7	P10645	CMGA	51 kDa	0.999809	9	1	0.23	6600000	8270000	4300000	8290000	8940000	7390000
1386	TRUE	Empty	sp|Q8WXX5|DNJC9_HUMAN DnaJ homolog subfamily C member 9 OS=Homo sapiens OX=9606 GN=DNAJC9 PE=1 SV=1	Q8WXX5	DNJC9	30 kDa	0.999807	9	1	0.13	31700000	25200000	23400000	9400000	7210000	26500000
1387	TRUE	Empty	sp|Q2PZI1|D19L1_HUMAN Probable C-mannosyltransferase DPY19L1 OS=Homo sapiens OX=9606 GN=DPY19L1 PE=2 SV=1	Q2PZI1	D19L1	77 kDa	0.999801	9	1	0.5	9840000	9750000	6930000	8020000	2960000	11100000
1388	TRUE	Empty	sp|Q9Y679|AUP1_HUMAN Lipid droplet-regulating VLDL assembly factor AUP1 OS=Homo sapiens OX=9606 GN=AUP1 PE=1 SV=2	Q9Y679	AUP1	46 kDa	0.999798	9	1	0.71	23700000	25600000	17000000	28200000	6600000	29900000
1389	TRUE	Empty	sp|Q6ZNB6|NFXL1_HUMAN NF-X1-type zinc finger protein NFXL1 OS=Homo sapiens OX=9606 GN=NFXL1 PE=1 SV=2	Q6ZNB6	NFXL1	101 kDa	0.999797	9	1	0.97	6540000	7240000	5260000	8890000	2630000	10200000
1390	TRUE	Empty	Cluster of sp|Q14141|SEPT6_HUMAN Septin-6 OS=Homo sapiens OX=9606 GN=SEPTIN6 PE=1 SV=4	Q14141	SEPT6			13	1	0.65	28200000	24400000	10700000	19700000	19800000	30900000
1391	TRUE	Empty	sp|P09972|ALDOC_HUMAN Fructose-bisphosphate aldolase C OS=Homo sapiens OX=9606 GN=ALDOC PE=1 SV=2	P09972	ALDOC	39 kDa	0.999786	9	0.89	0.58	14700000	15000000	7500000	8950000	16900000	20100000
1392	TRUE	Empty	sp|Q8NEN9|PDZD8_HUMAN PDZ domain-containing protein 8 OS=Homo sapiens OX=9606 GN=PDZD8 PE=1 SV=1	Q8NEN9	PDZD8	129 kDa	0.99978	9	1	0.34	6110000	6280000	3420000	4070000	1190000	5350000
1393	TRUE	Empty	sp|P53597|SUCA_HUMAN Succinate--CoA ligase [ADP/GDP-forming] subunit alpha, mitochondrial OS=Homo sapiens OX=9606 GN=SUCLG1 PE=1 SV=4	P53597	SUCA	36 kDa	0.999767	9	1	0.58	38200000	41300000	28800000	25200000	25800000	46400000
1394	TRUE	Empty	sp|P84095|RHOG_HUMAN Rho-related GTP-binding protein RhoG OS=Homo sapiens OX=9606 GN=RHOG PE=1 SV=1	P84095	RHOG	21 kDa	0.999765	9	0.89	0.24	22300000	24000000	14500000	15600000	5850000	17300000
1395	TRUE	Empty	sp|P08708|RS17_HUMAN 40S ribosomal protein S17 OS=Homo sapiens OX=9606 GN=RPS17 PE=1 SV=2	P08708	RS17	16 kDa	0.99976	9	1	0.8	70500000	54600000	30800000	53400000	38100000	75300000
1396	TRUE	Empty	sp|P51665|PSMD7_HUMAN 26S proteasome non-ATPase regulatory subunit 7 OS=Homo sapiens OX=9606 GN=PSMD7 PE=1 SV=2	P51665	PSMD7	37 kDa	0.99976	9	1	0.49	17700000	16900000	7950000	8020000	10400000	14200000
1397	TRUE	Empty	sp|Q04837|SSBP_HUMAN Single-stranded DNA-binding protein, mitochondrial OS=Homo sapiens OX=9606 GN=SSBP1 PE=1 SV=1	Q04837	SSBP	17 kDa	0.99976	9	1	0.58	206000000	212000000	120000000	91000000	71300000	328000000
1398	TRUE	Empty	sp|Q8NCG7|DGLB_HUMAN Diacylglycerol lipase-beta OS=Homo sapiens OX=9606 GN=DAGLB PE=1 SV=2	Q8NCG7	DGLB	74 kDa	0.999756	9	1	0.16	23300000	24900000	9800000	10500000	5080000	12800000
1399	TRUE	Empty	sp|Q9NUQ9|CYRIB_HUMAN CYFIP-related Rac1 interactor B OS=Homo sapiens OX=9606 GN=CYRIB PE=1 SV=1	Q9NUQ9	CYRIB	37 kDa	0.999755	9	0.89	0.38	9430000	8410000	4070000	3420000	4350000	7650000
1400	TRUE	Empty	sp|P62826|RAN_HUMAN GTP-binding nuclear protein Ran OS=Homo sapiens OX=9606 GN=RAN PE=1 SV=3	P62826	RAN	24 kDa	0.999753	9	1	0.86	123000000	116000000	59300000	82300000	86600000	140000000
1401	TRUE	Empty	sp|P31942|HNRH3_HUMAN Heterogeneous nuclear ribonucleoprotein H3 OS=Homo sapiens OX=9606 GN=HNRNPH3 PE=1 SV=2	P31942	HNRH3	37 kDa	0.99975	9	0.89	0.38	7800000	7050000	4290000	18500000	4230000	12400000
1402	TRUE	Empty	sp|P26583|HMGB2_HUMAN High mobility group protein B2 OS=Homo sapiens OX=9606 GN=HMGB2 PE=1 SV=2	P26583	HMGB2	24 kDa	0.999748	9	0.89	0.66	49000000	48800000	21900000	36600000	23100000	39300000
1403	TRUE	Empty	sp|Q9NQX7|ITM2C_HUMAN Integral membrane protein 2C OS=Homo sapiens OX=9606 GN=ITM2C PE=1 SV=1	Q9NQX7	ITM2C	30 kDa	0.999747	9	1	0.78	28600000	28100000	19800000	27100000	15100000	31000000
1404	TRUE	Empty	sp|Q9P0I2|EMC3_HUMAN ER membrane protein complex subunit 3 OS=Homo sapiens OX=9606 GN=EMC3 PE=1 SV=3	Q9P0I2	EMC3	30 kDa	0.999745	9	1	0.83	27900000	29000000	22600000	31200000	13400000	35500000
1405	TRUE	Empty	sp|A5A3E0|POTEF_HUMAN POTE ankyrin domain family member F OS=Homo sapiens OX=9606 GN=POTEF PE=1 SV=2	A5A3E0	POTEF	121 kDa	0.999744	9	0.33	0.017	12800000	11900000	6400000	140000000	45200000	408000000
1406	TRUE	Empty	sp|Q9UEU0|VTI1B_HUMAN Vesicle transport through interaction with t-SNAREs homolog 1B OS=Homo sapiens OX=9606 GN=VTI1B PE=1 SV=3	Q9UEU0	VTI1B	27 kDa	0.999744	9	1	0.3	35400000	38400000	19300000	23400000	8170000	28400000
1407	TRUE	Empty	sp|P50336|PPOX_HUMAN Protoporphyrinogen oxidase OS=Homo sapiens OX=9606 GN=PPOX PE=1 SV=1	P50336	PPOX	51 kDa	0.999741	9	1	0.59	47800000	50800000	42300000	52000000	28200000	49100000
1408	TRUE	Empty	sp|Q92520|FAM3C_HUMAN Protein FAM3C OS=Homo sapiens OX=9606 GN=FAM3C PE=1 SV=1	Q92520	FAM3C	25 kDa	0.999741	9	1	0.28	60100000	60500000	42500000	38900000	18600000	57600000
1409	TRUE	Empty	sp|Q05084|ICA69_HUMAN Islet cell autoantigen 1 OS=Homo sapiens OX=9606 GN=ICA1 PE=1 SV=2	Q05084	ICA69	55 kDa	0.999739	9	1	0.056	16800000	18500000	7130000	3050000	6730000	5120000
1410	TRUE	Empty	sp|P27105|STOM_HUMAN Stomatin OS=Homo sapiens OX=9606 GN=STOM PE=1 SV=3	P27105	STOM	32 kDa	0.999734	9	1	0.67	14100000	15100000	9810000	20700000	7990000	20300000
1411	TRUE	Empty	sp|Q96G23|CERS2_HUMAN Ceramide synthase 2 OS=Homo sapiens OX=9606 GN=CERS2 PE=1 SV=1	Q96G23	CERS2	45 kDa	0.999734	9	1	0.85	72600000	79800000	69300000	87500000	37100000	102000000
1412	TRUE	Empty	sp|Q9UJX6|ANC2_HUMAN Anaphase-promoting complex subunit 2 OS=Homo sapiens OX=9606 GN=ANAPC2 PE=1 SV=1	Q9UJX6	ANC2	94 kDa	0.999734	9	1	0.14	10300000	10300000	3770000	2220000	2940000	5520000
1413	TRUE	Empty	sp|O14818|PSA7_HUMAN Proteasome subunit alpha type-7 OS=Homo sapiens OX=9606 GN=PSMA7 PE=1 SV=1	O14818	PSA7	28 kDa	0.999729	9	1	0.23	40900000	41600000	20100000	15000000	23300000	27300000
1414	TRUE	Empty	sp|P17174|AATC_HUMAN Aspartate aminotransferase, cytoplasmic OS=Homo sapiens OX=9606 GN=GOT1 PE=1 SV=3	P17174	AATC	46 kDa	0.999724	9	1	0.82	7820000	6870000	2670000	3490000	7220000	7690000
1415	TRUE	Empty	sp|Q8N5I4|DHRSX_HUMAN Dehydrogenase/reductase SDR family member on chromosome X OS=Homo sapiens OX=9606 GN=DHRSX PE=1 SV=2	Q8N5I4	DHRSX	36 kDa	0.999721	9	1	0.26	17900000	17800000	9720000	10400000	5320000	14000000
1416	TRUE	Empty	sp|Q02127|PYRD_HUMAN Dihydroorotate dehydrogenase (quinone), mitochondrial OS=Homo sapiens OX=9606 GN=DHODH PE=1 SV=3	Q02127	PYRD	43 kDa	0.99972	9	1	0.16	9300000	9660000	6480000	7260000	2200000	5290000
1417	TRUE	Empty	sp|Q5BKZ1|ZN326_HUMAN DBIRD complex subunit ZNF326 OS=Homo sapiens OX=9606 GN=ZNF326 PE=1 SV=2	Q5BKZ1	ZN326	66 kDa	0.999714	9	1	0.11	595000	682000	383000	27500000	1120000	2150000
1418	TRUE	Empty	sp|Q9H6R4|NOL6_HUMAN Nucleolar protein 6 OS=Homo sapiens OX=9606 GN=NOL6 PE=1 SV=2	Q9H6R4	NOL6	128 kDa	0.99971	9	1	0.54	5330000	3960000	1710000	7530000	2400000	5200000
1419	TRUE	Empty	sp|Q13283|G3BP1_HUMAN Ras GTPase-activating protein-binding protein 1 OS=Homo sapiens OX=9606 GN=G3BP1 PE=1 SV=1	Q13283	G3BP1	52 kDa	0.999691	9	1	0.94	13300000	11000000	3860000	7680000	6680000	12200000
1420	TRUE	Empty	sp|Q14202|ZMYM3_HUMAN Zinc finger MYM-type protein 3 OS=Homo sapiens OX=9606 GN=ZMYM3 PE=1 SV=2	Q14202	ZMYM3	152 kDa	0.999691	9	0.89	0.26	4050000	4620000	1690000	2310000	1000000	2490000
1421	TRUE	Empty	sp|O43324|MCA3_HUMAN Eukaryotic translation elongation factor 1 epsilon-1 OS=Homo sapiens OX=9606 GN=EEF1E1 PE=1 SV=1	O43324	MCA3	20 kDa	0.999691	9	1	0.026	40300000	43000000	29100000	16100000	22500000	23700000
1422	TRUE	Empty	sp|O00264|PGRC1_HUMAN Membrane-associated progesterone receptor component 1 OS=Homo sapiens OX=9606 GN=PGRMC1 PE=1 SV=3	O00264	PGRC1	22 kDa	0.99969	9	0.89	0.28	303000000	332000000	233000000	262000000	111000000	257000000
1423	TRUE	Empty	sp|Q15691|MARE1_HUMAN Microtubule-associated protein RP/EB family member 1 OS=Homo sapiens OX=9606 GN=MAPRE1 PE=1 SV=3	Q15691	MARE1	30 kDa	0.99969	9	1	0.54	11600000	10100000	3800000	8380000	9100000	12200000
1424	TRUE	Empty	sp|P18621|RL17_HUMAN 60S ribosomal protein L17 OS=Homo sapiens OX=9606 GN=RPL17 PE=1 SV=3	P18621	RL17	21 kDa	0.999676	9	1	0.76	125000000	111000000	73900000	94600000	51000000	150000000
1425	TRUE	Empty	sp|O43809|CPSF5_HUMAN Cleavage and polyadenylation specificity factor subunit 5 OS=Homo sapiens OX=9606 GN=NUDT21 PE=1 SV=1	O43809	CPSF5	26 kDa	0.999674	9	1	0.21	16400000	15700000	7830000	82200000	15300000	20700000
1426	TRUE	Empty	sp|P40925|MDHC_HUMAN Malate dehydrogenase, cytoplasmic OS=Homo sapiens OX=9606 GN=MDH1 PE=1 SV=4	P40925	MDHC	36 kDa	0.999672	9	1	0.68	22100000	21300000	9510000	13000000	18700000	30300000
1427	TRUE	Empty	sp|Q92688|AN32B_HUMAN Acidic leucine-rich nuclear phosphoprotein 32 family member B OS=Homo sapiens OX=9606 GN=ANP32B PE=1 SV=1	Q92688	AN32B	29 kDa	0.999667	9	0.78	0.27	55600000	73100000	44500000	33900000	45900000	54400000
1428	TRUE	Empty	sp|Q15003|CND2_HUMAN Condensin complex subunit 2 OS=Homo sapiens OX=9606 GN=NCAPH PE=1 SV=3	Q15003	CND2	83 kDa	0.999666	9	1	0.47	9040000	9300000	3910000	3780000	2440000	10300000
1429	TRUE	Empty	sp|Q9Y277|VDAC3_HUMAN Voltage-dependent anion-selective channel protein 3 OS=Homo sapiens OX=9606 GN=VDAC3 PE=1 SV=1	Q9Y277	VDAC3	31 kDa	0.999661	9	1	0.32	60800000	63500000	62900000	139000000	49800000	97700000
1430	TRUE	Empty	sp|O14908|GIPC1_HUMAN PDZ domain-containing protein GIPC1 OS=Homo sapiens OX=9606 GN=GIPC1 PE=1 SV=2	O14908	GIPC1	36 kDa	0.99966	9	1	0.73	36700000	45700000	75900000	27400000	143000000	58700000
1431	TRUE	Empty	sp|Q9ULC3|RAB23_HUMAN Ras-related protein Rab-23 OS=Homo sapiens OX=9606 GN=RAB23 PE=1 SV=1	Q9ULC3	RAB23	27 kDa	0.999651	9	1	0.31	14700000	15000000	6770000	10800000	2090000	8940000
1432	TRUE	Empty	sp|P22670|RFX1_HUMAN MHC class II regulatory factor RFX1 OS=Homo sapiens OX=9606 GN=RFX1 PE=1 SV=2	P22670	RFX1	105 kDa	0.99965	9	0.78	0.085	8440000	8170000	4540000	2860000	1240000	4590000
1433	TRUE	Empty	sp|P29762|RABP1_HUMAN Cellular retinoic acid-binding protein 1 OS=Homo sapiens OX=9606 GN=CRABP1 PE=1 SV=2	P29762	RABP1	16 kDa	0.999648	9	0.89	0.051	4860000	4780000	2630000	8250000	9690000	28500000
1434	TRUE	Empty	sp|Q9UN86|G3BP2_HUMAN Ras GTPase-activating protein-binding protein 2 OS=Homo sapiens OX=9606 GN=G3BP2 PE=1 SV=2	Q9UN86	G3BP2	54 kDa	0.999645	9	1	0.78	8250000	7560000	2800000	5500000	4750000	9610000
1435	TRUE	Empty	sp|Q99829|CPNE1_HUMAN Copine-1 OS=Homo sapiens OX=9606 GN=CPNE1 PE=1 SV=1	Q99829	CPNE1	59 kDa	0.999643	9	1	0.089	13900000	11100000	5430000	25400000	13400000	29200000
1436	TRUE	Empty	sp|P48723|HSP13_HUMAN Heat shock 70 kDa protein 13 OS=Homo sapiens OX=9606 GN=HSPA13 PE=1 SV=1	P48723	HSP13	52 kDa	0.999642	9	1	0.58	28100000	28200000	20700000	26900000	13000000	28400000
1437	TRUE	Empty	tr|A0A1W2PQ72|A0A1W2PQ72_HUMAN Myb_DNA-bind_4 domain-containing protein OS=Homo sapiens OX=9606 GN=LOC100421372 PE=1 SV=1	A0A1W2PQ72	A0A1W2PQ72	40 kDa	0.999642	9	1	0.37	14400000	11300000	2480000	7370000	163000	5700000
1438	TRUE	Empty	sp|O00178|GTPB1_HUMAN GTP-binding protein 1 OS=Homo sapiens OX=9606 GN=GTPBP1 PE=1 SV=3	O00178	GTPB1	72 kDa	0.999637	9	1	0.71	9060000	6910000	3370000	5710000	6380000	8450000
1439	TRUE	Empty	sp|P57088|TMM33_HUMAN Transmembrane protein 33 OS=Homo sapiens OX=9606 GN=TMEM33 PE=1 SV=2	P57088	TMM33	28 kDa	0.999636	9	1	0.91	234000000	260000000	175000000	288000000	113000000	376000000
1440	TRUE	Empty	sp|Q6IQ22|RAB12_HUMAN Ras-related protein Rab-12 OS=Homo sapiens OX=9606 GN=RAB12 PE=1 SV=3	Q6IQ22	RAB12	27 kDa	0.999635	9	0.89	0.16	10300000	10400000	5220000	3960000	2460000	7410000
1441	TRUE	Empty	sp|Q7Z7H5|TMED4_HUMAN Transmembrane emp24 domain-containing protein 4 OS=Homo sapiens OX=9606 GN=TMED4 PE=1 SV=1	Q7Z7H5	TMED4	26 kDa	0.999632	9	0.89	0.13	247000000	268000000	178000000	142000000	83500000	197000000
1442	TRUE	Empty	sp|Q9BX95|SGPP1_HUMAN Sphingosine-1-phosphate phosphatase 1 OS=Homo sapiens OX=9606 GN=SGPP1 PE=1 SV=2	Q9BX95	SGPP1	49 kDa	0.999631	9	1	0.22	18400000	18900000	11700000	10500000	3060000	14500000
1443	TRUE	Empty	sp|Q9Y639|NPTN_HUMAN Neuroplastin OS=Homo sapiens OX=9606 GN=NPTN PE=1 SV=2	Q9Y639	NPTN	44 kDa	0.999627	9	1	0.68	36800000	38800000	32000000	40300000	17400000	43700000
1444	TRUE	Empty	sp|Q8TBB6|S7A14_HUMAN Probable cationic amino acid transporter OS=Homo sapiens OX=9606 GN=SLC7A14 PE=1 SV=3	Q8TBB6	S7A14	84 kDa	0.999627	9	1	0.29	17900000	19200000	7880000	11300000	3750000	11500000
1445	TRUE	Empty	sp|O00303|EIF3F_HUMAN Eukaryotic translation initiation factor 3 subunit F OS=Homo sapiens OX=9606 GN=EIF3F PE=1 SV=1	O00303	EIF3F	38 kDa	0.999626	9	1	0.37	16900000	14100000	8650000	5440000	11000000	12800000
1446	TRUE	Empty	sp|P51858|HDGF_HUMAN Hepatoma-derived growth factor OS=Homo sapiens OX=9606 GN=HDGF PE=1 SV=1	P51858	HDGF	27 kDa	0.999626	9	0.89	0.95	13000000	12700000	5670000	8620000	9980000	11500000
1447	TRUE	Empty	sp|P09429|HMGB1_HUMAN High mobility group protein B1 OS=Homo sapiens OX=9606 GN=HMGB1 PE=1 SV=3	P09429	HMGB1	25 kDa	0.999624	9	0.89	0.7	80000000	82000000	49400000	50700000	55300000	86300000
1448	TRUE	Empty	sp|Q3ZCQ8|TIM50_HUMAN Mitochondrial import inner membrane translocase subunit TIM50 OS=Homo sapiens OX=9606 GN=TIMM50 PE=1 SV=2	Q3ZCQ8	TIM50	40 kDa	0.999616	9	1	0.59	20400000	20800000	19200000	51900000	11400000	30000000
1449	TRUE	Empty	sp|P09960|LKHA4_HUMAN Leukotriene A-4 hydrolase OS=Homo sapiens OX=9606 GN=LTA4H PE=1 SV=2	P09960	LKHA4	69 kDa	0.999611	9	1	0.95	5890000	4460000	1700000	1800000	3650000	7570000
1450	TRUE	Empty	sp|P29373|RABP2_HUMAN Cellular retinoic acid-binding protein 2 OS=Homo sapiens OX=9606 GN=CRABP2 PE=1 SV=2	P29373	RABP2	16 kDa	0.999608	9	0.89	0.75	77100000	88000000	26200000	40400000	53400000	55300000
1451	TRUE	Empty	sp|O60507|TPST1_HUMAN Protein-tyrosine sulfotransferase 1 OS=Homo sapiens OX=9606 GN=TPST1 PE=1 SV=1	O60507	TPST1	42 kDa	0.999599	9	1	0.66	20500000	19800000	14500000	19400000	6910000	24600000
1452	TRUE	Empty	sp|P61619|S61A1_HUMAN Protein transport protein Sec61 subunit alpha isoform 1 OS=Homo sapiens OX=9606 GN=SEC61A1 PE=1 SV=2	P61619	S61A1	52 kDa	0.999593	9	0.56	0.87	74700000	80700000	70000000	84100000	38900000	109000000
1453	TRUE	Empty	sp|Q9NUM4|T106B_HUMAN Transmembrane protein 106B OS=Homo sapiens OX=9606 GN=TMEM106B PE=1 SV=2	Q9NUM4	T106B	31 kDa	0.999592	9	1	0.51	35400000	36800000	18300000	31000000	9660000	30400000
1454	TRUE	Empty	sp|P60953|CDC42_HUMAN Cell division control protein 42 homolog OS=Homo sapiens OX=9606 GN=CDC42 PE=1 SV=2	P60953	CDC42	21 kDa	0.999585	9	0.78	0.47	93500000	99300000	57700000	81000000	38300000	82900000
1455	TRUE	Empty	sp|Q8IV63|VRK3_HUMAN Inactive serine/threonine-protein kinase VRK3 OS=Homo sapiens OX=9606 GN=VRK3 PE=1 SV=2	Q8IV63	VRK3	53 kDa	0.999578	9	1	0.045	61300000	50200000	6030000	2090000	715000	4600000
1456	TRUE	Empty	sp|Q8WU76|SCFD2_HUMAN Sec1 family domain-containing protein 2 OS=Homo sapiens OX=9606 GN=SCFD2 PE=1 SV=2	Q8WU76	SCFD2	75 kDa	0.999577	9	1	0.23	16700000	18600000	7620000	10000000	3710000	10000000
1457	TRUE	Empty	sp|P29590|PML_HUMAN Protein PML OS=Homo sapiens OX=9606 GN=PML PE=1 SV=3	P29590	PML	98 kDa	0.999576	9	1	0.67	15200000	14700000	11800000	16900000	12000000	15500000
1458	TRUE	Empty	sp|Q96C19|EFHD2_HUMAN EF-hand domain-containing protein D2 OS=Homo sapiens OX=9606 GN=EFHD2 PE=1 SV=1	Q96C19	EFHD2	27 kDa	0.999572	9	1	0.03	1310000	1550000	639000	60300000	3990000	60200000
1459	TRUE	Empty	sp|P62280|RS11_HUMAN 40S ribosomal protein S11 OS=Homo sapiens OX=9606 GN=RPS11 PE=1 SV=3	P62280	RS11	18 kDa	0.999572	9	1	0.95	152000000	141000000	81900000	103000000	97800000	184000000
1460	TRUE	Empty	sp|Q6PML9|ZNT9_HUMAN Zinc transporter 9 OS=Homo sapiens OX=9606 GN=SLC30A9 PE=1 SV=1	Q6PML9	ZNT9	64 kDa	0.99957	9	1	0.31	5530000	6830000	6500000	15900000	4430000	15100000
1461	TRUE	Empty	sp|Q9H0U3|MAGT1_HUMAN Magnesium transporter protein 1 OS=Homo sapiens OX=9606 GN=MAGT1 PE=1 SV=1	Q9H0U3	MAGT1	38 kDa	0.999569	9	1	0.69	27500000	35700000	28700000	30200000	14900000	42000000
1462	TRUE	Empty	sp|Q9UJ14|GGT7_HUMAN Glutathione hydrolase 7 OS=Homo sapiens OX=9606 GN=GGT7 PE=1 SV=2	Q9UJ14	GGT7	70 kDa	0.999569	9	1	0.29	13100000	15500000	8640000	11300000	4480000	10000000
1463	TRUE	Empty	sp|P53007|TXTP_HUMAN Tricarboxylate transport protein, mitochondrial OS=Homo sapiens OX=9606 GN=SLC25A1 PE=1 SV=2	P53007	TXTP	34 kDa	0.999566	9	1	0.32	16800000	18700000	20000000	53200000	12700000	43600000
1464	TRUE	Empty	sp|Q6UWP7|LCLT1_HUMAN Lysocardiolipin acyltransferase 1 OS=Homo sapiens OX=9606 GN=LCLAT1 PE=1 SV=1	Q6UWP7	LCLT1	49 kDa	0.999561	9	1	0.66	108000000	122000000	73900000	113000000	44000000	117000000
1465	TRUE	Empty	sp|Q96PK6|RBM14_HUMAN RNA-binding protein 14 OS=Homo sapiens OX=9606 GN=RBM14 PE=1 SV=2	Q96PK6	RBM14	69 kDa	0.999561	9	1	0.36	9180000	10300000	6630000	16600000	7140000	12500000
1466	TRUE	Empty	sp|Q8WTV0|SCRB1_HUMAN Scavenger receptor class B member 1 OS=Homo sapiens OX=9606 GN=SCARB1 PE=1 SV=1	Q8WTV0	SCRB1	61 kDa	0.999559	9	1	0.55	29300000	33300000	17800000	26400000	9210000	31000000
1467	TRUE	Empty	sp|P37235|HPCL1_HUMAN Hippocalcin-like protein 1 OS=Homo sapiens OX=9606 GN=HPCAL1 PE=1 SV=3	P37235	HPCL1	22 kDa	0.999553	9	0.67	0.0081	8770000	9550000	6330000	16800000	14500000	15200000
1468	TRUE	Empty	sp|O43402|EMC8_HUMAN ER membrane protein complex subunit 8 OS=Homo sapiens OX=9606 GN=EMC8 PE=1 SV=1	O43402	EMC8	24 kDa	0.999546	9	1	0.82	21200000	22800000	18500000	25600000	10800000	26200000
1469	TRUE	Empty	sp|Q9UKM9|RALY_HUMAN RNA-binding protein Raly OS=Homo sapiens OX=9606 GN=RALY PE=1 SV=1	Q9UKM9	RALY	32 kDa	0.999544	9	1	0.021	9970000	9310000	13600000	36500000	18300000	25100000
1470	TRUE	Empty	sp|Q9P2C4|TM181_HUMAN Transmembrane protein 181 OS=Homo sapiens OX=9606 GN=TMEM181 PE=1 SV=2	Q9P2C4	TM181	69 kDa	0.999538	9	1	0.44	21400000	22600000	13300000	14300000	8500000	22800000
1471	TRUE	Empty	sp|Q96C36|P5CR2_HUMAN Pyrroline-5-carboxylate reductase 2 OS=Homo sapiens OX=9606 GN=PYCR2 PE=1 SV=1	Q96C36	P5CR2	34 kDa	0.999536	9	0.78	0.63	9780000	9700000	7080000	10400000	6580000	14800000
1472	TRUE	Empty	sp|Q6PIU2|NCEH1_HUMAN Neutral cholesterol ester hydrolase 1 OS=Homo sapiens OX=9606 GN=NCEH1 PE=1 SV=3	Q6PIU2	NCEH1	46 kDa	0.999531	9	1	0.95	8670000	9600000	5810000	10700000	3180000	12900000
1473	TRUE	Empty	sp|Q15154|PCM1_HUMAN Pericentriolar material 1 protein OS=Homo sapiens OX=9606 GN=PCM1 PE=1 SV=5	Q15154	PCM1	229 kDa	0.999516	9	0.89	0.25	7200000	7840000	3060000	2400000	1690000	6050000
1474	TRUE	Empty	sp|Q96HE7|ERO1A_HUMAN ERO1-like protein alpha OS=Homo sapiens OX=9606 GN=ERO1A PE=1 SV=2	Q96HE7	ERO1A	54 kDa	0.999508	9	1	0.58	12600000	12100000	6110000	10500000	9920000	14400000
1475	TRUE	Empty	sp|P40938|RFC3_HUMAN Replication factor C subunit 3 OS=Homo sapiens OX=9606 GN=RFC3 PE=1 SV=2	P40938	RFC3	41 kDa	0.999507	9	1	0.51	16200000	16300000	8080000	10100000	7530000	14600000
1476	TRUE	Empty	sp|Q9Y383|LC7L2_HUMAN Putative RNA-binding protein Luc7-like 2 OS=Homo sapiens OX=9606 GN=LUC7L2 PE=1 SV=2	Q9Y383	LC7L2	47 kDa	0.999496	9	0.67	0.21	7550000	6830000	4370000	8360000	6790000	9720000
1477	TRUE	Empty	sp|Q8NBM8|PCYXL_HUMAN Prenylcysteine oxidase-like OS=Homo sapiens OX=9606 GN=PCYOX1L PE=1 SV=2	Q8NBM8	PCYXL	55 kDa	0.99949	9	1	0.054	91600000	85400000	43700000	39800000	29200000	37500000
1478	TRUE	Empty	sp|P62277|RS13_HUMAN 40S ribosomal protein S13 OS=Homo sapiens OX=9606 GN=RPS13 PE=1 SV=2	P62277	RS13	17 kDa	0.999485	9	1	1	136000000	107000000	65400000	85200000	75700000	147000000
1479	TRUE	Empty	sp|P02649|APOE_HUMAN Apolipoprotein E OS=Homo sapiens OX=9606 GN=APOE PE=1 SV=1	P02649	APOE	36 kDa	0.999483	9	1	0.041	12000000	13800000	5690000	2800000	2400000	5310000
1480	TRUE	Empty	sp|Q08J23|NSUN2_HUMAN RNA cytosine C(5)-methyltransferase NSUN2 OS=Homo sapiens OX=9606 GN=NSUN2 PE=1 SV=2	Q08J23	NSUN2	86 kDa	0.999481	9	1	0.58	6230000	5300000	3040000	4020000	5350000	7970000
1481	TRUE	Empty	sp|O76031|CLPX_HUMAN ATP-dependent Clp protease ATP-binding subunit clpX-like, mitochondrial OS=Homo sapiens OX=9606 GN=CLPX PE=1 SV=2	O76031	CLPX	69 kDa	0.999478	9	1	0.093	17500000	22500000	19200000	16200000	12900000	17200000
1482	TRUE	Empty	sp|O94806|KPCD3_HUMAN Serine/threonine-protein kinase D3 OS=Homo sapiens OX=9606 GN=PRKD3 PE=1 SV=1	O94806	KPCD3	100 kDa	0.999474	9	0.67	0.91	9100000	8440000	1140000	14700000	959000	4210000
1483	TRUE	Empty	sp|P10155|RO60_HUMAN 60 kDa SS-A/Ro ribonucleoprotein OS=Homo sapiens OX=9606 GN=RO60 PE=1 SV=2	P10155	RO60	61 kDa	0.999473	9	1	0.71	8390000	6130000	2870000	4550000	5820000	8740000
1484	TRUE	Empty	sp|O75122|CLAP2_HUMAN CLIP-associating protein 2 OS=Homo sapiens OX=9606 GN=CLASP2 PE=1 SV=3	O75122	CLAP2	141 kDa	0.999471	9	0.67	0.013	18600000	21000000	8470000	3010000	4110000	4790000
1485	TRUE	Empty	sp|P18085|ARF4_HUMAN ADP-ribosylation factor 4 OS=Homo sapiens OX=9606 GN=ARF4 PE=1 SV=3	P18085	ARF4	21 kDa	0.999468	9	0.56	0.62	45300000	43000000	23600000	34600000	27800000	33500000
1486	TRUE	Empty	sp|O15144|ARPC2_HUMAN Actin-related protein 2/3 complex subunit 2 OS=Homo sapiens OX=9606 GN=ARPC2 PE=1 SV=1	O15144	ARPC2	34 kDa	0.999467	9	1	0.3	5920000	6010000	2140000	7070000	5570000	6840000
1487	TRUE	Empty	sp|P62937|PPIA_HUMAN Peptidyl-prolyl cis-trans isomerase A OS=Homo sapiens OX=9606 GN=PPIA PE=1 SV=2	P62937	PPIA	18 kDa	0.99946	9	1	0.5	169000000	149000000	63600000	126000000	128000000	225000000
1488	TRUE	Empty	Cluster of sp|P84085|ARF5_HUMAN ADP-ribosylation factor 5 OS=Homo sapiens OX=9606 GN=ARF5 PE=1 SV=2	P61204	ARF3			12	0.67	0.26	122000000	118000000	61000000	62900000	67700000	80700000
1489	TRUE	Empty	sp|Q9Y496|KIF3A_HUMAN Kinesin-like protein KIF3A OS=Homo sapiens OX=9606 GN=KIF3A PE=1 SV=4	Q9Y496	KIF3A	80 kDa	0.999448	9	1	0.61	1510000	1910000	532000	991000	1560000	2100000
1490	TRUE	Empty	sp|Q9Y5K5|UCHL5_HUMAN Ubiquitin carboxyl-terminal hydrolase isozyme L5 OS=Homo sapiens OX=9606 GN=UCHL5 PE=1 SV=3	Q9Y5K5	UCHL5	38 kDa	0.99944	9	1	0.96	10200000	9130000	4090000	6840000	5580000	9420000
1491	TRUE	Empty	sp|Q8NCL4|GALT6_HUMAN Polypeptide N-acetylgalactosaminyltransferase 6 OS=Homo sapiens OX=9606 GN=GALNT6 PE=1 SV=2	Q8NCL4	GALT6	71 kDa	0.999437	9	1	0.36	4610000	5210000	3510000	2760000	843000	6040000
1492	TRUE	Empty	sp|P60660|MYL6_HUMAN Myosin light polypeptide 6 OS=Homo sapiens OX=9606 GN=MYL6 PE=1 SV=2	P60660	MYL6	17 kDa	0.999429	9	0.78	0.00083	10900000	9180000	6610000	265000000	332000000	1000000000
1493	TRUE	Empty	sp|Q86VS8|HOOK3_HUMAN Protein Hook homolog 3 OS=Homo sapiens OX=9606 GN=HOOK3 PE=1 SV=2	Q86VS8	HOOK3	83 kDa	0.999429	9	1	0.15	4550000	4860000	1710000	630000	1320000	2610000
1494	TRUE	Empty	sp|P09936|UCHL1_HUMAN Ubiquitin carboxyl-terminal hydrolase isozyme L1 OS=Homo sapiens OX=9606 GN=UCHL1 PE=1 SV=2	P09936	UCHL1	25 kDa	0.999425	9	1	0.41	125000000	117000000	53700000	93900000	128000000	154000000
1495	TRUE	Empty	sp|Q9NTX5|ECHD1_HUMAN Ethylmalonyl-CoA decarboxylase OS=Homo sapiens OX=9606 GN=ECHDC1 PE=1 SV=2	Q9NTX5	ECHD1	34 kDa	0.999409	9	1	0.23	15800000	15300000	8430000	8330000	7150000	11700000
1496	TRUE	Empty	sp|Q9HB40|RISC_HUMAN Retinoid-inducible serine carboxypeptidase OS=Homo sapiens OX=9606 GN=SCPEP1 PE=1 SV=1	Q9HB40	RISC	51 kDa	0.999403	9	1	0.44	11000000	11700000	5740000	8280000	4640000	8720000
1497	TRUE	Empty	sp|Q9NVR2|INT10_HUMAN Integrator complex subunit 10 OS=Homo sapiens OX=9606 GN=INTS10 PE=1 SV=2	Q9NVR2	INT10	82 kDa	0.999402	9	1	0.018	14100000	14500000	7790000	4730000	5160000	5750000
1498	TRUE	Empty	sp|P51610|HCFC1_HUMAN Host cell factor 1 OS=Homo sapiens OX=9606 GN=HCFC1 PE=1 SV=2	P51610	HCFC1	209 kDa	0.999399	9	1	0.91	5920000	5260000	3750000	5320000	3360000	7160000
1499	TRUE	Empty	sp|Q16881|TRXR1_HUMAN Thioredoxin reductase 1, cytoplasmic OS=Homo sapiens OX=9606 GN=TXNRD1 PE=1 SV=3	Q16881	TRXR1	71 kDa	0.999388	9	1	0.95	4220000	3570000	1830000	1810000	3570000	3960000
1500	TRUE	Empty	sp|P19784|CSK22_HUMAN Casein kinase II subunit alpha' OS=Homo sapiens OX=9606 GN=CSNK2A2 PE=1 SV=1	P19784	CSK22	41 kDa	0.999369	9	1	0.17	3910000	3820000	2100000	3060000	8600000	8550000
1501	TRUE	Empty	sp|P35251|RFC1_HUMAN Replication factor C subunit 1 OS=Homo sapiens OX=9606 GN=RFC1 PE=1 SV=4	P35251	RFC1	128 kDa	0.999367	9	1	0.84	8030000	6600000	4010000	8950000	3630000	8250000
1502	TRUE	Empty	sp|Q96T88|UHRF1_HUMAN E3 ubiquitin-protein ligase UHRF1 OS=Homo sapiens OX=9606 GN=UHRF1 PE=1 SV=1	Q96T88	UHRF1	90 kDa	0.999356	9	1	0.45	5470000	4660000	1560000	11400000	1960000	9930000
1503	TRUE	Empty	sp|Q9P2K6|KLH42_HUMAN Kelch-like protein 42 OS=Homo sapiens OX=9606 GN=KLHL42 PE=1 SV=2	Q9P2K6	KLH42	57 kDa	0.999349	9	1	0.15	1070000	905000	734000	1780000	1980000	35200000
1504	TRUE	Empty	sp|P48729|KC1A_HUMAN Casein kinase I isoform alpha OS=Homo sapiens OX=9606 GN=CSNK1A1 PE=1 SV=2	P48729	KC1A	39 kDa	0.999342	9	1	0.88	15400000	12300000	6190000	10100000	9280000	14400000
1505	TRUE	Empty	sp|P37837|TALDO_HUMAN Transaldolase OS=Homo sapiens OX=9606 GN=TALDO1 PE=1 SV=2	P37837	TALDO	38 kDa	0.999334	9	1	0.69	10400000	10900000	4100000	5990000	9880000	13100000
1506	TRUE	Empty	sp|P26373|RL13_HUMAN 60S ribosomal protein L13 OS=Homo sapiens OX=9606 GN=RPL13 PE=1 SV=4	P26373	RL13	24 kDa	0.999324	9	1	0.85	312000000	338000000	145000000	566000000	93600000	426000000
1507	TRUE	Empty	sp|P27635|RL10_HUMAN 60S ribosomal protein L10 OS=Homo sapiens OX=9606 GN=RPL10 PE=1 SV=4	P27635	RL10	25 kDa	0.999324	9	1	0.78	222000000	235000000	251000000	125000000	311000000	262000000
1508	TRUE	Empty	sp|O43602|DCX_HUMAN Neuronal migration protein doublecortin OS=Homo sapiens OX=9606 GN=DCX PE=1 SV=4	O43602	DCX	41 kDa	0.999323	9	0.78	0.28	29300000	25600000	9420000	34400000	24400000	34100000
1509	TRUE	Empty	sp|Q9UJX2|CDC23_HUMAN Cell division cycle protein 23 homolog OS=Homo sapiens OX=9606 GN=CDC23 PE=1 SV=3	Q9UJX2	CDC23	69 kDa	0.999318	9	1	0.66	10500000	10200000	5530000	7870000	7220000	16800000
1510	TRUE	Empty	sp|P51790|CLCN3_HUMAN H(+)/Cl(-) exchange transporter 3 OS=Homo sapiens OX=9606 GN=CLCN3 PE=1 SV=2	P51790	CLCN3	91 kDa	0.999314	9	0.67	0.26	22200000	22000000	8720000	11400000	4620000	13600000
1511	TRUE	Empty	sp|Q96TA2|YMEL1_HUMAN ATP-dependent zinc metalloprotease YME1L1 OS=Homo sapiens OX=9606 GN=YME1L1 PE=1 SV=2	Q96TA2	YMEL1	86 kDa	0.999313	9	1	0.48	5430000	5790000	5390000	13700000	3340000	10100000
1512	TRUE	Empty	sp|P40424|PBX1_HUMAN Pre-B-cell leukemia transcription factor 1 OS=Homo sapiens OX=9606 GN=PBX1 PE=1 SV=1	P40424	PBX1	47 kDa	0.999299	9	0.33	0.16	12500000	12400000	7260000	4710000	843000	7880000
1513	TRUE	Empty	sp|P35249|RFC4_HUMAN Replication factor C subunit 4 OS=Homo sapiens OX=9606 GN=RFC4 PE=1 SV=2	P35249	RFC4	40 kDa	0.999298	9	1	0.56	14700000	13200000	6100000	8790000	6750000	11000000
1514	TRUE	Empty	sp|P49959|MRE11_HUMAN Double-strand break repair protein MRE11 OS=Homo sapiens OX=9606 GN=MRE11 PE=1 SV=3	P49959	MRE11	81 kDa	0.99928	9	1	0.68	4470000	4320000	1630000	2260000	2420000	3590000
1515	TRUE	Empty	sp|Q8IWA4|MFN1_HUMAN Mitofusin-1 OS=Homo sapiens OX=9606 GN=MFN1 PE=1 SV=3	Q8IWA4	MFN1	84 kDa	0.999256	9	0.89	0.99	5990000	5570000	4250000	9060000	2190000	7050000
1516	TRUE	Empty	sp|P51159|RB27A_HUMAN Ras-related protein Rab-27A OS=Homo sapiens OX=9606 GN=RAB27A PE=1 SV=3	P51159	RB27A	25 kDa	0.99924	9	0.67	0.15	20600000	22900000	10400000	11100000	4710000	12100000
1517	TRUE	Empty	sp|P50851|LRBA_HUMAN Lipopolysaccharide-responsive and beige-like anchor protein OS=Homo sapiens OX=9606 GN=LRBA PE=1 SV=4	P50851	LRBA	319 kDa	0.999217	9	0.78	0.11	2990000	2770000	436000	248000	295000	650000
1518	TRUE	Empty	sp|P62495|ERF1_HUMAN Eukaryotic peptide chain release factor subunit 1 OS=Homo sapiens OX=9606 GN=ETF1 PE=1 SV=3	P62495	ERF1	49 kDa	0.999215	9	1	0.49	9780000	8380000	4830000	6480000	9430000	12200000
1519	TRUE	Empty	sp|O60645|EXOC3_HUMAN Exocyst complex component 3 OS=Homo sapiens OX=9606 GN=EXOC3 PE=1 SV=3	O60645	EXOC3	86 kDa	0.999214	9	1	0.26	5210000	5440000	1450000	1130000	2390000	2210000
1520	TRUE	Empty	sp|P51617|IRAK1_HUMAN Interleukin-1 receptor-associated kinase 1 OS=Homo sapiens OX=9606 GN=IRAK1 PE=1 SV=2	P51617	IRAK1	77 kDa	0.99918	9	1	0.43	6800000	7590000	2810000	2440000	2100000	7390000
1521	TRUE	Empty	sp|O60701|UGDH_HUMAN UDP-glucose 6-dehydrogenase OS=Homo sapiens OX=9606 GN=UGDH PE=1 SV=1	O60701	UGDH	55 kDa	0.99913	9	1	0.88	6400000	5220000	2350000	2900000	4180000	5480000
1522	TRUE	Empty	sp|P06241|FYN_HUMAN Tyrosine-protein kinase Fyn OS=Homo sapiens OX=9606 GN=FYN PE=1 SV=3	P06241	FYN	61 kDa	0.999083	9	0.56	0.75	1650000	1490000	616000	2980000	500000	1910000
1523	TRUE	Empty	sp|Q8N5Y8|PAR16_HUMAN Protein mono-ADP-ribosyltransferase PARP16 OS=Homo sapiens OX=9606 GN=PARP16 PE=1 SV=2	Q8N5Y8	PAR16	36 kDa	0.999078	9	1	0.75	6020000	6690000	4170000	8000000	1990000	6640000
1524	TRUE	Empty	sp|Q9NRJ7|PCDBG_HUMAN Protocadherin beta-16 OS=Homo sapiens OX=9606 GN=PCDHB16 PE=1 SV=4	Q9NRJ7	PCDBG	85 kDa	0.999054	9	0.56	0.66	2180000	2110000	1510000	2160000	801000	2390000
1525	TRUE	Empty	sp|Q8TEQ6|GEMI5_HUMAN Gem-associated protein 5 OS=Homo sapiens OX=9606 GN=GEMIN5 PE=1 SV=3	Q8TEQ6	GEMI5	169 kDa	0.999043	9	1	0.26	3120000	3030000	2560000	2440000	5280000	5460000
1526	TRUE	Empty	sp|Q5VW36|FOCAD_HUMAN Focadhesin OS=Homo sapiens OX=9606 GN=FOCAD PE=1 SV=1	Q5VW36	FOCAD	200 kDa	0.999035	9	1	0.068	7850000	7400000	4750000	1540000	3660000	3900000
1527	TRUE	Empty	sp|Q13098|CSN1_HUMAN COP9 signalosome complex subunit 1 OS=Homo sapiens OX=9606 GN=GPS1 PE=1 SV=4	Q13098	CSN1	56 kDa	0.999013	9	1	0.92	8140000	6250000	3140000	3160000	5300000	8360000
1528	TRUE	Empty	sp|Q9UQ16|DYN3_HUMAN Dynamin-3 OS=Homo sapiens OX=9606 GN=DNM3 PE=1 SV=4	Q9UQ16	DYN3	98 kDa	0.998973	9	0.22	0.027	23500000	24600000	11400000	3880000	8510000	6250000
1529	TRUE	Empty	sp|P13796|PLSL_HUMAN Plastin-2 OS=Homo sapiens OX=9606 GN=LCP1 PE=1 SV=6	P13796	PLSL	70 kDa	0.998908	9	1	0.28	5240000	6120000	2080000	5080000	5890000	9570000
1530	TRUE	Empty	sp|P23919|KTHY_HUMAN Thymidylate kinase OS=Homo sapiens OX=9606 GN=DTYMK PE=1 SV=4	P23919	KTHY	24 kDa	0.998899	9	1	0.052	4600000	4490000	2000000	9570000	6460000	7580000
1531	TRUE	Empty	sp|Q9HCE1|MOV10_HUMAN Helicase MOV-10 OS=Homo sapiens OX=9606 GN=MOV10 PE=1 SV=2	Q9HCE1	MOV10	114 kDa	0.998894	9	1	0.11	2930000	2630000	1810000	4580000	2810000	3700000
1532	TRUE	Empty	sp|O00186|STXB3_HUMAN Syntaxin-binding protein 3 OS=Homo sapiens OX=9606 GN=STXBP3 PE=1 SV=2	O00186	STXB3	68 kDa	0.998854	9	1	0.65	8900000	9130000	4960000	8700000	2850000	8750000
1533	TRUE	Empty	sp|P04049|RAF1_HUMAN RAF proto-oncogene serine/threonine-protein kinase OS=Homo sapiens OX=9606 GN=RAF1 PE=1 SV=1	P04049	RAF1	73 kDa	0.998845	9	0.56	0.14	3520000	4010000	1610000	1210000	1240000	2240000
1534	TRUE	Empty	sp|Q7L014|DDX46_HUMAN Probable ATP-dependent RNA helicase DDX46 OS=Homo sapiens OX=9606 GN=DDX46 PE=1 SV=2	Q7L014	DDX46	117 kDa	0.998828	9	1	0.25	2220000	2170000	904000	2400000	2100000	3040000
1535	TRUE	Empty	sp|Q7KYR7|BT2A1_HUMAN Butyrophilin subfamily 2 member A1 OS=Homo sapiens OX=9606 GN=BTN2A1 PE=1 SV=3	Q7KYR7	BT2A1	60 kDa	0.998764	9	1	0.61	13100000	21700000	21000000	12600000	16700000	19900000
1536	TRUE	Empty	sp|Q9HCC0|MCCB_HUMAN Methylcrotonoyl-CoA carboxylase beta chain, mitochondrial OS=Homo sapiens OX=9606 GN=MCCC2 PE=1 SV=1	Q9HCC0	MCCB	61 kDa	0.998755	9	1	0.16	6080000	5840000	5760000	8570000	5670000	8540000
1537	TRUE	Empty	sp|O60229|KALRN_HUMAN Kalirin OS=Homo sapiens OX=9606 GN=KALRN PE=1 SV=3	O60229	KALRN	340 kDa	0.998733	9	0.56	0.33	2370000	2280000	971000	846000	1260000	1570000
1538	TRUE	Empty	sp|Q8TEQ8|PIGO_HUMAN GPI ethanolamine phosphate transferase 3 OS=Homo sapiens OX=9606 GN=PIGO PE=1 SV=3	Q8TEQ8	PIGO	119 kDa	0.998714	9	1	0.44	6810000	7150000	5560000	6130000	2000000	7500000
1539	TRUE	Empty	sp|O94915|FRYL_HUMAN Protein furry homolog-like OS=Homo sapiens OX=9606 GN=FRYL PE=1 SV=2	O94915	FRYL	340 kDa	0.998589	9	0.89	0.25	4120000	4110000	2480000	1420000	2440000	3450000
1540	TRUE	Empty	sp|Q99996|AKAP9_HUMAN A-kinase anchor protein 9 OS=Homo sapiens OX=9606 GN=AKAP9 PE=1 SV=4	Q99996	AKAP9	453 kDa	0.998526	9	1	0.22	3200000	3430000	1550000	1460000	1150000	2390000
1541	TRUE	Empty	sp|Q96F07|CYFP2_HUMAN Cytoplasmic FMR1-interacting protein 2 OS=Homo sapiens OX=9606 GN=CYFIP2 PE=1 SV=2	Q96F07	CYFP2	148 kDa	0.998339	9	0.22	0.81	473000	253000	61800	162000	250000	301000
1542	TRUE	Empty	Cluster of sp|O60814|H2B1K_HUMAN Histone H2B type 1-K OS=Homo sapiens OX=9606 GN=H2BC12 PE=1 SV=3	O60814	H2B1K			11	1	0.39	2470000000	2450000000	994000000	761000000	311000000	3050000000
1543	TRUE	Empty	sp|P19484|TFEB_HUMAN Transcription factor EB OS=Homo sapiens OX=9606 GN=TFEB PE=1 SV=3	P19484	TFEB	53 kDa	0.999888	8	0.75	0.024	21400000	14900000	9890000	1810000	1550000	6190000
1544	TRUE	Empty	sp|P11217|PYGM_HUMAN Glycogen phosphorylase, muscle form OS=Homo sapiens OX=9606 GN=PYGM PE=1 SV=6	P11217	PYGM	97 kDa	0.999888	8	0.25	0.34	2150000	2080000	978000	1400000	3480000	3100000
1545	TRUE	Empty	sp|Q96D53|COQ8B_HUMAN Atypical kinase COQ8B, mitochondrial OS=Homo sapiens OX=9606 GN=COQ8B PE=1 SV=2	Q96D53	COQ8B	60 kDa	0.999856	8	1	0.81	10400000	11000000	6620000	11700000	4230000	11500000
1546	TRUE	Empty	sp|O14828|SCAM3_HUMAN Secretory carrier-associated membrane protein 3 OS=Homo sapiens OX=9606 GN=SCAMP3 PE=1 SV=3	O14828	SCAM3	38 kDa	0.999855	8	1	0.13	170000000	184000000	68600000	60100000	27500000	88700000
1547	TRUE	Empty	sp|Q9GZY8|MFF_HUMAN Mitochondrial fission factor OS=Homo sapiens OX=9606 GN=MFF PE=1 SV=1	Q9GZY8	MFF	38 kDa	0.999854	8	1	0.73	6970000	7820000	4340000	20500000	2160000	11700000
1548	TRUE	Empty	sp|Q8NBN7|RDH13_HUMAN Retinol dehydrogenase 13 OS=Homo sapiens OX=9606 GN=RDH13 PE=1 SV=2	Q8NBN7	RDH13	36 kDa	0.999841	8	1	0.95	7400000	8740000	7260000	9690000	4890000	10400000
1549	TRUE	Empty	sp|Q9H330|TM245_HUMAN Transmembrane protein 245 OS=Homo sapiens OX=9606 GN=TMEM245 PE=1 SV=3	Q9H330	TM245	97 kDa	0.999834	8	1	0.47	10300000	12000000	11000000	19600000	7080000	24800000
1550	TRUE	Empty	sp|Q9NZ53|PDXL2_HUMAN Podocalyxin-like protein 2 OS=Homo sapiens OX=9606 GN=PODXL2 PE=1 SV=1	Q9NZ53	PDXL2	65 kDa	0.999827	8	1	0.35	9870000	9170000	4580000	7410000	1840000	6240000
1551	TRUE	Empty	sp|P49069|CAMLG_HUMAN Guided entry of tail-anchored proteins factor CAMLG OS=Homo sapiens OX=9606 GN=CAMLG PE=1 SV=1	P49069	CAMLG	33 kDa	0.999823	8	1	0.5	30900000	35100000	22000000	30600000	12200000	30300000
1552	TRUE	Empty	Group of sp|O43790|KRT86_HUMAN Keratin, type II cuticular Hb6 OS=Homo sapiens OX=9606 GN=KRT86 PE=1 SV=1	O43790	KRT86		0.999821	8	1	0.32	8900000	20200000	8810000	35400000	8620000	32000000
1553	TRUE	Empty	sp|O94766|B3GA3_HUMAN Galactosylgalactosylxylosylprotein 3-beta-glucuronosyltransferase 3 OS=Homo sapiens OX=9606 GN=B3GAT3 PE=1 SV=2	O94766	B3GA3	37 kDa	0.999817	8	1	0.51	12200000	11600000	8190000	9990000	5080000	12000000
1554	TRUE	Empty	sp|P15927|RFA2_HUMAN Replication protein A 32 kDa subunit OS=Homo sapiens OX=9606 GN=RPA2 PE=1 SV=1	P15927	RFA2	29 kDa	0.999813	8	1	0.021	92100000	93700000	51800000	6990000	8930000	30100000
1555	TRUE	Empty	sp|P40616|ARL1_HUMAN ADP-ribosylation factor-like protein 1 OS=Homo sapiens OX=9606 GN=ARL1 PE=1 SV=1	P40616	ARL1	20 kDa	0.999813	8	1	0.17	54700000	52400000	34600000	28900000	29500000	43400000
1556	TRUE	Empty	sp|Q9BRK5|CAB45_HUMAN 45 kDa calcium-binding protein OS=Homo sapiens OX=9606 GN=SDF4 PE=1 SV=1	Q9BRK5	CAB45	42 kDa	0.999809	8	1	0.24	15100000	17800000	9720000	9110000	5750000	13700000
1557	TRUE	Empty	sp|P62263|RS14_HUMAN 40S ribosomal protein S14 OS=Homo sapiens OX=9606 GN=RPS14 PE=1 SV=3	P62263	RS14	16 kDa	0.999797	8	1	0.97	191000000	168000000	114000000	115000000	151000000	215000000
1558	TRUE	Empty	sp|Q96BY9|SARAF_HUMAN Store-operated calcium entry-associated regulatory factor OS=Homo sapiens OX=9606 GN=SARAF PE=1 SV=1	Q96BY9	SARAF	37 kDa	0.999795	8	1	0.99	13500000	16100000	8490000	18400000	5610000	18300000
1559	TRUE	Empty	Group of sp|B7ZAQ6|GPHRA_HUMAN Golgi pH regulator A OS=Homo sapiens OX=9606 GN=GPR89A PE=1 SV=2	B7ZAQ6	GPHRA		0.999795	8	1	0.95	14600000	14600000	8500000	18000000	6120000	18000000
1560	TRUE	Empty	sp|P55209|NP1L1_HUMAN Nucleosome assembly protein 1-like 1 OS=Homo sapiens OX=9606 GN=NAP1L1 PE=1 SV=1	P55209	NP1L1	45 kDa	0.99979	8	0.88	0.55	42700000	38900000	22400000	20900000	23600000	42400000
1561	TRUE	Empty	sp|Q9UGV2|NDRG3_HUMAN Protein NDRG3 OS=Homo sapiens OX=9606 GN=NDRG3 PE=1 SV=2	Q9UGV2	NDRG3	41 kDa	0.999786	8	1	0.64	10400000	11500000	5790000	7890000	3150000	13600000
1562	TRUE	Empty	sp|Q9Y3B3|TMED7_HUMAN Transmembrane emp24 domain-containing protein 7 OS=Homo sapiens OX=9606 GN=TMED7 PE=1 SV=2	Q9Y3B3	TMED7	25 kDa	0.999784	8	1	0.12	135000000	137000000	86700000	67300000	51600000	103000000
1563	TRUE	Empty	sp|O14579|COPE_HUMAN Coatomer subunit epsilon OS=Homo sapiens OX=9606 GN=COPE PE=1 SV=3	O14579	COPE	34 kDa	0.999784	8	1	0.33	19700000	16800000	12500000	8800000	12800000	17100000
1564	TRUE	Empty	sp|P50542|PEX5_HUMAN Peroxisomal targeting signal 1 receptor OS=Homo sapiens OX=9606 GN=PEX5 PE=1 SV=3	P50542	PEX5	71 kDa	0.999784	8	1	0.85	4280000	4060000	2390000	2920000	1520000	6970000
1565	TRUE	Empty	sp|P63241|IF5A1_HUMAN Eukaryotic translation initiation factor 5A-1 OS=Homo sapiens OX=9606 GN=EIF5A PE=1 SV=2	P63241	IF5A1	17 kDa	0.999783	8	1	0.47	32500000	31200000	14900000	27900000	28400000	36300000
1566	TRUE	Empty	sp|P06400|RB_HUMAN Retinoblastoma-associated protein OS=Homo sapiens OX=9606 GN=RB1 PE=1 SV=2	P06400	RB	106 kDa	0.999781	8	1	0.16	4720000	4300000	4410000	2520000	1070000	4160000
1567	TRUE	Empty	sp|P52597|HNRPF_HUMAN Heterogeneous nuclear ribonucleoprotein F OS=Homo sapiens OX=9606 GN=HNRNPF PE=1 SV=3	P52597	HNRPF	46 kDa	0.999779	8	0.75	0.68	9300000	8720000	3530000	14900000	3270000	12400000
1568	TRUE	Empty	sp|Q96DI7|SNR40_HUMAN U5 small nuclear ribonucleoprotein 40 kDa protein OS=Homo sapiens OX=9606 GN=SNRNP40 PE=1 SV=1	Q96DI7	SNR40	39 kDa	0.999774	8	1	0.9	5380000	5150000	2880000	6030000	2500000	4640000
1569	TRUE	Empty	sp|Q9C0F1|CEP44_HUMAN Centrosomal protein of 44 kDa OS=Homo sapiens OX=9606 GN=CEP44 PE=1 SV=2	Q9C0F1	CEP44	44 kDa	0.999772	8	1	0.16	13000000	12500000	2350000	2340000	1330000	4080000
1570	TRUE	Empty	sp|Q9BUH6|PAXX_HUMAN Protein PAXX OS=Homo sapiens OX=9606 GN=PAXX PE=1 SV=2	Q9BUH6	PAXX	22 kDa	0.999768	8	1	0.073	107000000	112000000	7380000	2150000	2620000	9790000
1571	TRUE	Empty	sp|O00299|CLIC1_HUMAN Chloride intracellular channel protein 1 OS=Homo sapiens OX=9606 GN=CLIC1 PE=1 SV=4	O00299	CLIC1	27 kDa	0.999766	8	0.88	0.11	15300000	15000000	6760000	19000000	19000000	33100000
1572	TRUE	Empty	sp|P35637|FUS_HUMAN RNA-binding protein FUS OS=Homo sapiens OX=9606 GN=FUS PE=1 SV=1	P35637	FUS	53 kDa	0.99976	8	1	0.16	12300000	11900000	5270000	36200000	11700000	16600000
1573	TRUE	Empty	Cluster of sp|Q9Y6B6|SAR1B_HUMAN GTP-binding protein SAR1b OS=Homo sapiens OX=9606 GN=SAR1B PE=1 SV=1	Q9NR31	SAR1A			12	1	0.15	137000000	132000000	107000000	75100000	92800000	121000000
1574	TRUE	Empty	sp|Q16572|VACHT_HUMAN Vesicular acetylcholine transporter OS=Homo sapiens OX=9606 GN=SLC18A3 PE=1 SV=2	Q16572	VACHT	57 kDa	0.999756	8	1	0.96	20600000	21400000	13400000	19700000	9360000	34100000
1575	TRUE	Empty	sp|P67809|YBOX1_HUMAN Y-box-binding protein 1 OS=Homo sapiens OX=9606 GN=YBX1 PE=1 SV=3	P67809	YBOX1	36 kDa	0.999755	8	1	0.94	37400000	38900000	24000000	29500000	24700000	45000000
1576	TRUE	Empty	sp|Q9NVV4|PAPD1_HUMAN Poly(A) RNA polymerase, mitochondrial OS=Homo sapiens OX=9606 GN=MTPAP PE=1 SV=1	Q9NVV4	PAPD1	66 kDa	0.999754	8	1	0.57	6750000	6860000	4580000	6340000	3020000	6560000
1577	TRUE	Empty	sp|P12532|KCRU_HUMAN Creatine kinase U-type, mitochondrial OS=Homo sapiens OX=9606 GN=CKMT1B PE=1 SV=1	P12532	KCRU	47 kDa	0.999752	8	0.88	0.046	20900000	18000000	19200000	30500000	22500000	35800000
1578	TRUE	Empty	sp|P42765|THIM_HUMAN 3-ketoacyl-CoA thiolase, mitochondrial OS=Homo sapiens OX=9606 GN=ACAA2 PE=1 SV=2	P42765	THIM	42 kDa	0.99975	8	1	0.13	7160000	7720000	4140000	23200000	7680000	11200000
1579	TRUE	Empty	sp|Q5HYK3|COQ5_HUMAN 2-methoxy-6-polyprenyl-1,4-benzoquinol methylase, mitochondrial OS=Homo sapiens OX=9606 GN=COQ5 PE=1 SV=2	Q5HYK3	COQ5	37 kDa	0.999748	8	1	0.16	12200000	12500000	5210000	6870000	3380000	5310000
1580	TRUE	Empty	sp|Q86Y82|STX12_HUMAN Syntaxin-12 OS=Homo sapiens OX=9606 GN=STX12 PE=1 SV=1	Q86Y82	STX12	32 kDa	0.999748	8	1	0.22	85900000	92200000	39500000	45900000	19000000	55300000
1581	TRUE	Empty	sp|P35610|SOAT1_HUMAN Sterol O-acyltransferase 1 OS=Homo sapiens OX=9606 GN=SOAT1 PE=1 SV=3	P35610	SOAT1	65 kDa	0.999747	8	1	0.49	27800000	27800000	16100000	23800000	5680000	27300000
1582	TRUE	Empty	sp|O96008|TOM40_HUMAN Mitochondrial import receptor subunit TOM40 homolog OS=Homo sapiens OX=9606 GN=TOMM40 PE=1 SV=1	O96008	TOM40	38 kDa	0.999747	8	1	0.93	47600000	47400000	44800000	73600000	22500000	55400000
1583	TRUE	Empty	sp|P31323|KAP3_HUMAN cAMP-dependent protein kinase type II-beta regulatory subunit OS=Homo sapiens OX=9606 GN=PRKAR2B PE=1 SV=3	P31323	KAP3	46 kDa	0.999746	8	0.75	0.86	6320000	5190000	2130000	4040000	2160000	6190000
1584	TRUE	Empty	sp|Q8IXM6|NRM_HUMAN Nurim OS=Homo sapiens OX=9606 GN=NRM PE=1 SV=1	Q8IXM6	NRM	29 kDa	0.999744	8	1	1	25700000	26700000	29200000	39400000	10800000	47100000
1585	TRUE	Empty	sp|P62829|RL23_HUMAN 60S ribosomal protein L23 OS=Homo sapiens OX=9606 GN=RPL23 PE=1 SV=1	P62829	RL23	15 kDa	0.999743	8	1	0.25	288000000	315000000	190000000	135000000	120000000	290000000
1586	TRUE	Empty	sp|Q96RD7|PANX1_HUMAN Pannexin-1 OS=Homo sapiens OX=9606 GN=PANX1 PE=1 SV=4	Q96RD7	PANX1	48 kDa	0.999742	8	1	0.66	11000000	11500000	6830000	11300000	3830000	11200000
1587	TRUE	Empty	sp|Q9H9Q4|NHEJ1_HUMAN Non-homologous end-joining factor 1 OS=Homo sapiens OX=9606 GN=NHEJ1 PE=1 SV=1	Q9H9Q4	NHEJ1	33 kDa	0.99974	8	1	0.059	67700000	68100000	3420000	1860000	1560000	2090000
1588	TRUE	Empty	sp|O14653|GOSR2_HUMAN Golgi SNAP receptor complex member 2 OS=Homo sapiens OX=9606 GN=GOSR2 PE=1 SV=2	O14653	GOSR2	25 kDa	0.999737	8	1	0.59	54600000	61300000	31300000	50800000	14000000	60800000
1589	TRUE	Empty	sp|Q5SNT2|TM201_HUMAN Transmembrane protein 201 OS=Homo sapiens OX=9606 GN=TMEM201 PE=1 SV=1	Q5SNT2	TM201	72 kDa	0.999736	8	1	0.75	5440000	5140000	8540000	9980000	2930000	13600000
1590	TRUE	Empty	sp|P11171|EPB41_HUMAN Protein 4.1 OS=Homo sapiens OX=9606 GN=EPB41 PE=1 SV=4	P11171	EPB41	97 kDa	0.999736	8	1	0.14	1220000	1210000	467000	12800000	994000	4950000
1591	TRUE	Empty	sp|Q8N2F6|ARM10_HUMAN Armadillo repeat-containing protein 10 OS=Homo sapiens OX=9606 GN=ARMC10 PE=1 SV=1	Q8N2F6	ARM10	38 kDa	0.999733	8	1	0.73	11700000	14000000	10300000	22300000	5820000	21200000
1592	TRUE	Empty	sp|Q68DH5|LMBD2_HUMAN G-protein coupled receptor-associated protein LMBRD2 OS=Homo sapiens OX=9606 GN=LMBRD2 PE=1 SV=1	Q68DH5	LMBD2	81 kDa	0.999733	8	1	0.31	18600000	18600000	9300000	9890000	6280000	15400000
1593	TRUE	Empty	sp|O94856|NFASC_HUMAN Neurofascin OS=Homo sapiens OX=9606 GN=NFASC PE=1 SV=4	O94856	NFASC	150 kDa	0.999728	8	1	0.48	14600000	14200000	9250000	11900000	5110000	14100000
1594	TRUE	Empty	sp|Q6P1A2|MBOA5_HUMAN Lysophospholipid acyltransferase 5 OS=Homo sapiens OX=9606 GN=LPCAT3 PE=1 SV=1	Q6P1A2	MBOA5	56 kDa	0.999728	8	1	0.27	40300000	42400000	29200000	30400000	12200000	35000000
1595	TRUE	Empty	sp|P62979|RS27A_HUMAN Ubiquitin-40S ribosomal protein S27a OS=Homo sapiens OX=9606 GN=RPS27A PE=1 SV=2	P62979	RS27A	18 kDa	0.999728	8	1	0.92	120000000	118000000	78200000	112000000	54300000	162000000
1596	TRUE	Empty	sp|P30086|PEBP1_HUMAN Phosphatidylethanolamine-binding protein 1 OS=Homo sapiens OX=9606 GN=PEBP1 PE=1 SV=3	P30086	PEBP1	21 kDa	0.999726	8	1	0.87	36300000	35700000	14100000	21100000	29200000	35600000
1597	TRUE	Empty	Cluster of sp|P63000|RAC1_HUMAN Ras-related C3 botulinum toxin substrate 1 OS=Homo sapiens OX=9606 GN=RAC1 PE=1 SV=1	P60763	RAC3			9	0.89	0.4	74800000	78500000	36200000	51400000	28300000	56900000
1598	TRUE	Empty	sp|P60900|PSA6_HUMAN Proteasome subunit alpha type-6 OS=Homo sapiens OX=9606 GN=PSMA6 PE=1 SV=1	P60900	PSA6	27 kDa	0.999725	8	1	0.51	22800000	23600000	10700000	9460000	16000000	18600000
1599	TRUE	Empty	sp|Q15223|NECT1_HUMAN Nectin-1 OS=Homo sapiens OX=9606 GN=NECTIN1 PE=1 SV=3	Q15223	NECT1	57 kDa	0.999724	8	1	0.48	16600000	18800000	9830000	16800000	4980000	13600000
1600	TRUE	Empty	sp|O00743|PPP6_HUMAN Serine/threonine-protein phosphatase 6 catalytic subunit OS=Homo sapiens OX=9606 GN=PPP6C PE=1 SV=1	O00743	PPP6	35 kDa	0.999723	8	1	0.43	12900000	13200000	5480000	5310000	4120000	13000000
1601	TRUE	Empty	sp|P38435|VKGC_HUMAN Vitamin K-dependent gamma-carboxylase OS=Homo sapiens OX=9606 GN=GGCX PE=1 SV=2	P38435	VKGC	88 kDa	0.999721	8	1	0.66	10300000	11000000	7450000	12000000	3050000	11900000
1602	TRUE	Empty	sp|Q9HCE9|ANO8_HUMAN Anoctamin-8 OS=Homo sapiens OX=9606 GN=ANO8 PE=1 SV=3	Q9HCE9	ANO8	136 kDa	0.999719	8	1	0.73	10800000	11400000	5310000	18200000	4910000	12100000
1603	TRUE	Empty	sp|Q9UKX7|NUP50_HUMAN Nuclear pore complex protein Nup50 OS=Homo sapiens OX=9606 GN=NUP50 PE=1 SV=2	Q9UKX7	NUP50	50 kDa	0.999716	8	1	0.28	21200000	16400000	1580000	3830000	1150000	3940000
1604	TRUE	Empty	sp|Q7L5D6|GET4_HUMAN Golgi to ER traffic protein 4 homolog OS=Homo sapiens OX=9606 GN=GET4 PE=1 SV=1	Q7L5D6	GET4	37 kDa	0.99971	8	1	0.28	12800000	12400000	4950000	4280000	3640000	9700000
1605	TRUE	Empty	sp|Q8NBN3|TM87A_HUMAN Transmembrane protein 87A OS=Homo sapiens OX=9606 GN=TMEM87A PE=1 SV=3	Q8NBN3	TM87A	63 kDa	0.999707	8	1	0.52	15200000	16300000	9430000	12400000	6000000	15400000
1606	TRUE	Empty	sp|Q9NRY5|F1142_HUMAN Protein FAM114A2 OS=Homo sapiens OX=9606 GN=FAM114A2 PE=1 SV=4	Q9NRY5	F1142	55 kDa	0.999707	8	1	0.73	3620000	3710000	1210000	2200000	1280000	3440000
1607	TRUE	Empty	sp|Q9NX40|OCAD1_HUMAN OCIA domain-containing protein 1 OS=Homo sapiens OX=9606 GN=OCIAD1 PE=1 SV=1	Q9NX40	OCAD1	28 kDa	0.999705	8	1	0.75	22400000	26800000	20700000	49200000	10500000	39700000
1608	TRUE	Empty	sp|Q08174|PCDH1_HUMAN Protocadherin-1 OS=Homo sapiens OX=9606 GN=PCDH1 PE=1 SV=2	Q08174	PCDH1	115 kDa	0.999705	8	1	0.73	2870000	3140000	1190000	3530000	285000	3920000
1609	TRUE	Empty	sp|Q96MH6|TMM68_HUMAN Transmembrane protein 68 OS=Homo sapiens OX=9606 GN=TMEM68 PE=2 SV=2	Q96MH6	TMM68	37 kDa	0.999702	8	1	0.31	26600000	27400000	10800000	17500000	6760000	15100000
1610	TRUE	Empty	sp|Q6ZMG9|CERS6_HUMAN Ceramide synthase 6 OS=Homo sapiens OX=9606 GN=CERS6 PE=1 SV=1	Q6ZMG9	CERS6	45 kDa	0.999698	8	0.88	0.32	28300000	33500000	26200000	25100000	10700000	30400000
1611	TRUE	Empty	sp|P10253|LYAG_HUMAN Lysosomal alpha-glucosidase OS=Homo sapiens OX=9606 GN=GAA PE=1 SV=4	P10253	LYAG	105 kDa	0.999694	8	1	0.99	7240000	6490000	4010000	6420000	4070000	7300000
1612	TRUE	Empty	sp|Q9BRK0|REEP2_HUMAN Receptor expression-enhancing protein 2 OS=Homo sapiens OX=9606 GN=REEP2 PE=1 SV=2	Q9BRK0	REEP2	28 kDa	0.999692	8	1	0.37	22100000	23300000	8560000	14300000	1980000	16100000
1613	TRUE	Empty	sp|Q15345|LRC41_HUMAN Leucine-rich repeat-containing protein 41 OS=Homo sapiens OX=9606 GN=LRRC41 PE=1 SV=3	Q15345	LRC41	89 kDa	0.999688	8	1	0.03	18800000	18300000	7590000	1800000	3060000	5700000
1614	TRUE	Empty	sp|Q9H082|RB33B_HUMAN Ras-related protein Rab-33B OS=Homo sapiens OX=9606 GN=RAB33B PE=1 SV=1	Q9H082	RB33B	26 kDa	0.999686	8	0.75	0.27	23100000	25400000	16000000	16200000	6920000	21000000
1615	TRUE	Empty	sp|Q13148|TADBP_HUMAN TAR DNA-binding protein 43 OS=Homo sapiens OX=9606 GN=TARDBP PE=1 SV=1	Q13148	TADBP	45 kDa	0.999684	8	1	0.57	54600000	57300000	39100000	61400000	45900000	57100000
1616	TRUE	Empty	sp|Q9NZD8|SPG21_HUMAN Maspardin OS=Homo sapiens OX=9606 GN=SPG21 PE=1 SV=1	Q9NZD8	SPG21	35 kDa	0.999682	8	1	0.24	14900000	16100000	5630000	6420000	3460000	9410000
1617	TRUE	Empty	sp|Q96DZ1|ERLEC_HUMAN Endoplasmic reticulum lectin 1 OS=Homo sapiens OX=9606 GN=ERLEC1 PE=1 SV=1	Q96DZ1	ERLEC	55 kDa	0.999674	8	1	0.77	6350000	7140000	5450000	7740000	3000000	7800000
1618	TRUE	Empty	sp|Q9BX67|JAM3_HUMAN Junctional adhesion molecule C OS=Homo sapiens OX=9606 GN=JAM3 PE=1 SV=1	Q9BX67	JAM3	35 kDa	0.999671	8	1	0.59	40600000	43200000	23800000	45400000	12000000	34600000
1619	TRUE	Empty	sp|Q9Y2W1|TR150_HUMAN Thyroid hormone receptor-associated protein 3 OS=Homo sapiens OX=9606 GN=THRAP3 PE=1 SV=2	Q9Y2W1	TR150	109 kDa	0.999671	8	0.88	0.16	1920000	1250000	670000	8960000	1510000	2800000
1620	TRUE	Empty	sp|Q9H8H3|MET7A_HUMAN Methyltransferase-like protein 7A OS=Homo sapiens OX=9606 GN=METTL7A PE=1 SV=1	Q9H8H3	MET7A	28 kDa	0.999669	8	1	0.57	135000000	119000000	67300000	97700000	43200000	126000000
1621	TRUE	Empty	sp|P07737|PROF1_HUMAN Profilin-1 OS=Homo sapiens OX=9606 GN=PFN1 PE=1 SV=2	P07737	PROF1	15 kDa	0.999667	8	1	0.46	71200000	66300000	28900000	53600000	66500000	83400000
1622	TRUE	Empty	sp|Q9BYH1|SE6L1_HUMAN Seizure 6-like protein OS=Homo sapiens OX=9606 GN=SEZ6L PE=1 SV=1	Q9BYH1	SE6L1	112 kDa	0.999666	8	0.88	0.25	9360000	9690000	4490000	4500000	4530000	6460000
1623	TRUE	Empty	sp|O00154|BACH_HUMAN Cytosolic acyl coenzyme A thioester hydrolase OS=Homo sapiens OX=9606 GN=ACOT7 PE=1 SV=3	O00154	BACH	42 kDa	0.999664	8	1	0.17	12400000	10500000	4500000	13800000	12500000	18400000
1624	TRUE	Empty	sp|P50502|F10A1_HUMAN Hsc70-interacting protein OS=Homo sapiens OX=9606 GN=ST13 PE=1 SV=2	P50502	F10A1	41 kDa	0.999664	8	1	0.57	23400000	22100000	9780000	16900000	20800000	25400000
1625	TRUE	Empty	sp|Q9Y282|ERGI3_HUMAN Endoplasmic reticulum-Golgi intermediate compartment protein 3 OS=Homo sapiens OX=9606 GN=ERGIC3 PE=1 SV=1	Q9Y282	ERGI3	43 kDa	0.99966	8	1	0.4	26000000	27100000	20000000	21200000	9980000	27500000
1626	TRUE	Empty	sp|Q9Y371|SHLB1_HUMAN Endophilin-B1 OS=Homo sapiens OX=9606 GN=SH3GLB1 PE=1 SV=1	Q9Y371	SHLB1	41 kDa	0.999652	8	0.88	0.17	10200000	11000000	3040000	3420000	1550000	4590000
1627	TRUE	Empty	sp|Q92600|CNOT9_HUMAN CCR4-NOT transcription complex subunit 9 OS=Homo sapiens OX=9606 GN=CNOT9 PE=1 SV=1	Q92600	CNOT9	34 kDa	0.999651	8	1	0.058	23100000	21900000	8230000	4110000	4530000	8700000
1628	TRUE	Empty	sp|O00411|RPOM_HUMAN DNA-directed RNA polymerase, mitochondrial OS=Homo sapiens OX=9606 GN=POLRMT PE=1 SV=2	O00411	RPOM	139 kDa	0.99965	8	1	0.16	2030000	1530000	797000	6330000	1360000	5000000
1629	TRUE	Empty	sp|O15160|RPAC1_HUMAN DNA-directed RNA polymerases I and III subunit RPAC1 OS=Homo sapiens OX=9606 GN=POLR1C PE=1 SV=1	O15160	RPAC1	39 kDa	0.999648	8	1	0.51	10400000	9460000	5840000	6800000	5550000	9230000
1630	TRUE	Empty	sp|Q92667|AKAP1_HUMAN A-kinase anchor protein 1, mitochondrial OS=Homo sapiens OX=9606 GN=AKAP1 PE=1 SV=1	Q92667	AKAP1	97 kDa	0.999646	8	1	0.48	8200000	8840000	5220000	8540000	1130000	8000000
1631	TRUE	Empty	sp|P51812|KS6A3_HUMAN Ribosomal protein S6 kinase alpha-3 OS=Homo sapiens OX=9606 GN=RPS6KA3 PE=1 SV=1	P51812	KS6A3	84 kDa	0.999644	8	0.75	0.68	2970000	3700000	2410000	2450000	1750000	4240000
1632	TRUE	Empty	sp|Q9UP83|COG5_HUMAN Conserved oligomeric Golgi complex subunit 5 OS=Homo sapiens OX=9606 GN=COG5 PE=1 SV=3	Q9UP83	COG5	93 kDa	0.999643	8	1	0.11	15700000	16400000	7160000	2460000	5590000	8560000
1633	TRUE	Empty	sp|P22830|HEMH_HUMAN Ferrochelatase, mitochondrial OS=Homo sapiens OX=9606 GN=FECH PE=1 SV=2	P22830	HEMH	48 kDa	0.999642	8	1	0.4	16200000	17600000	9250000	14800000	5520000	11800000
1634	TRUE	Empty	sp|P30040|ERP29_HUMAN Endoplasmic reticulum resident protein 29 OS=Homo sapiens OX=9606 GN=ERP29 PE=1 SV=4	P30040	ERP29	29 kDa	0.999642	8	1	0.15	24200000	20400000	12500000	28400000	23200000	29500000
1635	TRUE	Empty	sp|Q9NZJ7|MTCH1_HUMAN Mitochondrial carrier homolog 1 OS=Homo sapiens OX=9606 GN=MTCH1 PE=1 SV=1	Q9NZJ7	MTCH1	42 kDa	0.999639	8	1	0.45	7160000	7280000	8670000	23000000	4600000	14300000
1636	TRUE	Empty	sp|P16152|CBR1_HUMAN Carbonyl reductase [NADPH] 1 OS=Homo sapiens OX=9606 GN=CBR1 PE=1 SV=3	P16152	CBR1	30 kDa	0.999637	8	1	0.65	7450000	7780000	3300000	4860000	6950000	9170000
1637	TRUE	Empty	sp|Q9H2H9|S38A1_HUMAN Sodium-coupled neutral amino acid transporter 1 OS=Homo sapiens OX=9606 GN=SLC38A1 PE=1 SV=1	Q9H2H9	S38A1	54 kDa	0.999637	8	1	0.47	27800000	28700000	19000000	21900000	10800000	29700000
1638	TRUE	Empty	sp|Q96HS1|PGAM5_HUMAN Serine/threonine-protein phosphatase PGAM5, mitochondrial OS=Homo sapiens OX=9606 GN=PGAM5 PE=1 SV=2	Q96HS1	PGAM5	32 kDa	0.999632	8	1	0.79	15300000	16300000	13100000	28600000	8920000	17300000
1639	TRUE	Empty	sp|Q00688|FKBP3_HUMAN Peptidyl-prolyl cis-trans isomerase FKBP3 OS=Homo sapiens OX=9606 GN=FKBP3 PE=1 SV=1	Q00688	FKBP3	25 kDa	0.999631	8	1	0.6	18600000	15700000	5290000	12600000	13700000	17600000
1640	TRUE	Empty	sp|Q9NR12|PDLI7_HUMAN PDZ and LIM domain protein 7 OS=Homo sapiens OX=9606 GN=PDLIM7 PE=1 SV=1	Q9NR12	PDLI7	50 kDa	0.999631	8	1	0.84	15600000	17700000	7730000	20000000	7670000	18100000
1641	TRUE	Empty	sp|Q9NX47|MARH5_HUMAN E3 ubiquitin-protein ligase MARCHF5 OS=Homo sapiens OX=9606 GN=MARCHF5 PE=1 SV=1	Q9NX47	MARH5	31 kDa	0.999631	8	1	0.97	13700000	14100000	10900000	18400000	6300000	19100000
1642	TRUE	Empty	sp|P61160|ARP2_HUMAN Actin-related protein 2 OS=Homo sapiens OX=9606 GN=ACTR2 PE=1 SV=1	P61160	ARP2	45 kDa	0.999627	8	1	0.78	19200000	19100000	8440000	16900000	13000000	18300000
1643	TRUE	Empty	sp|P28074|PSB5_HUMAN Proteasome subunit beta type-5 OS=Homo sapiens OX=9606 GN=PSMB5 PE=1 SV=3	P28074	PSB5	28 kDa	0.999625	8	1	0.38	17900000	18600000	8270000	6470000	11400000	13400000
1644	TRUE	Empty	sp|Q7Z7K6|CENPV_HUMAN Centromere protein V OS=Homo sapiens OX=9606 GN=CENPV PE=1 SV=1	Q7Z7K6	CENPV	30 kDa	0.999621	8	1	0.059	8160000	6960000	6270000	18700000	8570000	19200000
1645	TRUE	Empty	sp|P22061|PIMT_HUMAN Protein-L-isoaspartate(D-aspartate) O-methyltransferase OS=Homo sapiens OX=9606 GN=PCMT1 PE=1 SV=4	P22061	PIMT	25 kDa	0.999621	8	1	0.2	9860000	8650000	5920000	8500000	11700000	12200000
1646	TRUE	Empty	sp|Q9BVP2|GNL3_HUMAN Guanine nucleotide-binding protein-like 3 OS=Homo sapiens OX=9606 GN=GNL3 PE=1 SV=2	Q9BVP2	GNL3	62 kDa	0.999617	8	1	0.25	4470000	4390000	3660000	5660000	4120000	4840000
1647	TRUE	Empty	sp|Q8IZA0|K319L_HUMAN Dyslexia-associated protein KIAA0319-like protein OS=Homo sapiens OX=9606 GN=KIAA0319L PE=1 SV=2	Q8IZA0	K319L	116 kDa	0.999613	8	1	0.28	10000000	11100000	6540000	6380000	3670000	9490000
1648	TRUE	Empty	sp|Q13177|PAK2_HUMAN Serine/threonine-protein kinase PAK 2 OS=Homo sapiens OX=9606 GN=PAK2 PE=1 SV=3	Q13177	PAK2	58 kDa	0.99961	8	1	0.79	10400000	9870000	4190000	4520000	6870000	10100000
1649	TRUE	Empty	sp|O75170|PP6R2_HUMAN Serine/threonine-protein phosphatase 6 regulatory subunit 2 OS=Homo sapiens OX=9606 GN=PPP6R2 PE=1 SV=2	O75170	PP6R2	105 kDa	0.999606	8	1	0.29	6250000	7010000	3100000	2090000	2570000	5790000
1650	TRUE	Empty	sp|Q9NRD5|PICK1_HUMAN PRKCA-binding protein OS=Homo sapiens OX=9606 GN=PICK1 PE=1 SV=2	Q9NRD5	PICK1	47 kDa	0.999606	8	0.88	0.075	18700000	18000000	7940000	2310000	7830000	5550000
1651	TRUE	Empty	sp|Q13642|FHL1_HUMAN Four and a half LIM domains protein 1 OS=Homo sapiens OX=9606 GN=FHL1 PE=1 SV=4	Q13642	FHL1	36 kDa	0.9996	8	1	0.17	65300000	71800000	38000000	25300000	26600000	53700000
1652	TRUE	Empty	sp|P30825|SL7A1_HUMAN High affinity cationic amino acid transporter 1 OS=Homo sapiens OX=9606 GN=SLC7A1 PE=1 SV=1	P30825	SL7A1	68 kDa	0.999599	8	1	0.97	43900000	42900000	29700000	43400000	19300000	64400000
1653	TRUE	Empty	sp|Q8IWA5|CTL2_HUMAN Choline transporter-like protein 2 OS=Homo sapiens OX=9606 GN=SLC44A2 PE=1 SV=3	Q8IWA5	CTL2	80 kDa	0.999596	8	1	0.74	16400000	18300000	8920000	18600000	5170000	16800000
1654	TRUE	Empty	sp|Q8IY63|AMOL1_HUMAN Angiomotin-like protein 1 OS=Homo sapiens OX=9606 GN=AMOTL1 PE=1 SV=1	Q8IY63	AMOL1	107 kDa	0.999582	8	1	0.19	650000	704000	746000	25400000	768000	2350000
1655	TRUE	Empty	sp|Q9NRK6|ABCBA_HUMAN ATP-binding cassette sub-family B member 10, mitochondrial OS=Homo sapiens OX=9606 GN=ABCB10 PE=1 SV=2	Q9NRK6	ABCBA	79 kDa	0.999581	8	1	0.44	6910000	7750000	4080000	5780000	1930000	6460000
1656	TRUE	Empty	sp|Q14807|KIF22_HUMAN Kinesin-like protein KIF22 OS=Homo sapiens OX=9606 GN=KIF22 PE=1 SV=5	Q14807	KIF22	73 kDa	0.999573	8	1	0.68	9030000	7890000	3930000	8120000	2090000	8170000
1657	TRUE	Empty	sp|Q9BWD1|THIC_HUMAN Acetyl-CoA acetyltransferase, cytosolic OS=Homo sapiens OX=9606 GN=ACAT2 PE=1 SV=2	Q9BWD1	THIC	41 kDa	0.999562	8	1	0.7	8930000	8200000	2960000	5690000	7280000	8240000
1658	TRUE	Empty	sp|O00712|NFIB_HUMAN Nuclear factor 1 B-type OS=Homo sapiens OX=9606 GN=NFIB PE=1 SV=2	O00712	NFIB	47 kDa	0.999552	8	0.75	0.13	14400000	14000000	11500000	7260000	1840000	9210000
1659	TRUE	Empty	sp|Q9Y2R9|RT07_HUMAN 28S ribosomal protein S7, mitochondrial OS=Homo sapiens OX=9606 GN=MRPS7 PE=1 SV=2	Q9Y2R9	RT07	28 kDa	0.999551	8	1	0.16	5880000	5830000	4130000	16900000	5180000	10900000
1660	TRUE	Empty	sp|Q01518|CAP1_HUMAN Adenylyl cyclase-associated protein 1 OS=Homo sapiens OX=9606 GN=CAP1 PE=1 SV=5	Q01518	CAP1	52 kDa	0.999537	8	1	0.64	7950000	7540000	2470000	4480000	6530000	9880000
1661	TRUE	Empty	sp|Q9UHQ4|BAP29_HUMAN B-cell receptor-associated protein 29 OS=Homo sapiens OX=9606 GN=BCAP29 PE=1 SV=2	Q9UHQ4	BAP29	28 kDa	0.999529	8	1	0.37	18600000	18000000	11200000	14700000	6440000	14900000
1662	TRUE	Empty	sp|P08621|RU17_HUMAN U1 small nuclear ribonucleoprotein 70 kDa OS=Homo sapiens OX=9606 GN=SNRNP70 PE=1 SV=2	P08621	RU17	52 kDa	0.999528	8	1	0.17	4640000	4410000	3100000	8070000	4290000	5660000
1663	TRUE	Empty	sp|Q9BRR3|PGAP4_HUMAN Post-GPI attachment to proteins factor 4 OS=Homo sapiens OX=9606 GN=PGAP4 PE=1 SV=1	Q9BRR3	PGAP4	47 kDa	0.999527	8	1	0.97	20700000	21200000	16200000	23500000	11400000	27300000
1664	TRUE	Empty	Group of sp|Q5BKT4|AG10A_HUMAN Dol-P-Glc:Glc(2)Man(9)GlcNAc(2)-PP-Dol alpha-1,2-glucosyltransferase OS=Homo sapiens OX=9606 GN=ALG10 PE=1 SV=1	Q5BKT4	AG10A		0.999526	8	1	0.29	18200000	15100000	11400000	11100000	4240000	15100000
1665	TRUE	Empty	sp|Q9H4L7|SMRCD_HUMAN SWI/SNF-related matrix-associated actin-dependent regulator of chromatin subfamily A containing DEAD/H box 1 OS=Homo sapiens OX=9606 GN=SMARCAD1 PE=1 SV=2	Q9H4L7	SMRCD	117 kDa	0.999524	8	1	0.43	4730000	4230000	2110000	1170000	2350000	4540000
1666	TRUE	Empty	sp|P13674|P4HA1_HUMAN Prolyl 4-hydroxylase subunit alpha-1 OS=Homo sapiens OX=9606 GN=P4HA1 PE=1 SV=2	P13674	P4HA1	61 kDa	0.999522	8	1	0.89	3150000	3320000	1840000	2950000	1330000	4130000
1667	TRUE	Empty	sp|O00767|SCD_HUMAN Stearoyl-CoA desaturase OS=Homo sapiens OX=9606 GN=SCD PE=1 SV=2	O00767	SCD	42 kDa	0.999521	8	1	0.47	55600000	58600000	37200000	44000000	19300000	59400000
1668	TRUE	Empty	sp|Q7Z4K8|TRI46_HUMAN Tripartite motif-containing protein 46 OS=Homo sapiens OX=9606 GN=TRIM46 PE=2 SV=2	Q7Z4K8	TRI46	83 kDa	0.999521	8	1	0.43	7940000	6190000	2500000	3500000	2260000	5160000
1669	TRUE	Empty	sp|Q9NRZ5|PLCD_HUMAN 1-acyl-sn-glycerol-3-phosphate acyltransferase delta OS=Homo sapiens OX=9606 GN=AGPAT4 PE=1 SV=1	Q9NRZ5	PLCD	44 kDa	0.999521	8	1	0.88	16600000	17600000	13600000	20300000	7190000	22700000
1670	TRUE	Empty	sp|Q9Y608|LRRF2_HUMAN Leucine-rich repeat flightless-interacting protein 2 OS=Homo sapiens OX=9606 GN=LRRFIP2 PE=1 SV=1	Q9Y608	LRRF2	82 kDa	0.99952	8	0.88	0.059	905000	359000	783000	14500000	1230000	17400000
1671	TRUE	Empty	sp|O00442|RTCA_HUMAN RNA 3'-terminal phosphate cyclase OS=Homo sapiens OX=9606 GN=RTCA PE=1 SV=1	O00442	RTCA	39 kDa	0.99951	8	1	0.31	6650000	5770000	4250000	4620000	8820000	11100000
1672	TRUE	Empty	sp|P46087|NOP2_HUMAN Probable 28S rRNA (cytosine(4447)-C(5))-methyltransferase OS=Homo sapiens OX=9606 GN=NOP2 PE=1 SV=2	P46087	NOP2	89 kDa	0.999508	8	1	0.44	3810000	2900000	2660000	7360000	2310000	4270000
1673	TRUE	Empty	sp|Q9UG63|ABCF2_HUMAN ATP-binding cassette sub-family F member 2 OS=Homo sapiens OX=9606 GN=ABCF2 PE=1 SV=2	Q9UG63	ABCF2	71 kDa	0.999505	8	1	0.83	7180000	7200000	6030000	4730000	7450000	7890000
1674	TRUE	Empty	sp|Q8NC51|PAIRB_HUMAN Plasminogen activator inhibitor 1 RNA-binding protein OS=Homo sapiens OX=9606 GN=SERBP1 PE=1 SV=2	Q8NC51	PAIRB	45 kDa	0.999497	8	1	0.93	14300000	11900000	5090000	9090000	6990000	12400000
1675	TRUE	Empty	sp|Q13616|CUL1_HUMAN Cullin-1 OS=Homo sapiens OX=9606 GN=CUL1 PE=1 SV=2	Q13616	CUL1	90 kDa	0.999486	8	1	0.9	3550000	2310000	971000	1040000	1740000	3560000
1676	TRUE	Empty	sp|Q9NYF8|BCLF1_HUMAN Bcl-2-associated transcription factor 1 OS=Homo sapiens OX=9606 GN=BCLAF1 PE=1 SV=2	Q9NYF8	BCLF1	106 kDa	0.999485	8	0.88	0.34	6270000	5900000	4530000	20000000	4870000	7100000
1677	TRUE	Empty	sp|P62888|RL30_HUMAN 60S ribosomal protein L30 OS=Homo sapiens OX=9606 GN=RPL30 PE=1 SV=2	P62888	RL30	13 kDa	0.999483	8	1	0.66	129000000	97800000	67400000	96200000	94700000	125000000
1678	TRUE	Empty	sp|Q7L2H7|EIF3M_HUMAN Eukaryotic translation initiation factor 3 subunit M OS=Homo sapiens OX=9606 GN=EIF3M PE=1 SV=1	Q7L2H7	EIF3M	43 kDa	0.999476	8	1	0.73	7430000	6260000	2800000	2490000	5130000	6380000
1679	TRUE	Empty	sp|Q6P1Q0|LTMD1_HUMAN LETM1 domain-containing protein 1 OS=Homo sapiens OX=9606 GN=LETMD1 PE=1 SV=1	Q6P1Q0	LTMD1	42 kDa	0.999473	8	1	0.89	11700000	11700000	9170000	19200000	3820000	13700000
1680	TRUE	Empty	sp|A7MBM2|DISP2_HUMAN Protein dispatched homolog 2 OS=Homo sapiens OX=9606 GN=DISP2 PE=2 SV=2	A7MBM2	DISP2	152 kDa	0.99947	8	1	0.35	4700000	4920000	3470000	4390000	1520000	3940000
1681	TRUE	Empty	sp|P10515|ODP2_HUMAN Dihydrolipoyllysine-residue acetyltransferase component of pyruvate dehydrogenase complex, mitochondrial OS=Homo sapiens OX=9606 GN=DLAT PE=1 SV=3	P10515	ODP2	69 kDa	0.99947	8	1	0.28	15100000	15100000	14300000	24100000	13500000	18800000
1682	TRUE	Empty	sp|Q9Y2V7|COG6_HUMAN Conserved oligomeric Golgi complex subunit 6 OS=Homo sapiens OX=9606 GN=COG6 PE=1 SV=2	Q9Y2V7	COG6	73 kDa	0.999468	8	1	0.39	10100000	9020000	3620000	1830000	4810000	7950000
1683	TRUE	Empty	sp|O43913|ORC5_HUMAN Origin recognition complex subunit 5 OS=Homo sapiens OX=9606 GN=ORC5 PE=1 SV=1	O43913	ORC5	50 kDa	0.999465	8	1	0.092	15700000	16000000	8590000	5990000	6610000	9940000
1684	TRUE	Empty	sp|P61962|DCAF7_HUMAN DDB1- and CUL4-associated factor 7 OS=Homo sapiens OX=9606 GN=DCAF7 PE=1 SV=1	P61962	DCAF7	39 kDa	0.999464	8	1	0.49	11500000	11100000	5270000	6870000	5160000	9400000
1685	TRUE	Empty	sp|O43684|BUB3_HUMAN Mitotic checkpoint protein BUB3 OS=Homo sapiens OX=9606 GN=BUB3 PE=1 SV=1	O43684	BUB3	37 kDa	0.999463	8	1	0.45	11400000	10500000	4830000	12400000	8550000	11600000
1686	TRUE	Empty	sp|P53985|MOT1_HUMAN Monocarboxylate transporter 1 OS=Homo sapiens OX=9606 GN=SLC16A1 PE=1 SV=3	P53985	MOT1	54 kDa	0.999461	8	1	0.85	22200000	23900000	14000000	28400000	7510000	26500000
1687	TRUE	Empty	sp|P62750|RL23A_HUMAN 60S ribosomal protein L23a OS=Homo sapiens OX=9606 GN=RPL23A PE=1 SV=1	P62750	RL23A	18 kDa	0.999453	8	1	0.54	82400000	64300000	43300000	65300000	55900000	109000000
1688	TRUE	Empty	sp|P21266|GSTM3_HUMAN Glutathione S-transferase Mu 3 OS=Homo sapiens OX=9606 GN=GSTM3 PE=1 SV=3	P21266	GSTM3	27 kDa	0.999451	8	0.88	0.35	7810000	6390000	2820000	6590000	6170000	10600000
1689	TRUE	Empty	sp|Q9H9S3|S61A2_HUMAN Protein transport protein Sec61 subunit alpha isoform 2 OS=Homo sapiens OX=9606 GN=SEC61A2 PE=2 SV=3	Q9H9S3	S61A2	52 kDa	0.999448	8	0.5	0.92	3100000	3420000	3030000	4840000	1340000	5760000
1690	TRUE	Empty	sp|Q13042|CDC16_HUMAN Cell division cycle protein 16 homolog OS=Homo sapiens OX=9606 GN=CDC16 PE=1 SV=2	Q13042	CDC16	72 kDa	0.999446	8	1	0.51	6760000	6870000	3380000	2930000	4480000	6080000
1691	TRUE	Empty	sp|Q9UGJ1|GCP4_HUMAN Gamma-tubulin complex component 4 OS=Homo sapiens OX=9606 GN=TUBGCP4 PE=1 SV=1	Q9UGJ1	GCP4	76 kDa	0.999445	8	1	0.33	8880000	9340000	4870000	4040000	3350000	8910000
1692	TRUE	Empty	sp|P23528|COF1_HUMAN Cofilin-1 OS=Homo sapiens OX=9606 GN=CFL1 PE=1 SV=3	P23528	COF1	19 kDa	0.999442	8	0.75	0.18	51200000	46300000	24000000	60600000	48200000	70900000
1693	TRUE	Empty	sp|Q99729|ROAA_HUMAN Heterogeneous nuclear ribonucleoprotein A/B OS=Homo sapiens OX=9606 GN=HNRNPAB PE=1 SV=2	Q99729	ROAA	36 kDa	0.99944	8	0.88	0.29	14900000	12900000	6060000	34800000	8830000	23300000
1694	TRUE	Empty	sp|Q7Z2T5|TRM1L_HUMAN TRMT1-like protein OS=Homo sapiens OX=9606 GN=TRMT1L PE=1 SV=2	Q7Z2T5	TRM1L	82 kDa	0.999439	8	1	0.35	4720000	5090000	2590000	2370000	2670000	4130000
1695	TRUE	Empty	sp|Q9BZZ5|API5_HUMAN Apoptosis inhibitor 5 OS=Homo sapiens OX=9606 GN=API5 PE=1 SV=3	Q9BZZ5	API5	59 kDa	0.999435	8	1	0.15	10400000	9930000	2840000	3290000	2520000	3460000
1696	TRUE	Empty	sp|Q9NV66|TYW1_HUMAN S-adenosyl-L-methionine-dependent tRNA 4-demethylwyosine synthase TYW1 OS=Homo sapiens OX=9606 GN=TYW1 PE=2 SV=2	Q9NV66	TYW1	84 kDa	0.999434	8	1	0.6	6730000	7050000	5300000	6760000	2240000	8150000
1697	TRUE	Empty	sp|Q9BXP5|SRRT_HUMAN Serrate RNA effector molecule homolog OS=Homo sapiens OX=9606 GN=SRRT PE=1 SV=1	Q9BXP5	SRRT	101 kDa	0.999408	8	1	0.4	4090000	3920000	1540000	5590000	2790000	4620000
1698	TRUE	Empty	sp|Q12996|CSTF3_HUMAN Cleavage stimulation factor subunit 3 OS=Homo sapiens OX=9606 GN=CSTF3 PE=1 SV=1	Q12996	CSTF3	83 kDa	0.999407	8	1	0.84	5270000	5120000	2560000	4510000	3390000	5370000
1699	TRUE	Empty	sp|Q32MZ4|LRRF1_HUMAN Leucine-rich repeat flightless-interacting protein 1 OS=Homo sapiens OX=9606 GN=LRRFIP1 PE=1 SV=2	Q32MZ4	LRRF1	89 kDa	0.999406	8	0.88	0.079	1700000	1170000	769000	3800000	1660000	7330000
1700	TRUE	Empty	sp|Q9H078|CLPB_HUMAN Caseinolytic peptidase B protein homolog OS=Homo sapiens OX=9606 GN=CLPB PE=1 SV=1	Q9H078	CLPB	79 kDa	0.999399	8	1	0.13	3740000	4190000	2350000	9040000	3640000	7600000
1701	TRUE	Empty	sp|P11177|ODPB_HUMAN Pyruvate dehydrogenase E1 component subunit beta, mitochondrial OS=Homo sapiens OX=9606 GN=PDHB PE=1 SV=3	P11177	ODPB	39 kDa	0.999395	8	1	0.22	6880000	5970000	3840000	16300000	5220000	9610000
1702	TRUE	Empty	sp|Q15397|PUM3_HUMAN Pumilio homolog 3 OS=Homo sapiens OX=9606 GN=PUM3 PE=1 SV=3	Q15397	PUM3	74 kDa	0.999391	8	1	0.34	2240000	2240000	1700000	4230000	1640000	3180000
1703	TRUE	Empty	sp|Q99442|SEC62_HUMAN Translocation protein SEC62 OS=Homo sapiens OX=9606 GN=SEC62 PE=1 SV=1	Q99442	SEC62	46 kDa	0.999391	8	1	0.75	31600000	34400000	24600000	33800000	13100000	41700000
1704	TRUE	Empty	sp|Q8WTT2|NOC3L_HUMAN Nucleolar complex protein 3 homolog OS=Homo sapiens OX=9606 GN=NOC3L PE=1 SV=1	Q8WTT2	NOC3L	93 kDa	0.999388	8	1	0.057	8400000	7560000	4550000	3420000	3200000	4600000
1705	TRUE	Empty	sp|Q92994|TF3B_HUMAN Transcription factor IIIB 90 kDa subunit OS=Homo sapiens OX=9606 GN=BRF1 PE=1 SV=1	Q92994	TF3B	74 kDa	0.999383	8	1	0.034	13600000	16300000	5060000	946000	1940000	3720000
1706	TRUE	Empty	sp|Q99807|COQ7_HUMAN 5-demethoxyubiquinone hydroxylase, mitochondrial OS=Homo sapiens OX=9606 GN=COQ7 PE=1 SV=3	Q99807	COQ7	24 kDa	0.999373	8	1	0.0083	71700000	82100000	33600000	14000000	15700000	15100000
1707	TRUE	Empty	sp|Q8N5K1|CISD2_HUMAN CDGSH iron-sulfur domain-containing protein 2 OS=Homo sapiens OX=9606 GN=CISD2 PE=1 SV=1	Q8N5K1	CISD2	15 kDa	0.99937	8	1	0.16	246000000	258000000	178000000	150000000	76600000	201000000
1708	TRUE	Empty	sp|P51784|UBP11_HUMAN Ubiquitin carboxyl-terminal hydrolase 11 OS=Homo sapiens OX=9606 GN=USP11 PE=1 SV=3	P51784	UBP11	110 kDa	0.999328	8	1	0.65	11200000	10500000	6260000	4520000	8940000	11200000
1709	TRUE	Empty	sp|Q16827|PTPRO_HUMAN Receptor-type tyrosine-protein phosphatase O OS=Homo sapiens OX=9606 GN=PTPRO PE=1 SV=2	Q16827	PTPRO	138 kDa	0.999324	8	0.88	0.71	5080000	4420000	3410000	4800000	1700000	5790000
1710	TRUE	Empty	sp|P19404|NDUV2_HUMAN NADH dehydrogenase [ubiquinone] flavoprotein 2, mitochondrial OS=Homo sapiens OX=9606 GN=NDUFV2 PE=1 SV=2	P19404	NDUV2	27 kDa	0.999319	8	1	0.99	14300000	16300000	13900000	22800000	8210000	17500000
1711	TRUE	Empty	sp|O75448|MED24_HUMAN Mediator of RNA polymerase II transcription subunit 24 OS=Homo sapiens OX=9606 GN=MED24 PE=1 SV=1	O75448	MED24	110 kDa	0.999307	8	1	0.58	6290000	6350000	3410000	3940000	3410000	6230000
1712	TRUE	Empty	sp|P11279|LAMP1_HUMAN Lysosome-associated membrane glycoprotein 1 OS=Homo sapiens OX=9606 GN=LAMP1 PE=1 SV=3	P11279	LAMP1	45 kDa	0.999306	8	1	0.42	239000000	265000000	153000000	183000000	94500000	237000000
1713	TRUE	Empty	Cluster of sp|Q08209|PP2BA_HUMAN Serine/threonine-protein phosphatase 2B catalytic subunit alpha isoform OS=Homo sapiens OX=9606 GN=PPP3CA PE=1 SV=1	P16298	PP2BB			11	0.91	0.28	26100000	26000000	13100000	15000000	13200000	17700000
1714	TRUE	Empty	sp|Q9H9A5|CNO10_HUMAN CCR4-NOT transcription complex subunit 10 OS=Homo sapiens OX=9606 GN=CNOT10 PE=1 SV=1	Q9H9A5	CNO10	82 kDa	0.999282	8	1	0.16	4340000	4160000	1940000	1190000	2400000	2140000
1715	TRUE	Empty	sp|Q86X52|CHSS1_HUMAN Chondroitin sulfate synthase 1 OS=Homo sapiens OX=9606 GN=CHSY1 PE=1 SV=3	Q86X52	CHSS1	92 kDa	0.999279	8	1	0.95	3120000	3400000	2410000	4050000	1160000	6040000
1716	TRUE	Empty	sp|Q96FL9|GLT14_HUMAN Polypeptide N-acetylgalactosaminyltransferase 14 OS=Homo sapiens OX=9606 GN=GALNT14 PE=1 SV=1	Q96FL9	GLT14	64 kDa	0.999273	8	0.88	0.3	6610000	6910000	3460000	5170000	1110000	4090000
1717	TRUE	Empty	sp|Q6P3X3|TTC27_HUMAN Tetratricopeptide repeat protein 27 OS=Homo sapiens OX=9606 GN=TTC27 PE=1 SV=1	Q6P3X3	TTC27	97 kDa	0.999266	8	1	0.23	4420000	4140000	1720000	930000	1260000	3370000
1718	TRUE	Empty	sp|O75110|ATP9A_HUMAN Probable phospholipid-transporting ATPase IIA OS=Homo sapiens OX=9606 GN=ATP9A PE=1 SV=3	O75110	ATP9A	119 kDa	0.999228	8	1	0.064	3120000	2580000	1580000	9190000	3240000	8060000
1719	TRUE	Empty	sp|P17020|ZNF16_HUMAN Zinc finger protein 16 OS=Homo sapiens OX=9606 GN=ZNF16 PE=1 SV=3	P17020	ZNF16	76 kDa	0.999214	8	0.38	0.039	2070000	2850000	1500000	382000	224000	1090000
1720	TRUE	Empty	sp|P61201|CSN2_HUMAN COP9 signalosome complex subunit 2 OS=Homo sapiens OX=9606 GN=COPS2 PE=1 SV=1	P61201	CSN2	52 kDa	0.999209	8	1	0.67	3630000	2980000	1280000	1850000	3090000	4170000
1721	TRUE	Empty	sp|P63151|2ABA_HUMAN Serine/threonine-protein phosphatase 2A 55 kDa regulatory subunit B alpha isoform OS=Homo sapiens OX=9606 GN=PPP2R2A PE=1 SV=1	P63151	2ABA	52 kDa	0.99919	8	1	0.74	4870000	5120000	2050000	3430000	3690000	5800000
1722	TRUE	Empty	sp|P06748|NPM_HUMAN Nucleophosmin OS=Homo sapiens OX=9606 GN=NPM1 PE=1 SV=2	P06748	NPM	33 kDa	0.999168	8	1	0.33	154000000	135000000	66300000	249000000	99900000	191000000
1723	TRUE	Empty	sp|P04035|HMDH_HUMAN 3-hydroxy-3-methylglutaryl-coenzyme A reductase OS=Homo sapiens OX=9606 GN=HMGCR PE=1 SV=1	P04035	HMDH	97 kDa	0.999166	8	1	0.55	2880000	3580000	3740000	3570000	702000	4770000
1724	TRUE	Empty	sp|Q9P2E9|RRBP1_HUMAN Ribosome-binding protein 1 OS=Homo sapiens OX=9606 GN=RRBP1 PE=1 SV=5	Q9P2E9	RRBP1	152 kDa	0.999141	8	1	0.65	3940000	4870000	3590000	4630000	1980000	4830000
1725	TRUE	Empty	sp|Q96EY7|PTCD3_HUMAN Pentatricopeptide repeat domain-containing protein 3, mitochondrial OS=Homo sapiens OX=9606 GN=PTCD3 PE=1 SV=3	Q96EY7	PTCD3	79 kDa	0.999128	8	1	0.23	5500000	5040000	4060000	11700000	4400000	7880000
1726	TRUE	Empty	sp|P08243|ASNS_HUMAN Asparagine synthetase [glutamine-hydrolyzing] OS=Homo sapiens OX=9606 GN=ASNS PE=1 SV=4	P08243	ASNS	64 kDa	0.999119	8	1	0.43	6190000	6500000	2880000	2410000	3260000	5670000
1727	TRUE	Empty	sp|Q08379|GOGA2_HUMAN Golgin subfamily A member 2 OS=Homo sapiens OX=9606 GN=GOLGA2 PE=1 SV=3	Q08379	GOGA2	113 kDa	0.999117	8	1	0.17	3890000	3920000	2800000	5840000	3530000	5560000
1728	TRUE	Empty	sp|Q9H089|LSG1_HUMAN Large subunit GTPase 1 homolog OS=Homo sapiens OX=9606 GN=LSG1 PE=1 SV=2	Q9H089	LSG1	75 kDa	0.999105	8	1	0.63	6750000	7000000	3840000	7270000	1890000	6290000
1729	TRUE	Empty	sp|Q7L7X3|TAOK1_HUMAN Serine/threonine-protein kinase TAO1 OS=Homo sapiens OX=9606 GN=TAOK1 PE=1 SV=1	Q7L7X3	TAOK1	116 kDa	0.999071	8	0.75	0.14	1860000	1770000	2090000	1200000	874000	1880000
1730	TRUE	Empty	sp|O60568|PLOD3_HUMAN Multifunctional procollagen lysine hydroxylase and glycosyltransferase LH3 OS=Homo sapiens OX=9606 GN=PLOD3 PE=1 SV=1	O60568	PLOD3	85 kDa	0.99905	8	1	0.72	2810000	2260000	1160000	3290000	1280000	2770000
1731	TRUE	Empty	sp|Q9Y2P4|S27A6_HUMAN Long-chain fatty acid transport protein 6 OS=Homo sapiens OX=9606 GN=SLC27A6 PE=1 SV=1	Q9Y2P4	S27A6	70 kDa	0.999042	8	1	0.52	7440000	8190000	5510000	7290000	2020000	8450000
1732	TRUE	Empty	sp|Q7RTS9|DYM_HUMAN Dymeclin OS=Homo sapiens OX=9606 GN=DYM PE=1 SV=1	Q7RTS9	DYM	76 kDa	0.99898	8	1	0.13	18200000	19000000	8670000	6700000	5750000	11700000
1733	TRUE	Empty	sp|P51795|CLCN5_HUMAN H(+)/Cl(-) exchange transporter 5 OS=Homo sapiens OX=9606 GN=CLCN5 PE=1 SV=2	P51795	CLCN5	91 kDa	0.99894	8	0.62	0.4	2750000	3980000	2290000	2350000	2020000	3020000
1734	TRUE	Empty	sp|Q9UJX4|APC5_HUMAN Anaphase-promoting complex subunit 5 OS=Homo sapiens OX=9606 GN=ANAPC5 PE=1 SV=2	Q9UJX4	APC5	85 kDa	0.998924	8	1	0.25	3930000	3960000	2220000	1270000	1670000	3620000
1735	TRUE	Empty	sp|Q9H900|ZWILC_HUMAN Protein zwilch homolog OS=Homo sapiens OX=9606 GN=ZWILCH PE=1 SV=2	Q9H900	ZWILC	67 kDa	0.998916	8	1	0.09	11100000	14100000	5180000	3060000	3130000	6380000
1736	TRUE	Empty	sp|P61018|RAB4B_HUMAN Ras-related protein Rab-4B OS=Homo sapiens OX=9606 GN=RAB4B PE=1 SV=1	P61018	RAB4B	24 kDa	0.998834	8	0.5	0.16	6200000	7590000	4160000	3480000	2500000	5320000
1737	TRUE	Empty	sp|P52848|NDST1_HUMAN Bifunctional heparan sulfate N-deacetylase/N-sulfotransferase 1 OS=Homo sapiens OX=9606 GN=NDST1 PE=1 SV=1	P52848	NDST1	101 kDa	0.998824	8	1	0.4	3650000	4110000	2070000	2780000	716000	3430000
1738	TRUE	Empty	Cluster of sp|Q13620|CUL4B_HUMAN Cullin-4B OS=Homo sapiens OX=9606 GN=CUL4B PE=1 SV=4	Q13619	CUL4A			9	1	0.79	5770000	5070000	2590000	2190000	4400000	5730000
1739	TRUE	Empty	sp|P10398|ARAF_HUMAN Serine/threonine-protein kinase A-Raf OS=Homo sapiens OX=9606 GN=ARAF PE=1 SV=2	P10398	ARAF	68 kDa	0.998776	8	0.5	0.079	4630000	4550000	1830000	945000	1070000	2210000
1740	TRUE	Empty	sp|Q8N3U4|STAG2_HUMAN Cohesin subunit SA-2 OS=Homo sapiens OX=9606 GN=STAG2 PE=1 SV=3	Q8N3U4	STAG2	141 kDa	0.998732	8	0.62	0.36	2420000	2770000	1490000	1270000	1020000	2660000
1741	TRUE	Empty	sp|Q5VT25|MRCKA_HUMAN Serine/threonine-protein kinase MRCK alpha OS=Homo sapiens OX=9606 GN=CDC42BPA PE=1 SV=1	Q5VT25	MRCKA	197 kDa	0.998654	8	0.88	0.98	21600000	20100000	12500000	21500000	10300000	24200000
1742	TRUE	Empty	sp|Q9BQ39|DDX50_HUMAN ATP-dependent RNA helicase DDX50 OS=Homo sapiens OX=9606 GN=DDX50 PE=1 SV=1	Q9BQ39	DDX50	83 kDa	0.998504	8	0.62	0.78	814000	632000	607000	1220000	294000	595000
1743	TRUE	Empty	sp|Q15075|EEA1_HUMAN Early endosome antigen 1 OS=Homo sapiens OX=9606 GN=EEA1 PE=1 SV=2	Q15075	EEA1	162 kDa	0.998428	8	1	0.47	1750000	1710000	948000	565000	669000	2320000
1744	TRUE	Empty	sp|O95757|HS74L_HUMAN Heat shock 70 kDa protein 4L OS=Homo sapiens OX=9606 GN=HSPA4L PE=1 SV=3	O95757	HS74L	95 kDa	0.998029	8	0.5	0.89	1190000	1230000	778000	807000	673000	1810000
1745	TRUE	Empty	sp|P13646|K1C13_HUMAN Keratin, type I cytoskeletal 13 OS=Homo sapiens OX=9606 GN=KRT13 PE=1 SV=4	P13646	K1C13	50 kDa	0.997963	8	0.25	0.36	1510000	589000	272000	23800	31800	2460000
1746	TRUE	Empty	sp|O75340|PDCD6_HUMAN Programmed cell death protein 6 OS=Homo sapiens OX=9606 GN=PDCD6 PE=1 SV=1	O75340	PDCD6	22 kDa	0.999876	7	1	0.22	32200000	30100000	18200000	19600000	17400000	22300000
1747	TRUE	Empty	sp|Q99497|PARK7_HUMAN Parkinson disease protein 7 OS=Homo sapiens OX=9606 GN=PARK7 PE=1 SV=2	Q99497	PARK7	20 kDa	0.999868	7	1	0.64	16100000	15300000	5200000	10900000	13300000	15900000
1748	TRUE	Empty	sp|Q9C0B0|UNK_HUMAN RING finger protein unkempt homolog OS=Homo sapiens OX=9606 GN=UNK PE=1 SV=2	Q9C0B0	UNK	88 kDa	0.999859	7	1	0.44	16000000	21000000	2880000	8870000	1590000	8140000
1749	TRUE	Empty	sp|P51809|VAMP7_HUMAN Vesicle-associated membrane protein 7 OS=Homo sapiens OX=9606 GN=VAMP7 PE=1 SV=3	P51809	VAMP7	25 kDa	0.999854	7	1	0.19	36500000	37300000	18700000	18300000	9310000	25200000
1750	TRUE	Empty	sp|Q9NQE9|HINT3_HUMAN Adenosine 5'-monophosphoramidase HINT3 OS=Homo sapiens OX=9606 GN=HINT3 PE=1 SV=1	Q9NQE9	HINT3	20 kDa	0.999852	7	1	0.13	32200000	34700000	19000000	17000000	9050000	21700000
1751	TRUE	Empty	sp|P09417|DHPR_HUMAN Dihydropteridine reductase OS=Homo sapiens OX=9606 GN=QDPR PE=1 SV=2	P09417	DHPR	26 kDa	0.99985	7	1	0.19	10500000	8920000	4420000	10100000	11300000	14100000
1752	TRUE	Empty	sp|P20618|PSB1_HUMAN Proteasome subunit beta type-1 OS=Homo sapiens OX=9606 GN=PSMB1 PE=1 SV=2	P20618	PSB1	26 kDa	0.999845	7	1	0.48	22400000	21500000	9920000	9110000	13000000	18400000
1753	TRUE	Empty	sp|P07954|FUMH_HUMAN Fumarate hydratase, mitochondrial OS=Homo sapiens OX=9606 GN=FH PE=1 SV=3	P07954	FUMH	55 kDa	0.999839	7	1	0.09	6290000	5860000	2680000	10700000	7240000	9270000
1754	TRUE	Empty	sp|O75190|DNJB6_HUMAN DnaJ homolog subfamily B member 6 OS=Homo sapiens OX=9606 GN=DNAJB6 PE=1 SV=2	O75190	DNJB6	36 kDa	0.999824	7	0.86	0.63	9570000	11300000	6420000	9600000	3620000	10900000
1755	TRUE	Empty	sp|Q9Y2T2|AP3M1_HUMAN AP-3 complex subunit mu-1 OS=Homo sapiens OX=9606 GN=AP3M1 PE=1 SV=1	Q9Y2T2	AP3M1	47 kDa	0.999824	7	1	0.65	4200000	3790000	2300000	2130000	2540000	4430000
1756	TRUE	Empty	sp|P26368|U2AF2_HUMAN Splicing factor U2AF 65 kDa subunit OS=Homo sapiens OX=9606 GN=U2AF2 PE=1 SV=4	P26368	U2AF2	54 kDa	0.99982	7	1	0.36	23200000	19400000	12900000	58100000	13600000	30100000
1757	TRUE	Empty	sp|Q6PK18|OGFD3_HUMAN 2-oxoglutarate and iron-dependent oxygenase domain-containing protein 3 OS=Homo sapiens OX=9606 GN=OGFOD3 PE=1 SV=2	Q6PK18	OGFD3	36 kDa	0.999818	7	1	0.68	16700000	18000000	14700000	20100000	6490000	20300000
1758	TRUE	Empty	sp|Q49A26|GLYR1_HUMAN Putative oxidoreductase GLYR1 OS=Homo sapiens OX=9606 GN=GLYR1 PE=1 SV=4	Q49A26	GLYR1	61 kDa	0.999812	7	1	0.71	7800000	7700000	1950000	13100000	2490000	8080000
1759	TRUE	Empty	sp|Q99943|PLCA_HUMAN 1-acyl-sn-glycerol-3-phosphate acyltransferase alpha OS=Homo sapiens OX=9606 GN=AGPAT1 PE=1 SV=2	Q99943	PLCA	32 kDa	0.999811	7	1	0.99	62700000	67500000	37900000	77800000	23500000	85900000
1760	TRUE	Empty	sp|Q9H4I3|TRABD_HUMAN TraB domain-containing protein OS=Homo sapiens OX=9606 GN=TRABD PE=1 SV=1	Q9H4I3	TRABD	42 kDa	0.99981	7	1	0.78	9230000	10600000	7140000	11500000	3210000	12600000
1761	TRUE	Empty	sp|Q9NPA0|EMC7_HUMAN ER membrane protein complex subunit 7 OS=Homo sapiens OX=9606 GN=EMC7 PE=1 SV=1	Q9NPA0	EMC7	26 kDa	0.99981	7	1	0.92	50900000	53000000	41800000	61800000	23000000	70500000
1762	TRUE	Empty	sp|P61088|UBE2N_HUMAN Ubiquitin-conjugating enzyme E2 N OS=Homo sapiens OX=9606 GN=UBE2N PE=1 SV=1	P61088	UBE2N	17 kDa	0.999806	7	1	0.88	29200000	31100000	15900000	15400000	31500000	34700000
1763	TRUE	Empty	sp|Q5ZPR3|CD276_HUMAN CD276 antigen OS=Homo sapiens OX=9606 GN=CD276 PE=1 SV=1	Q5ZPR3	CD276	57 kDa	0.9998	7	1	0.85	26900000	31900000	19500000	43200000	13100000	38100000
1764	TRUE	Empty	sp|Q5SZQ8|CELF3_HUMAN CUGBP Elav-like family member 3 OS=Homo sapiens OX=9606 GN=CELF3 PE=1 SV=1	Q5SZQ8	CELF3	51 kDa	0.9998	7	1	0.11	10400000	11600000	5760000	25400000	10300000	24300000
1765	TRUE	Empty	sp|O43505|B4GA1_HUMAN Beta-1,4-glucuronyltransferase 1 OS=Homo sapiens OX=9606 GN=B4GAT1 PE=1 SV=1	O43505	B4GA1	47 kDa	0.999796	7	1	0.41	20100000	22400000	13800000	17800000	7920000	18400000
1766	TRUE	Empty	sp|Q92947|GCDH_HUMAN Glutaryl-CoA dehydrogenase, mitochondrial OS=Homo sapiens OX=9606 GN=GCDH PE=1 SV=1	Q92947	GCDH	48 kDa	0.999792	7	1	0.36	22800000	23000000	12400000	21700000	3440000	13900000
1767	TRUE	Empty	sp|P62266|RS23_HUMAN 40S ribosomal protein S23 OS=Homo sapiens OX=9606 GN=RPS23 PE=1 SV=3	P62266	RS23	16 kDa	0.999786	7	1	0.36	133000000	127000000	106000000	108000000	51800000	131000000
1768	TRUE	Empty	sp|Q9H4D0|CSTN2_HUMAN Calsyntenin-2 OS=Homo sapiens OX=9606 GN=CLSTN2 PE=1 SV=2	Q9H4D0	CSTN2	107 kDa	0.999786	7	1	0.53	8010000	8910000	3320000	7250000	2330000	5410000
1769	TRUE	Empty	sp|P25789|PSA4_HUMAN Proteasome subunit alpha type-4 OS=Homo sapiens OX=9606 GN=PSMA4 PE=1 SV=1	P25789	PSA4	29 kDa	0.999785	7	1	0.33	22900000	23600000	11200000	8590000	13300000	18000000
1770	TRUE	Empty	sp|Q69YI7|NAIF1_HUMAN Nuclear apoptosis-inducing factor 1 OS=Homo sapiens OX=9606 GN=NAIF1 PE=1 SV=1	Q69YI7	NAIF1	35 kDa	0.999785	7	1	0.081	16600000	13700000	15700000	7650000	874000	5090000
1771	TRUE	Empty	sp|P28066|PSA5_HUMAN Proteasome subunit alpha type-5 OS=Homo sapiens OX=9606 GN=PSMA5 PE=1 SV=3	P28066	PSA5	26 kDa	0.999784	7	1	0.27	18600000	17200000	8910000	6810000	9810000	13300000
1772	TRUE	Empty	sp|Q9BWH2|FUND2_HUMAN FUN14 domain-containing protein 2 OS=Homo sapiens OX=9606 GN=FUNDC2 PE=1 SV=2	Q9BWH2	FUND2	21 kDa	0.999784	7	1	0.98	10900000	12300000	8010000	16100000	4820000	13400000
1773	TRUE	Empty	sp|P62316|SMD2_HUMAN Small nuclear ribonucleoprotein Sm D2 OS=Homo sapiens OX=9606 GN=SNRPD2 PE=1 SV=1	P62316	SMD2	14 kDa	0.999784	7	1	0.44	23200000	21100000	12000000	30500000	17000000	22500000
1774	TRUE	Empty	sp|Q96RQ1|ERGI2_HUMAN Endoplasmic reticulum-Golgi intermediate compartment protein 2 OS=Homo sapiens OX=9606 GN=ERGIC2 PE=1 SV=2	Q96RQ1	ERGI2	43 kDa	0.99978	7	1	0.66	21500000	21800000	13500000	19200000	8100000	24200000
1775	TRUE	Empty	sp|P55809|SCOT1_HUMAN Succinyl-CoA:3-ketoacid coenzyme A transferase 1, mitochondrial OS=Homo sapiens OX=9606 GN=OXCT1 PE=1 SV=1	P55809	SCOT1	56 kDa	0.999763	7	1	0.18	2550000	2230000	705000	4050000	2540000	3160000
1776	TRUE	Empty	sp|P07858|CATB_HUMAN Cathepsin B OS=Homo sapiens OX=9606 GN=CTSB PE=1 SV=3	P07858	CATB	38 kDa	0.999756	7	1	0.2	25500000	23800000	12000000	34500000	22400000	34700000
1777	TRUE	Empty	sp|Q9UH92|MLX_HUMAN Max-like protein X OS=Homo sapiens OX=9606 GN=MLX PE=1 SV=2	Q9UH92	MLX	33 kDa	0.999755	7	1	0.0095	15600000	12400000	24300000	2580000	2160000	5680000
1778	TRUE	Empty	sp|Q9UBQ6|EXTL2_HUMAN Exostosin-like 2 OS=Homo sapiens OX=9606 GN=EXTL2 PE=1 SV=1	Q9UBQ6	EXTL2	37 kDa	0.999754	7	1	0.17	23200000	22900000	14400000	12300000	4670000	16700000
1779	TRUE	Empty	sp|P49720|PSB3_HUMAN Proteasome subunit beta type-3 OS=Homo sapiens OX=9606 GN=PSMB3 PE=1 SV=2	P49720	PSB3	23 kDa	0.999752	7	1	0.32	12800000	12100000	5950000	4930000	7620000	8840000
1780	TRUE	Empty	sp|Q99081|HTF4_HUMAN Transcription factor 12 OS=Homo sapiens OX=9606 GN=TCF12 PE=1 SV=1	Q99081	HTF4	73 kDa	0.999746	7	0.57	0.17	8370000	6180000	6780000	2790000	302000	5230000
1781	TRUE	Empty	sp|P20645|MPRD_HUMAN Cation-dependent mannose-6-phosphate receptor OS=Homo sapiens OX=9606 GN=M6PR PE=1 SV=1	P20645	MPRD	31 kDa	0.999739	7	1	0.12	97300000	105000000	46300000	38600000	22200000	59000000
1782	TRUE	Empty	sp|P30048|PRDX3_HUMAN Thioredoxin-dependent peroxide reductase, mitochondrial OS=Homo sapiens OX=9606 GN=PRDX3 PE=1 SV=3	P30048	PRDX3	28 kDa	0.999737	7	1	0.12	15500000	13400000	7480000	31600000	15000000	20100000
1783	TRUE	Empty	sp|Q92575|UBXN4_HUMAN UBX domain-containing protein 4 OS=Homo sapiens OX=9606 GN=UBXN4 PE=1 SV=2	Q92575	UBXN4	57 kDa	0.999737	7	1	0.31	36300000	38700000	25400000	29000000	11500000	31800000
1784	TRUE	Empty	sp|Q8IZV5|RDH10_HUMAN Retinol dehydrogenase 10 OS=Homo sapiens OX=9606 GN=RDH10 PE=1 SV=1	Q8IZV5	RDH10	38 kDa	0.999736	7	1	0.2	27000000	27800000	21900000	16900000	11600000	26600000
1785	TRUE	Empty	sp|P05387|RLA2_HUMAN 60S acidic ribosomal protein P2 OS=Homo sapiens OX=9606 GN=RPLP2 PE=1 SV=1	P05387	RLA2	12 kDa	0.999736	7	0.86	0.7	57300000	36300000	42500000	42900000	60800000	22800000
1786	TRUE	Empty	sp|P09382|LEG1_HUMAN Galectin-1 OS=Homo sapiens OX=9606 GN=LGALS1 PE=1 SV=2	P09382	LEG1	15 kDa	0.999734	7	1	0.41	39200000	30400000	20500000	80200000	17500000	76400000
1787	TRUE	Empty	sp|P48380|RFX3_HUMAN Transcription factor RFX3 OS=Homo sapiens OX=9606 GN=RFX3 PE=1 SV=2	P48380	RFX3	84 kDa	0.999732	7	0.71	0.049	5650000	5120000	1990000	1280000	814000	1820000
1788	TRUE	Empty	sp|Q13445|TMED1_HUMAN Transmembrane emp24 domain-containing protein 1 OS=Homo sapiens OX=9606 GN=TMED1 PE=1 SV=1	Q13445	TMED1	25 kDa	0.999731	7	1	0.29	76200000	77600000	50000000	51700000	25200000	67600000
1789	TRUE	Empty	sp|Q96DH6|MSI2H_HUMAN RNA-binding protein Musashi homolog 2 OS=Homo sapiens OX=9606 GN=MSI2 PE=1 SV=1	Q96DH6	MSI2H	35 kDa	0.99973	7	0.86	0.67	13200000	11800000	6570000	15200000	7480000	13600000
1790	TRUE	Empty	sp|Q9H5H4|ZN768_HUMAN Zinc finger protein 768 OS=Homo sapiens OX=9606 GN=ZNF768 PE=1 SV=2	Q9H5H4	ZN768	60 kDa	0.999722	7	0.57	0.72	3520000	3580000	1680000	5470000	367000	3850000
1791	TRUE	Empty	sp|P51151|RAB9A_HUMAN Ras-related protein Rab-9A OS=Homo sapiens OX=9606 GN=RAB9A PE=1 SV=1	P51151	RAB9A	23 kDa	0.999722	7	0.71	0.47	8180000	8710000	5410000	6210000	3680000	8530000
1792	TRUE	Empty	sp|Q96CX3|ZN501_HUMAN Zinc finger protein 501 OS=Homo sapiens OX=9606 GN=ZNF501 PE=2 SV=2	Q96CX3	ZN501	31 kDa	0.99972	7	0.86	0.085	13400000	17100000	8280000	5340000	2100000	7920000
1793	TRUE	Empty	sp|Q9UGH3|S23A2_HUMAN Solute carrier family 23 member 2 OS=Homo sapiens OX=9606 GN=SLC23A2 PE=1 SV=1	Q9UGH3	S23A2	70 kDa	0.999716	7	1	0.85	5310000	5350000	2790000	5030000	2010000	6150000
1794	TRUE	Empty	sp|P49711|CTCF_HUMAN Transcriptional repressor CTCF OS=Homo sapiens OX=9606 GN=CTCF PE=1 SV=1	P49711	CTCF	83 kDa	0.999705	7	1	0.19	12700000	16500000	9370000	7730000	2220000	10400000
1795	TRUE	Empty	sp|Q68CQ7|GL8D1_HUMAN Glycosyltransferase 8 domain-containing protein 1 OS=Homo sapiens OX=9606 GN=GLT8D1 PE=1 SV=2	Q68CQ7	GL8D1	42 kDa	0.999701	7	1	0.98	6870000	7000000	5670000	7190000	3250000	11300000
1796	TRUE	Empty	sp|P11172|UMPS_HUMAN Uridine 5'-monophosphate synthase OS=Homo sapiens OX=9606 GN=UMPS PE=1 SV=1	P11172	UMPS	52 kDa	0.999701	7	1	0.9	17900000	15400000	7990000	11200000	9140000	25300000
1797	TRUE	Empty	sp|Q8NC44|RETR2_HUMAN Reticulophagy regulator 2 OS=Homo sapiens OX=9606 GN=RETREG2 PE=1 SV=3	Q8NC44	RETR2	58 kDa	0.999696	7	1	0.72	16700000	16600000	7460000	18600000	3170000	16900000
1798	TRUE	Empty	sp|Q13347|EIF3I_HUMAN Eukaryotic translation initiation factor 3 subunit I OS=Homo sapiens OX=9606 GN=EIF3I PE=1 SV=1	Q13347	EIF3I	37 kDa	0.999696	7	1	0.97	9610000	8960000	4930000	5770000	7060000	10100000
1799	TRUE	Empty	sp|Q15776|ZKSC8_HUMAN Zinc finger protein with KRAB and SCAN domains 8 OS=Homo sapiens OX=9606 GN=ZKSCAN8 PE=1 SV=2	Q15776	ZKSC8	66 kDa	0.999696	7	0.86	0.36	3780000	5050000	2020000	3180000	620000	3030000
1800	TRUE	Empty	sp|Q9BVG9|PTSS2_HUMAN Phosphatidylserine synthase 2 OS=Homo sapiens OX=9606 GN=PTDSS2 PE=1 SV=1	Q9BVG9	PTSS2	56 kDa	0.999696	7	1	0.86	9000000	9250000	7770000	10900000	3780000	12600000
1801	TRUE	Empty	sp|Q14676|MDC1_HUMAN Mediator of DNA damage checkpoint protein 1 OS=Homo sapiens OX=9606 GN=MDC1 PE=1 SV=3	Q14676	MDC1	227 kDa	0.999694	7	1	0.69	11900000	12500000	2650000	10400000	1630000	8530000
1802	TRUE	Empty	sp|Q9NQX4|MYO5C_HUMAN Unconventional myosin-Vc OS=Homo sapiens OX=9606 GN=MYO5C PE=1 SV=2	Q9NQX4	MYO5C	203 kDa	0.999686	7	0.14	0.04	749000	363000	45400	9150000	1620000	18500000
1803	TRUE	Empty	sp|Q06136|KDSR_HUMAN 3-ketodihydrosphingosine reductase OS=Homo sapiens OX=9606 GN=KDSR PE=1 SV=1	Q06136	KDSR	36 kDa	0.999684	7	1	0.31	20900000	22400000	14000000	17100000	7520000	17100000
1804	TRUE	Empty	sp|Q9H0F7|ARL6_HUMAN ADP-ribosylation factor-like protein 6 OS=Homo sapiens OX=9606 GN=ARL6 PE=1 SV=1	Q9H0F7	ARL6	21 kDa	0.999683	7	1	0.23	8730000	6890000	4100000	9010000	7170000	11800000
1805	TRUE	Empty	sp|Q13363|CTBP1_HUMAN C-terminal-binding protein 1 OS=Homo sapiens OX=9606 GN=CTBP1 PE=1 SV=2	Q13363	CTBP1	48 kDa	0.999677	7	0.86	0.56	10100000	8870000	2370000	5130000	2930000	5430000
1806	TRUE	Empty	sp|P57772|SELB_HUMAN Selenocysteine-specific elongation factor OS=Homo sapiens OX=9606 GN=EEFSEC PE=1 SV=4	P57772	SELB	65 kDa	0.999671	7	1	0.64	4120000	4120000	2500000	2570000	2790000	4200000
1807	TRUE	Empty	sp|P16401|H15_HUMAN Histone H1.5 OS=Homo sapiens OX=9606 GN=H1-5 PE=1 SV=3	P16401	H15	23 kDa	0.999671	7	1	0.89	189000000	173000000	122000000	179000000	70600000	263000000
1808	TRUE	Empty	sp|Q52LJ0|FA98B_HUMAN Protein FAM98B OS=Homo sapiens OX=9606 GN=FAM98B PE=1 SV=2	Q52LJ0	FA98B	46 kDa	0.999669	7	0.71	0.28	3280000	3360000	1550000	21700000	2750000	3750000
1809	TRUE	Empty	sp|Q13505|MTX1_HUMAN Metaxin-1 OS=Homo sapiens OX=9606 GN=MTX1 PE=1 SV=3	Q13505	MTX1	51 kDa	0.999669	7	1	0.42	24100000	24600000	11500000	20200000	5520000	16800000
1810	TRUE	Empty	sp|Q9UEW8|STK39_HUMAN STE20/SPS1-related proline-alanine-rich protein kinase OS=Homo sapiens OX=9606 GN=STK39 PE=1 SV=3	Q9UEW8	STK39	59 kDa	0.999669	7	0.86	0.18	6060000	6460000	4230000	2490000	3870000	5140000
1811	TRUE	Empty	sp|Q9H4A6|GOLP3_HUMAN Golgi phosphoprotein 3 OS=Homo sapiens OX=9606 GN=GOLPH3 PE=1 SV=1	Q9H4A6	GOLP3	34 kDa	0.999664	7	1	0.53	9400000	8150000	6360000	9260000	6480000	13000000
1812	TRUE	Empty	sp|O15091|MRPP3_HUMAN Mitochondrial ribonuclease P catalytic subunit OS=Homo sapiens OX=9606 GN=PRORP PE=1 SV=2	O15091	MRPP3	67 kDa	0.999664	7	1	0.64	8750000	8560000	5110000	10100000	2270000	7840000
1813	TRUE	Empty	sp|Q8NFH5|NUP35_HUMAN Nucleoporin NUP35 OS=Homo sapiens OX=9606 GN=NUP35 PE=1 SV=1	Q8NFH5	NUP35	35 kDa	0.999662	7	1	0.79	3560000	3690000	1960000	7810000	244000	5190000
1814	TRUE	Empty	sp|Q16656|NRF1_HUMAN Nuclear respiratory factor 1 OS=Homo sapiens OX=9606 GN=NRF1 PE=1 SV=1	Q16656	NRF1	54 kDa	0.999661	7	1	0.057	41500000	32300000	93500000	17200000	11400000	26200000
1815	TRUE	Empty	sp|P54687|BCAT1_HUMAN Branched-chain-amino-acid aminotransferase, cytosolic OS=Homo sapiens OX=9606 GN=BCAT1 PE=1 SV=3	P54687	BCAT1	43 kDa	0.999658	7	1	0.62	9120000	9410000	4830000	4680000	6120000	9120000
1816	TRUE	Empty	sp|O60749|SNX2_HUMAN Sorting nexin-2 OS=Homo sapiens OX=9606 GN=SNX2 PE=1 SV=2	O60749	SNX2	58 kDa	0.999646	7	0.71	0.75	4510000	3920000	1590000	2530000	2060000	3710000
1817	TRUE	Empty	sp|Q9Y4K3|TRAF6_HUMAN TNF receptor-associated factor 6 OS=Homo sapiens OX=9606 GN=TRAF6 PE=1 SV=1	Q9Y4K3	TRAF6	60 kDa	0.999645	7	1	0.1	8950000	10000000	3590000	1340000	2640000	4490000
1818	TRUE	Empty	sp|Q9NUQ8|ABCF3_HUMAN ATP-binding cassette sub-family F member 3 OS=Homo sapiens OX=9606 GN=ABCF3 PE=1 SV=2	Q9NUQ8	ABCF3	80 kDa	0.999643	7	1	0.41	5990000	5480000	2430000	1830000	3160000	4670000
1819	TRUE	Empty	sp|P62910|RL32_HUMAN 60S ribosomal protein L32 OS=Homo sapiens OX=9606 GN=RPL32 PE=1 SV=2	P62910	RL32	16 kDa	0.999634	7	1	1	42100000	32700000	15700000	25500000	20500000	41000000
1820	TRUE	Empty	sp|Q6IAA8|LTOR1_HUMAN Ragulator complex protein LAMTOR1 OS=Homo sapiens OX=9606 GN=LAMTOR1 PE=1 SV=2	Q6IAA8	LTOR1	18 kDa	0.999634	7	1	0.19	20500000	20500000	10800000	10400000	4380000	14300000
1821	TRUE	Empty	sp|Q01664|TFAP4_HUMAN Transcription factor AP-4 OS=Homo sapiens OX=9606 GN=TFAP4 PE=1 SV=2	Q01664	TFAP4	39 kDa	0.99963	7	1	0.016	10500000	7500000	10100000	2840000	1140000	3440000
1822	TRUE	Empty	sp|Q5VT66|MARC1_HUMAN Mitochondrial amidoxime-reducing component 1 OS=Homo sapiens OX=9606 GN=MTARC1 PE=1 SV=1	Q5VT66	MARC1	37 kDa	0.999627	7	1	0.39	3160000	3110000	2040000	2540000	804000	2860000
1823	TRUE	Empty	sp|Q13451|FKBP5_HUMAN Peptidyl-prolyl cis-trans isomerase FKBP5 OS=Homo sapiens OX=9606 GN=FKBP5 PE=1 SV=2	Q13451	FKBP5	51 kDa	0.999627	7	1	0.93	4960000	3830000	1750000	2500000	2870000	5200000
1824	TRUE	Empty	sp|Q8WWK9|CKAP2_HUMAN Cytoskeleton-associated protein 2 OS=Homo sapiens OX=9606 GN=CKAP2 PE=1 SV=1	Q8WWK9	CKAP2	77 kDa	0.999626	7	1	0.64	4490000	5030000	1860000	6360000	894000	2760000
1825	TRUE	Empty	sp|Q13151|ROA0_HUMAN Heterogeneous nuclear ribonucleoprotein A0 OS=Homo sapiens OX=9606 GN=HNRNPA0 PE=1 SV=1	Q13151	ROA0	31 kDa	0.999625	7	1	0.37	23800000	20300000	12600000	41800000	15100000	28600000
1826	TRUE	Empty	sp|P08236|BGLR_HUMAN Beta-glucuronidase OS=Homo sapiens OX=9606 GN=GUSB PE=1 SV=2	P08236	BGLR	75 kDa	0.999623	7	1	0.16	10900000	11800000	5900000	6230000	4020000	7090000
1827	TRUE	Empty	sp|Q5HYI8|RABL3_HUMAN Rab-like protein 3 OS=Homo sapiens OX=9606 GN=RABL3 PE=1 SV=1	Q5HYI8	RABL3	26 kDa	0.999622	7	1	0.51	27000000	29500000	19200000	25200000	10500000	27700000
1828	TRUE	Empty	sp|Q99808|S29A1_HUMAN Equilibrative nucleoside transporter 1 OS=Homo sapiens OX=9606 GN=SLC29A1 PE=1 SV=3	Q99808	S29A1	50 kDa	0.999615	7	1	0.56	16800000	17900000	9960000	15800000	5180000	16400000
1829	TRUE	Empty	sp|Q9GZT3|SLIRP_HUMAN SRA stem-loop-interacting RNA-binding protein, mitochondrial OS=Homo sapiens OX=9606 GN=SLIRP PE=1 SV=1	Q9GZT3	SLIRP	12 kDa	0.999614	7	1	0.3	29700000	31400000	20400000	24400000	15000000	24700000
1830	TRUE	Empty	sp|O15400|STX7_HUMAN Syntaxin-7 OS=Homo sapiens OX=9606 GN=STX7 PE=1 SV=4	O15400	STX7	30 kDa	0.999614	7	1	0.4	82300000	88400000	45700000	61200000	24600000	72300000
1831	TRUE	Empty	sp|P25788|PSA3_HUMAN Proteasome subunit alpha type-3 OS=Homo sapiens OX=9606 GN=PSMA3 PE=1 SV=2	P25788	PSA3	28 kDa	0.999608	7	1	0.33	18300000	18800000	9170000	6680000	11800000	13800000
1832	TRUE	Empty	sp|Q9UPU5|UBP24_HUMAN Ubiquitin carboxyl-terminal hydrolase 24 OS=Homo sapiens OX=9606 GN=USP24 PE=1 SV=3	Q9UPU5	UBP24	294 kDa	0.999607	7	1	0.36	11900000	13600000	6710000	28900000	7700000	19800000
1833	TRUE	Empty	sp|Q92522|H1X_HUMAN Histone H1.10 OS=Homo sapiens OX=9606 GN=H1-10 PE=1 SV=1	Q92522	H1X	22 kDa	0.999606	7	1	0.51	40700000	29800000	16100000	64800000	22400000	32700000
1834	TRUE	Empty	sp|Q9GZS3|WDR61_HUMAN WD repeat-containing protein 61 OS=Homo sapiens OX=9606 GN=WDR61 PE=1 SV=1	Q9GZS3	WDR61	34 kDa	0.999606	7	1	0.14	11300000	10900000	7270000	3290000	8160000	6140000
1835	TRUE	Empty	sp|P46783|RS10_HUMAN 40S ribosomal protein S10 OS=Homo sapiens OX=9606 GN=RPS10 PE=1 SV=1	P46783	RS10	19 kDa	0.999603	7	1	0.25	185000000	185000000	102000000	85600000	81100000	157000000
1836	TRUE	Empty	sp|Q9NX63|MIC19_HUMAN MICOS complex subunit MIC19 OS=Homo sapiens OX=9606 GN=CHCHD3 PE=1 SV=1	Q9NX63	MIC19	26 kDa	0.999602	7	1	0.43	7260000	8780000	8200000	24800000	4700000	17000000
1837	TRUE	Empty	sp|P49915|GUAA_HUMAN GMP synthase [glutamine-hydrolyzing] OS=Homo sapiens OX=9606 GN=GMPS PE=1 SV=1	P49915	GUAA	77 kDa	0.999601	7	1	0.37	4160000	3460000	1290000	5650000	2630000	4610000
1838	TRUE	Empty	sp|P13995|MTDC_HUMAN Bifunctional methylenetetrahydrofolate dehydrogenase/cyclohydrolase, mitochondrial OS=Homo sapiens OX=9606 GN=MTHFD2 PE=1 SV=2	P13995	MTDC	38 kDa	0.9996	7	1	0.061	12000000	12100000	7610000	6090000	5620000	7820000
1839	TRUE	Empty	sp|Q9H1A3|METL9_HUMAN Protein-L-histidine N-pros-methyltransferase OS=Homo sapiens OX=9606 GN=METTL9 PE=1 SV=1	Q9H1A3	METL9	37 kDa	0.999595	7	1	0.89	16000000	16000000	11400000	19400000	7050000	18300000
1840	TRUE	Empty	sp|Q8IY95|TM192_HUMAN Transmembrane protein 192 OS=Homo sapiens OX=9606 GN=TMEM192 PE=1 SV=1	Q8IY95	TM192	31 kDa	0.99959	7	1	0.76	15900000	16800000	10700000	17100000	6120000	18500000
1841	TRUE	Empty	sp|O15372|EIF3H_HUMAN Eukaryotic translation initiation factor 3 subunit H OS=Homo sapiens OX=9606 GN=EIF3H PE=1 SV=1	O15372	EIF3H	40 kDa	0.999586	7	1	0.86	9280000	8080000	4290000	3970000	7310000	9160000
1842	TRUE	Empty	sp|O00541|PESC_HUMAN Pescadillo homolog OS=Homo sapiens OX=9606 GN=PES1 PE=1 SV=1	O00541	PESC	68 kDa	0.999585	7	1	0.97	6800000	5870000	3750000	6060000	3290000	7260000
1843	TRUE	Empty	sp|Q86VR2|RETR3_HUMAN Reticulophagy regulator 3 OS=Homo sapiens OX=9606 GN=RETREG3 PE=1 SV=1	Q86VR2	RETR3	51 kDa	0.999582	7	1	0.24	72800000	78500000	38900000	45600000	16200000	51200000
1844	TRUE	Empty	sp|Q8WWC4|MAIP1_HUMAN m-AAA protease-interacting protein 1, mitochondrial OS=Homo sapiens OX=9606 GN=MAIP1 PE=1 SV=1	Q8WWC4	MAIP1	33 kDa	0.999582	7	1	0.98	19100000	21000000	14000000	24300000	9960000	22700000
1845	TRUE	Empty	sp|P62745|RHOB_HUMAN Rho-related GTP-binding protein RhoB OS=Homo sapiens OX=9606 GN=RHOB PE=1 SV=1	P62745	RHOB	22 kDa	0.999579	7	0.71	0.47	20700000	21600000	16500000	20900000	8050000	20200000
1846	TRUE	Empty	sp|Q9C040|TRIM2_HUMAN Tripartite motif-containing protein 2 OS=Homo sapiens OX=9606 GN=TRIM2 PE=1 SV=1	Q9C040	TRIM2	82 kDa	0.999577	7	1	0.74	4510000	4310000	1780000	1700000	2430000	5220000
1847	TRUE	Empty	sp|Q02809|PLOD1_HUMAN Procollagen-lysine,2-oxoglutarate 5-dioxygenase 1 OS=Homo sapiens OX=9606 GN=PLOD1 PE=1 SV=2	Q02809	PLOD1	84 kDa	0.999571	7	1	0.92	1760000	2040000	1320000	1630000	1230000	2570000
1848	TRUE	Empty	sp|Q8NCY6|MSD4_HUMAN Myb/SANT-like DNA-binding domain-containing protein 4 OS=Homo sapiens OX=9606 GN=MSANTD4 PE=1 SV=1	Q8NCY6	MSD4	41 kDa	0.999568	7	1	0.19	28000000	25400000	5210000	1980000	188000	14400000
1849	TRUE	Empty	sp|Q9Y5K8|VATD_HUMAN V-type proton ATPase subunit D OS=Homo sapiens OX=9606 GN=ATP6V1D PE=1 SV=1	Q9Y5K8	VATD	28 kDa	0.999565	7	1	0.67	7250000	7080000	3050000	3440000	4130000	6810000
1850	TRUE	Empty	sp|Q96HD1|CREL1_HUMAN Protein disulfide isomerase CRELD1 OS=Homo sapiens OX=9606 GN=CRELD1 PE=1 SV=3	Q96HD1	CREL1	45 kDa	0.999565	7	1	0.97	8870000	11000000	8730000	13000000	4130000	15000000
1851	TRUE	Empty	sp|Q969Q5|RAB24_HUMAN Ras-related protein Rab-24 OS=Homo sapiens OX=9606 GN=RAB24 PE=1 SV=1	Q969Q5	RAB24	23 kDa	0.999564	7	1	0.072	8700000	9410000	7670000	6080000	2780000	5680000
1852	TRUE	Empty	sp|O95816|BAG2_HUMAN BAG family molecular chaperone regulator 2 OS=Homo sapiens OX=9606 GN=BAG2 PE=1 SV=1	O95816	BAG2	24 kDa	0.999563	7	1	0.17	17400000	18300000	13300000	11700000	6570000	14800000
1853	TRUE	Empty	sp|Q7L211|ABHDD_HUMAN Protein ABHD13 OS=Homo sapiens OX=9606 GN=ABHD13 PE=2 SV=1	Q7L211	ABHDD	39 kDa	0.999561	7	1	0.43	15200000	15900000	10300000	10700000	7000000	16000000
1854	TRUE	Empty	sp|Q9UNK0|STX8_HUMAN Syntaxin-8 OS=Homo sapiens OX=9606 GN=STX8 PE=1 SV=2	Q9UNK0	STX8	27 kDa	0.999558	7	1	0.49	12000000	13100000	5800000	9950000	2070000	11200000
1855	TRUE	Empty	sp|O75531|BAF_HUMAN Barrier-to-autointegration factor OS=Homo sapiens OX=9606 GN=BANF1 PE=1 SV=1	O75531	BAF	10 kDa	0.999555	7	1	0.027	324000000	220000000	75100000	17500000	27700000	49300000
1856	TRUE	Empty	sp|Q99640|PMYT1_HUMAN Membrane-associated tyrosine- and threonine-specific cdc2-inhibitory kinase OS=Homo sapiens OX=9606 GN=PKMYT1 PE=1 SV=1	Q99640	PMYT1	55 kDa	0.999553	7	1	0.74	19500000	20300000	15200000	23400000	5940000	25700000
1857	TRUE	Empty	sp|Q8NBS9|TXND5_HUMAN Thioredoxin domain-containing protein 5 OS=Homo sapiens OX=9606 GN=TXNDC5 PE=1 SV=2	Q8NBS9	TXND5	48 kDa	0.999553	7	1	0.11	9610000	8430000	3660000	13300000	10000000	18100000
1858	TRUE	Empty	sp|Q8N442|GUF1_HUMAN Translation factor GUF1, mitochondrial OS=Homo sapiens OX=9606 GN=GUF1 PE=1 SV=1	Q8N442	GUF1	74 kDa	0.99955	7	1	0.16	38500000	40700000	33700000	30100000	20500000	35300000
1859	TRUE	Empty	sp|Q07020|RL18_HUMAN 60S ribosomal protein L18 OS=Homo sapiens OX=9606 GN=RPL18 PE=1 SV=2	Q07020	RL18	22 kDa	0.999543	7	1	0.78	108000000	93100000	46500000	73300000	72700000	116000000
1860	TRUE	Empty	sp|O75494|SRS10_HUMAN Serine/arginine-rich splicing factor 10 OS=Homo sapiens OX=9606 GN=SRSF10 PE=1 SV=1	O75494	SRS10	31 kDa	0.99954	7	1	0.14	2450000	2770000	2340000	23200000	3400000	5140000
1861	TRUE	Empty	sp|Q99459|CDC5L_HUMAN Cell division cycle 5-like protein OS=Homo sapiens OX=9606 GN=CDC5L PE=1 SV=2	Q99459	CDC5L	92 kDa	0.999539	7	1	0.44	4960000	3960000	2160000	6870000	2850000	5500000
1862	TRUE	Empty	sp|Q96TC7|RMD3_HUMAN Regulator of microtubule dynamics protein 3 OS=Homo sapiens OX=9606 GN=RMDN3 PE=1 SV=2	Q96TC7	RMD3	52 kDa	0.999535	7	1	0.7	2900000	3350000	1390000	8830000	788000	5200000
1863	TRUE	Empty	sp|Q6NXT6|TAPT1_HUMAN Transmembrane anterior posterior transformation protein 1 homolog OS=Homo sapiens OX=9606 GN=TAPT1 PE=1 SV=1	Q6NXT6	TAPT1	64 kDa	0.999531	7	1	0.69	5270000	5790000	2940000	5180000	1700000	5750000
1864	TRUE	Empty	sp|A6NHL2|TBAL3_HUMAN Tubulin alpha chain-like 3 OS=Homo sapiens OX=9606 GN=TUBAL3 PE=1 SV=2	A6NHL2	TBAL3	50 kDa	0.999529	7	0.14	0.27	1800000	2010000	768000	620000	950000	1180000
1865	TRUE	Empty	sp|P21127|CD11B_HUMAN Cyclin-dependent kinase 11B OS=Homo sapiens OX=9606 GN=CDK11B PE=1 SV=4	P21127	CD11B	93 kDa	0.999528	7	1	0.21	5760000	5980000	3940000	1360000	3850000	4470000
1866	TRUE	Empty	sp|O96000|NDUBA_HUMAN NADH dehydrogenase [ubiquinone] 1 beta subcomplex subunit 10 OS=Homo sapiens OX=9606 GN=NDUFB10 PE=1 SV=3	O96000	NDUBA	21 kDa	0.999527	7	1	0.69	22600000	23600000	24800000	45400000	14200000	32100000
1867	TRUE	Empty	sp|O43493|TGON2_HUMAN Trans-Golgi network integral membrane protein 2 OS=Homo sapiens OX=9606 GN=TGOLN2 PE=1 SV=4	O43493	TGON2	46 kDa	0.999524	7	1	0.63	4030000	5360000	3640000	4370000	1580000	5940000
1868	TRUE	Empty	sp|Q9H497|TOR3A_HUMAN Torsin-3A OS=Homo sapiens OX=9606 GN=TOR3A PE=1 SV=1	Q9H497	TOR3A	46 kDa	0.999521	7	1	0.035	8090000	8830000	4850000	3320000	2660000	4360000
1869	TRUE	Empty	sp|O15127|SCAM2_HUMAN Secretory carrier-associated membrane protein 2 OS=Homo sapiens OX=9606 GN=SCAMP2 PE=1 SV=2	O15127	SCAM2	37 kDa	0.999516	7	1	0.13	59500000	60800000	27100000	27000000	13700000	32500000
1870	TRUE	Empty	sp|Q9NQ29|LUC7L_HUMAN Putative RNA-binding protein Luc7-like 1 OS=Homo sapiens OX=9606 GN=LUC7L PE=1 SV=1	Q9NQ29	LUC7L	44 kDa	0.999507	7	0.57	0.24	3850000	3020000	2210000	4140000	3070000	4730000
1871	TRUE	Empty	sp|Q9BXW7|HDHD5_HUMAN Haloacid dehalogenase-like hydrolase domain-containing 5 OS=Homo sapiens OX=9606 GN=HDHD5 PE=1 SV=1	Q9BXW7	HDHD5	46 kDa	0.999504	7	1	0.081	4070000	4310000	3120000	4500000	5180000	6470000
1872	TRUE	Empty	sp|O15347|HMGB3_HUMAN High mobility group protein B3 OS=Homo sapiens OX=9606 GN=HMGB3 PE=1 SV=4	O15347	HMGB3	23 kDa	0.9995	7	1	0.27	25700000	24000000	14700000	14000000	12500000	21100000
1873	TRUE	Empty	sp|Q9BPU6|DPYL5_HUMAN Dihydropyrimidinase-related protein 5 OS=Homo sapiens OX=9606 GN=DPYSL5 PE=1 SV=1	Q9BPU6	DPYL5	61 kDa	0.999498	7	1	0.49	9940000	8800000	3420000	7480000	7730000	12200000
1874	TRUE	Empty	sp|P51153|RAB13_HUMAN Ras-related protein Rab-13 OS=Homo sapiens OX=9606 GN=RAB13 PE=1 SV=1	P51153	RAB13	23 kDa	0.999497	7	0.57	0.56	7450000	7950000	3670000	7850000	2060000	5530000
1875	TRUE	Empty	sp|Q16543|CDC37_HUMAN Hsp90 co-chaperone Cdc37 OS=Homo sapiens OX=9606 GN=CDC37 PE=1 SV=1	Q16543	CDC37	44 kDa	0.999495	7	1	0.95	11700000	11500000	5350000	7590000	7270000	12300000
1876	TRUE	Empty	sp|Q9Y287|ITM2B_HUMAN Integral membrane protein 2B OS=Homo sapiens OX=9606 GN=ITM2B PE=1 SV=1	Q9Y287	ITM2B	30 kDa	0.999494	7	1	0.57	21200000	22100000	13900000	17800000	11000000	21200000
1877	TRUE	Empty	sp|O00161|SNP23_HUMAN Synaptosomal-associated protein 23 OS=Homo sapiens OX=9606 GN=SNAP23 PE=1 SV=1	O00161	SNP23	23 kDa	0.999491	7	1	0.62	8790000	9350000	6380000	8030000	3230000	10900000
1878	TRUE	Empty	sp|P53999|TCP4_HUMAN Activated RNA polymerase II transcriptional coactivator p15 OS=Homo sapiens OX=9606 GN=SUB1 PE=1 SV=3	P53999	TCP4	14 kDa	0.999477	7	1	0.32	55600000	54000000	42200000	24000000	49100000	46300000
1879	TRUE	Empty	sp|O60502|OGA_HUMAN Protein O-GlcNAcase OS=Homo sapiens OX=9606 GN=OGA PE=1 SV=2	O60502	OGA	103 kDa	0.999477	7	1	0.98	5020000	4330000	2190000	2590000	3590000	5260000
1880	TRUE	Empty	sp|P16949|STMN1_HUMAN Stathmin OS=Homo sapiens OX=9606 GN=STMN1 PE=1 SV=3	P16949	STMN1	17 kDa	0.999471	7	0.71	0.45	17400000	15400000	6610000	14900000	15200000	16800000
1881	TRUE	Empty	sp|Q8TB61|S35B2_HUMAN Adenosine 3'-phospho 5'-phosphosulfate transporter 1 OS=Homo sapiens OX=9606 GN=SLC35B2 PE=1 SV=1	Q8TB61	S35B2	48 kDa	0.999465	7	1	0.42	24000000	24200000	16200000	14100000	7840000	28900000
1882	TRUE	Empty	sp|P48651|PTSS1_HUMAN Phosphatidylserine synthase 1 OS=Homo sapiens OX=9606 GN=PTDSS1 PE=1 SV=1	P48651	PTSS1	56 kDa	0.999455	7	1	0.52	40100000	34100000	31900000	33800000	13700000	44000000
1883	TRUE	Empty	sp|P52306|GDS1_HUMAN Rap1 GTPase-GDP dissociation stimulator 1 OS=Homo sapiens OX=9606 GN=RAP1GDS1 PE=1 SV=3	P52306	GDS1	66 kDa	0.999454	7	1	0.22	10700000	9910000	5580000	6430000	4180000	7020000
1884	TRUE	Empty	sp|O95747|OXSR1_HUMAN Serine/threonine-protein kinase OSR1 OS=Homo sapiens OX=9606 GN=OXSR1 PE=1 SV=1	O95747	OXSR1	58 kDa	0.999454	7	0.86	0.4	9190000	9070000	5280000	11700000	6700000	11700000
1885	TRUE	Empty	sp|Q12824|SNF5_HUMAN SWI/SNF-related matrix-associated actin-dependent regulator of chromatin subfamily B member 1 OS=Homo sapiens OX=9606 GN=SMARCB1 PE=1 SV=2	Q12824	SNF5	44 kDa	0.999453	7	1	0.82	10900000	9490000	5330000	9000000	5160000	9600000
1886	TRUE	Empty	sp|Q7LGA3|HS2ST_HUMAN Heparan sulfate 2-O-sulfotransferase 1 OS=Homo sapiens OX=9606 GN=HS2ST1 PE=1 SV=1	Q7LGA3	HS2ST	42 kDa	0.999452	7	1	0.29	15800000	15500000	13400000	12300000	5390000	15300000
1887	TRUE	Empty	sp|P54578|UBP14_HUMAN Ubiquitin carboxyl-terminal hydrolase 14 OS=Homo sapiens OX=9606 GN=USP14 PE=1 SV=3	P54578	UBP14	56 kDa	0.999452	7	1	0.36	4970000	3940000	1880000	3320000	5120000	6460000
1888	TRUE	Empty	sp|Q9UPT9|UBP22_HUMAN Ubiquitin carboxyl-terminal hydrolase 22 OS=Homo sapiens OX=9606 GN=USP22 PE=1 SV=2	Q9UPT9	UBP22	60 kDa	0.999444	7	1	0.13	6580000	8070000	3170000	1950000	2530000	4230000
1889	TRUE	Empty	sp|Q6ZPD9|D19L3_HUMAN Probable C-mannosyltransferase DPY19L3 OS=Homo sapiens OX=9606 GN=DPY19L3 PE=1 SV=1	Q6ZPD9	D19L3	83 kDa	0.999422	7	1	0.55	14200000	14800000	7890000	12000000	3980000	14500000
1890	TRUE	Empty	sp|Q16629|SRSF7_HUMAN Serine/arginine-rich splicing factor 7 OS=Homo sapiens OX=9606 GN=SRSF7 PE=1 SV=1	Q16629	SRSF7	27 kDa	0.999421	7	0.86	0.17	14000000	13200000	10400000	110000000	14700000	24700000
1891	TRUE	Empty	sp|Q13243|SRSF5_HUMAN Serine/arginine-rich splicing factor 5 OS=Homo sapiens OX=9606 GN=SRSF5 PE=1 SV=1	Q13243	SRSF5	31 kDa	0.999417	7	0.86	0.29	4130000	2540000	2260000	5830000	3460000	3130000
1892	TRUE	Empty	sp|O43765|SGTA_HUMAN Small glutamine-rich tetratricopeptide repeat-containing protein alpha OS=Homo sapiens OX=9606 GN=SGTA PE=1 SV=1	O43765	SGTA	34 kDa	0.999412	7	0.86	0.3	5170000	4250000	2510000	4640000	5940000	4560000
1893	TRUE	Empty	sp|O75882|ATRN_HUMAN Attractin OS=Homo sapiens OX=9606 GN=ATRN PE=1 SV=2	O75882	ATRN	159 kDa	0.999411	7	1	0.56	6080000	6090000	4240000	5750000	2250000	6270000
1894	TRUE	Empty	sp|O75083|WDR1_HUMAN WD repeat-containing protein 1 OS=Homo sapiens OX=9606 GN=WDR1 PE=1 SV=4	O75083	WDR1	66 kDa	0.999406	7	1	0.14	1860000	2780000	762000	3150000	2610000	7580000
1895	TRUE	Empty	sp|Q96S06|LMF1_HUMAN Lipase maturation factor 1 OS=Homo sapiens OX=9606 GN=LMF1 PE=1 SV=1	Q96S06	LMF1	65 kDa	0.999399	7	1	0.85	11500000	12200000	9120000	13400000	5100000	15100000
1896	TRUE	Empty	sp|Q96GM5|SMRD1_HUMAN SWI/SNF-related matrix-associated actin-dependent regulator of chromatin subfamily D member 1 OS=Homo sapiens OX=9606 GN=SMARCD1 PE=1 SV=2	Q96GM5	SMRD1	58 kDa	0.999396	7	0.86	0.9	4320000	3730000	1780000	3770000	2300000	3750000
1897	TRUE	Empty	sp|P04040|CATA_HUMAN Catalase OS=Homo sapiens OX=9606 GN=CAT PE=1 SV=3	P04040	CATA	60 kDa	0.999395	7	1	0.75	1680000	3990000	2650000	1800000	3000000	2450000
1898	TRUE	Empty	sp|P12259|FA5_HUMAN Coagulation factor V OS=Homo sapiens OX=9606 GN=F5 PE=1 SV=4	P12259	FA5	252 kDa	0.999392	7	1	0.37	44700000	45200000	18300000	28400000	12300000	29700000
1899	TRUE	Empty	sp|P05089|ARGI1_HUMAN Arginase-1 OS=Homo sapiens OX=9606 GN=ARG1 PE=1 SV=2	P05089	ARGI1	35 kDa	0.999387	7	1	0.94	1170000	3610000	3120000	1300000	3260000	3470000
1900	TRUE	Empty	sp|Q9HCL2|GPAT1_HUMAN Glycerol-3-phosphate acyltransferase 1, mitochondrial OS=Homo sapiens OX=9606 GN=GPAM PE=1 SV=3	Q9HCL2	GPAT1	94 kDa	0.999387	7	1	0.94	3550000	3600000	2280000	6140000	1170000	4600000
1901	TRUE	Empty	sp|Q9Y3D6|FIS1_HUMAN Mitochondrial fission 1 protein OS=Homo sapiens OX=9606 GN=FIS1 PE=1 SV=2	Q9Y3D6	FIS1	17 kDa	0.999382	7	1	0.25	135000000	143000000	70800000	79200000	38500000	101000000
1902	TRUE	Empty	sp|Q9NZL4|HPBP1_HUMAN Hsp70-binding protein 1 OS=Homo sapiens OX=9606 GN=HSPBP1 PE=1 SV=2	Q9NZL4	HPBP1	39 kDa	0.999379	7	1	0.47	5920000	5500000	2520000	2560000	2260000	5550000
1903	TRUE	Empty	sp|Q8IXH7|NELFD_HUMAN Negative elongation factor C/D OS=Homo sapiens OX=9606 GN=NELFCD PE=1 SV=2	Q8IXH7	NELFD	66 kDa	0.999369	7	1	0.51	8850000	8490000	5220000	5380000	5630000	8130000
1904	TRUE	Empty	sp|Q9UGR2|Z3H7B_HUMAN Zinc finger CCCH domain-containing protein 7B OS=Homo sapiens OX=9606 GN=ZC3H7B PE=1 SV=2	Q9UGR2	Z3H7B	110 kDa	0.999361	7	1	0.25	10300000	10500000	4550000	4150000	3620000	7710000
1905	TRUE	Empty	sp|Q9Y6I9|TX264_HUMAN Testis-expressed protein 264 OS=Homo sapiens OX=9606 GN=TEX264 PE=1 SV=1	Q9Y6I9	TX264	34 kDa	0.99936	7	1	0.61	9190000	9130000	5560000	9880000	2120000	9200000
1906	TRUE	Empty	sp|O14639|ABLM1_HUMAN Actin-binding LIM protein 1 OS=Homo sapiens OX=9606 GN=ABLIM1 PE=1 SV=3	O14639	ABLM1	88 kDa	0.999356	7	1	0.26	1650000	1980000	485000	16500000	682000	9680000
1907	TRUE	Empty	sp|Q8WWV3|RT4I1_HUMAN Reticulon-4-interacting protein 1, mitochondrial OS=Homo sapiens OX=9606 GN=RTN4IP1 PE=1 SV=2	Q8WWV3	RT4I1	44 kDa	0.999351	7	1	0.65	1760000	3190000	1240000	2100000	2400000	2070000
[truncated: 1,964 more rows]

## Sheet: Group_Correlation
	iTau_1	iTau_2	iTau_3	iGFP_1	iGFP_2	iGFP_3
[truncated: 6 more rows]

## Sheet: Metascape upregulated
Category	CategoryID	GO	Description	PARENT_GO	LogP	Enrichment	Z-score	#TotalGeneInLibrary	#GeneInGO	#GeneInHitList	#GeneInGOAndHitList	%InGO	STDV %InGO	GeneID	Hits	Log(q-value)	GeneList
[truncated: 247 more rows]

[truncated: 1 more sheets: metascape downregulated]
