# Supplementary material for: Elevation of the mechanically-sensitive e protein emerin links nuclear mechanotransduction to tau-induced cytoskeletal remodeling in neurons
Source: Nucleus. 2026 Jul 7;17(1):2697135. doi: 10.1080/19491034.2026.2697135 (PMC13349007; doi:10.1080/19491034.2026.2697135)
Supplement: 2026 Sohn Nucleus Supplemental Data 1.xlsx [file KNCL_A_2697135_SM0831.xlsx]

## Sheet: Filtered_Data
#	Visible	Star	Protein Name	Accession	Gene.Name	Molecular Weight	Protein Group Score	Identified Peptide Count	Exclusivity	t-test CL: Group BRL: Sample	iGFP_1	iGFP_2	iGFP_3	iTau_1	iTau_2	iTau_3
1	TRUE	Empty	sp|P10636|TAU_HUMAN Microtubule-associated protein tau OS=Homo sapiens OX=9606 GN=MAPT PE=1 SV=5	P10636	TAU	79 kDa	0.999367	18	1	3.3441e-08	66300000	61900000	64300000	1500000000	1600000000	1520000000
2	TRUE	Empty	sp|Q9NR12|PDLI7_HUMAN PDZ and LIM domain protein 7 OS=Homo sapiens OX=9606 GN=PDLIM7 PE=1 SV=1	Q9NR12	PDLI7	50 kDa	0.99888	7	1	1.4722e-06	16800000	17400000	17200000	26600000	26500000	26800000
3	TRUE	Empty	sp|P07101|TY3H_HUMAN Tyrosine 3-monooxygenase OS=Homo sapiens OX=9606 GN=TH PE=1 SV=5	P07101	TY3H	59 kDa	0.999778	14	1	1.9167e-06	6030000	5250000	5070000	193000000	245000000	209000000
4	TRUE	Empty	sp|P36871|PGM1_HUMAN Phosphoglucomutase-1 OS=Homo sapiens OX=9606 GN=PGM1 PE=1 SV=3	P36871	PGM1	61 kDa	0.999527	22	1	3.8298e-06	138000000	141000000	140000000	99100000	101000000	98600000
5	TRUE	Empty	sp|Q9BY44|EIF2A_HUMAN Eukaryotic translation initiation factor 2A OS=Homo sapiens OX=9606 GN=EIF2A PE=1 SV=3	Q9BY44	EIF2A	65 kDa	0.999404	23	1	8.716e-06	228000000	229000000	224000000	281000000	284000000	283000000
6	TRUE	Empty	sp|Q13144|EI2BE_HUMAN Translation initiation factor eIF-2B subunit epsilon OS=Homo sapiens OX=9606 GN=EIF2B5 PE=1 SV=3	Q13144	EI2BE	80 kDa	0.999683	13	1	1.4316e-05	74800000	73700000	74300000	57900000	58700000	59600000
7	TRUE	Empty	sp|Q8NBM4|UBAC2_HUMAN Ubiquitin-associated domain-containing protein 2 OS=Homo sapiens OX=9606 GN=UBAC2 PE=1 SV=1	Q8NBM4	UBAC2	39 kDa	0.998126	5	1	2.6238e-05	10800000	10500000	10500000	16400000	17000000	16000000
8	TRUE	Empty	sp|Q9HCE5|MET14_HUMAN N6-adenosine-methyltransferase non-catalytic subunit OS=Homo sapiens OX=9606 GN=METTL14 PE=1 SV=2	Q9HCE5	MET14	52 kDa	0.99629	2	1	4.01072e-05	6320000	6240000	6410000	5000000	4840000	4930000
9	TRUE	Empty	sp|Q9BYD1|RM13_HUMAN 39S ribosomal protein L13, mitochondrial OS=Homo sapiens OX=9606 GN=MRPL13 PE=1 SV=1	Q9BYD1	RM13	21 kDa	0.999127	8	1	5.0645e-05	59700000	61200000	58900000	79700000	82600000	79800000
10	TRUE	Empty	sp|P00966|ASSY_HUMAN Argininosuccinate synthase OS=Homo sapiens OX=9606 GN=ASS1 PE=1 SV=2	P00966	ASSY	47 kDa	0.999441	19	1	5.1871e-05	283000000	304000000	320000000	658000000	697000000	642000000
11	TRUE	Empty	sp|Q86TU7|SETD3_HUMAN Actin-histidine N-methyltransferase OS=Homo sapiens OX=9606 GN=SETD3 PE=1 SV=1	Q86TU7	SETD3	67 kDa	0.999572	13	1	5.3479e-05	58100000	57200000	58900000	47100000	48100000	47200000
12	TRUE	Empty	sp|Q92990|GLMN_HUMAN Glomulin OS=Homo sapiens OX=9606 GN=GLMN PE=1 SV=2	Q92990	GLMN	68 kDa	0.998109	4	1	5.8024e-05	13700000	12200000	12700000	5960000	6310000	6380000
13	TRUE	Empty	sp|Q63HM9|PLCX3_HUMAN PI-PLC X domain-containing protein 3 OS=Homo sapiens OX=9606 GN=PLCXD3 PE=1 SV=2	Q63HM9	PLCX3	36 kDa	0.997954	3	1	6.5664e-05	1170000	1020000	1300000	297000	298000	263000
14	TRUE	Empty	sp|Q9ULH1|ASAP1_HUMAN Arf-GAP with SH3 domain, ANK repeat and PH domain-containing protein 1 OS=Homo sapiens OX=9606 GN=ASAP1 PE=1 SV=4	Q9ULH1	ASAP1	125 kDa	0.999247	11	1	6.6641e-05	21000000	20900000	21900000	15500000	15400000	14900000
15	TRUE	Empty	sp|O00746|NDKM_HUMAN Nucleoside diphosphate kinase, mitochondrial OS=Homo sapiens OX=9606 GN=NME4 PE=1 SV=1	O00746	NDKM	21 kDa	0.998949	6	1	7.1227e-05	22700000	21800000	23500000	14300000	14000000	14800000
16	TRUE	Empty	sp|P54219|VMAT1_HUMAN Chromaffin granule amine transporter OS=Homo sapiens OX=9606 GN=SLC18A1 PE=1 SV=1	P54219	VMAT1	56 kDa	0.998985	2	1	7.3472e-05	12600000	12300000	11900000	7060000	7700000	7250000
17	TRUE	Empty	sp|Q9NPH2|INO1_HUMAN Inositol-3-phosphate synthase 1 OS=Homo sapiens OX=9606 GN=ISYNA1 PE=1 SV=1	Q9NPH2	INO1	61 kDa	0.999374	12	1	7.6895e-05	123000000	114000000	124000000	72900000	70000000	68400000
18	TRUE	Empty	sp|Q13617|CUL2_HUMAN Cullin-2 OS=Homo sapiens OX=9606 GN=CUL2 PE=1 SV=2	Q13617	CUL2	87 kDa	0.999247	16	1	7.9518e-05	68800000	70800000	68700000	57400000	57400000	56100000
19	TRUE	Empty	sp|Q9NUQ9|CYRIB_HUMAN CYFIP-related Rac1 interactor B OS=Homo sapiens OX=9606 GN=CYRIB PE=1 SV=1	Q9NUQ9	CYRIB	37 kDa	0.99935	11	1	9.343e-05	358000000	331000000	339000000	230000000	233000000	225000000
20	TRUE	Empty	sp|Q13087|PDIA2_HUMAN Protein disulfide-isomerase A2 OS=Homo sapiens OX=9606 GN=PDIA2 PE=1 SV=2	Q13087	PDIA2	58 kDa	0.999499	11	1	0.00011	43000000	42100000	46400000	16000000	19000000	18000000
21	TRUE	Empty	sp|Q9BPU6|DPYL5_HUMAN Dihydropyrimidinase-related protein 5 OS=Homo sapiens OX=9606 GN=DPYSL5 PE=1 SV=1	Q9BPU6	DPYL5	61 kDa	0.999454	23	1	0.00011	217000000	216000000	214000000	251000000	246000000	245000000
22	TRUE	Empty	sp|Q9NZD8|SPG21_HUMAN Maspardin OS=Homo sapiens OX=9606 GN=SPG21 PE=1 SV=1	Q9NZD8	SPG21	35 kDa	0.997805	5	1	0.00011	505000	683000	632000	2430000	2630000	2480000
23	TRUE	Empty	sp|Q9NVQ4|FAIM1_HUMAN Fas apoptotic inhibitory molecule 1 OS=Homo sapiens OX=9606 GN=FAIM PE=1 SV=1	Q9NVQ4	FAIM1	20 kDa	0.998939	4	1	0.00011	3680000	3680000	3800000	5440000	5100000	5430000
24	TRUE	Empty	sp|Q8TEQ6|GEMI5_HUMAN Gem-associated protein 5 OS=Homo sapiens OX=9606 GN=GEMIN5 PE=1 SV=3	Q8TEQ6	GEMI5	169 kDa	0.999404	31	1	0.00013	128000000	126000000	124000000	142000000	141000000	143000000
25	TRUE	Empty	sp|P50607|TUB_HUMAN Tubby protein homolog OS=Homo sapiens OX=9606 GN=TUB PE=1 SV=1	P50607	TUB	56 kDa	0.995277	2	1	0.00013	116000	135000	145000	481000	426000	406000
26	TRUE	Empty	sp|P07741|APT_HUMAN Adenine phosphoribosyltransferase OS=Homo sapiens OX=9606 GN=APRT PE=1 SV=2	P07741	APT	20 kDa	0.999654	6	1	0.00013	131000000	128000000	120000000	243000000	240000000	219000000
27	TRUE	Empty	sp|P35573|GDE_HUMAN Glycogen debranching enzyme OS=Homo sapiens OX=9606 GN=AGL PE=1 SV=3	P35573	GDE	175 kDa	0.999698	31	1	0.00013	88900000	83500000	88700000	62900000	60300000	60400000
28	TRUE	Empty	sp|P48163|MAOX_HUMAN NADP-dependent malic enzyme OS=Homo sapiens OX=9606 GN=ME1 PE=1 SV=1	P48163	MAOX	64 kDa	0.999525	10	1	0.00015	26700000	27700000	27200000	52400000	59500000	50900000
29	TRUE	Empty	sp|Q6YP21|KAT3_HUMAN Kynurenine--oxoglutarate transaminase 3 OS=Homo sapiens OX=9606 GN=KYAT3 PE=1 SV=1	Q6YP21	KAT3	51 kDa	0.999359	12	1	0.00015	82400000	80500000	80800000	68000000	65800000	68100000
30	TRUE	Empty	sp|Q9Y371|SHLB1_HUMAN Endophilin-B1 OS=Homo sapiens OX=9606 GN=SH3GLB1 PE=1 SV=1	Q9Y371	SHLB1	41 kDa	0.999483	11	1	0.00016	60800000	58300000	61100000	43300000	45600000	43500000
31	TRUE	Empty	sp|P08253|MMP2_HUMAN 72 kDa type IV collagenase OS=Homo sapiens OX=9606 GN=MMP2 PE=1 SV=2	P08253	MMP2	74 kDa	0.998344	4	1	0.00016	1480000	1300000	1240000	3150000	3520000	3640000
32	TRUE	Empty	sp|Q6P6C2|ALKB5_HUMAN RNA demethylase ALKBH5 OS=Homo sapiens OX=9606 GN=ALKBH5 PE=1 SV=2	Q6P6C2	ALKB5	44 kDa	0.9996	4	1	0.00016	14100000	14100000	14200000	11300000	11700000	11100000
33	TRUE	Empty	sp|O00154|BACH_HUMAN Cytosolic acyl coenzyme A thioester hydrolase OS=Homo sapiens OX=9606 GN=ACOT7 PE=1 SV=3	O00154	BACH	42 kDa	0.998751	11	1	0.00019	225000000	241000000	220000000	335000000	337000000	330000000
34	TRUE	Empty	sp|Q8NBI6|XXLT1_HUMAN Xyloside xylosyltransferase 1 OS=Homo sapiens OX=9606 GN=XXYLT1 PE=1 SV=1	Q8NBI6	XXLT1	44 kDa	0.998766	5	1	0.0002	16800000	16700000	16100000	13000000	12600000	12300000
35	TRUE	Empty	sp|Q8WXF1|PSPC1_HUMAN Paraspeckle component 1 OS=Homo sapiens OX=9606 GN=PSPC1 PE=1 SV=1	Q8WXF1	PSPC1	59 kDa	0.999433	14	1	0.0002	237000000	229000000	226000000	186000000	188000000	184000000
36	TRUE	Empty	sp|Q16563|SYPL1_HUMAN Synaptophysin-like protein 1 OS=Homo sapiens OX=9606 GN=SYPL1 PE=1 SV=1	Q16563	SYPL1	29 kDa	0.998536	3	1	0.00022	23700000	23200000	23300000	27700000	27200000	26800000
37	TRUE	Empty	sp|O60427|FADS1_HUMAN Acyl-CoA (8-3)-desaturase OS=Homo sapiens OX=9606 GN=FADS1 PE=1 SV=3	O60427	FADS1	52 kDa	0.999359	5	1	0.00024	4850000	4370000	4370000	7030000	7360000	7330000
38	TRUE	Empty	sp|P55327|TPD52_HUMAN Tumor protein D52 OS=Homo sapiens OX=9606 GN=TPD52 PE=1 SV=2	P55327	TPD52	24 kDa	0.999443	8	1	0.00024	91500000	91900000	95900000	50700000	53300000	58400000
39	TRUE	Empty	sp|P54819|KAD2_HUMAN Adenylate kinase 2, mitochondrial OS=Homo sapiens OX=9606 GN=AK2 PE=1 SV=2	P54819	KAD2	26 kDa	0.999215	12	1	0.00025	248000000	253000000	250000000	231000000	232000000	232000000
40	TRUE	Empty	sp|O00161|SNP23_HUMAN Synaptosomal-associated protein 23 OS=Homo sapiens OX=9606 GN=SNAP23 PE=1 SV=1	O00161	SNP23	23 kDa	0.999584	9	1	0.00025	36000000	37200000	35800000	43800000	45400000	44100000
41	TRUE	Empty	sp|Q99614|TTC1_HUMAN Tetratricopeptide repeat protein 1 OS=Homo sapiens OX=9606 GN=TTC1 PE=1 SV=1	Q99614	TTC1	34 kDa	0.999402	10	1	0.00026	48700000	48000000	48200000	44100000	44700000	43900000
42	TRUE	Empty	sp|Q9Y2B0|CNPY2_HUMAN Protein canopy homolog 2 OS=Homo sapiens OX=9606 GN=CNPY2 PE=1 SV=1	Q9Y2B0	CNPY2	21 kDa	0.999494	9	1	0.00027	142000000	137000000	136000000	113000000	115000000	116000000
43	TRUE	Empty	sp|Q96PZ0|PUS7_HUMAN Pseudouridylate synthase 7 homolog OS=Homo sapiens OX=9606 GN=PUS7 PE=1 SV=2	Q96PZ0	PUS7	75 kDa	0.999517	31	1	0.00027	259000000	252000000	260000000	221000000	226000000	224000000
44	TRUE	Empty	sp|Q9Y673|ALG5_HUMAN Dolichyl-phosphate beta-glucosyltransferase OS=Homo sapiens OX=9606 GN=ALG5 PE=1 SV=1	Q9Y673	ALG5	37 kDa	0.999222	8	1	0.00029	45900000	50800000	45800000	74000000	71500000	74900000
45	TRUE	Empty	sp|P22466|GALA_HUMAN Galanin peptides OS=Homo sapiens OX=9606 GN=GAL PE=1 SV=3	P22466	GALA	13 kDa	0.994048	2	1	0.00029	676000	885000	774000	2590000	3150000	2480000
46	TRUE	Empty	sp|Q8WUY1|THEM6_HUMAN Protein THEM6 OS=Homo sapiens OX=9606 GN=THEM6 PE=1 SV=2	Q8WUY1	THEM6	24 kDa	0.999067	5	1	0.0003	56000000	57700000	56900000	47800000	49400000	47800000
47	TRUE	Empty	sp|P53602|MVD1_HUMAN Diphosphomevalonate decarboxylase OS=Homo sapiens OX=9606 GN=MVD PE=1 SV=1	P53602	MVD1	43 kDa	0.999043	7	1	0.00031	24300000	23500000	25200000	31700000	30900000	31400000
48	TRUE	Empty	sp|P36957|ODO2_HUMAN Dihydrolipoyllysine-residue succinyltransferase component of 2-oxoglutarate dehydrogenase complex, mitochondrial OS=Homo sapiens OX=9606 GN=DLST PE=1 SV=4	P36957	ODO2	49 kDa	0.999474	8	1	0.00031	219000000	226000000	222000000	201000000	200000000	201000000
49	TRUE	Empty	sp|Q99519|NEUR1_HUMAN Sialidase-1 OS=Homo sapiens OX=9606 GN=NEU1 PE=1 SV=1	Q99519	NEUR1	45 kDa	0.999113	7	1	0.00031	6090000	5600000	6070000	8100000	8270000	8270000
50	TRUE	Empty	sp|Q92882|OSTF1_HUMAN Osteoclast-stimulating factor 1 OS=Homo sapiens OX=9606 GN=OSTF1 PE=1 SV=2	Q92882	OSTF1	24 kDa	0.998869	4	1	0.00031	2430000	2390000	2050000	5700000	5970000	5010000
51	TRUE	Empty	sp|O43813|LANC1_HUMAN Glutathione S-transferase LANCL1 OS=Homo sapiens OX=9606 GN=LANCL1 PE=1 SV=1	O43813	LANC1	45 kDa	0.998975	8	1	0.00035	114000000	119000000	114000000	96800000	94400000	95300000
52	TRUE	Empty	sp|Q9H9A6|LRC40_HUMAN Leucine-rich repeat-containing protein 40 OS=Homo sapiens OX=9606 GN=LRRC40 PE=1 SV=1	Q9H9A6	LRC40	68 kDa	0.999318	21	1	0.00036	196000000	184000000	199000000	132000000	140000000	130000000
53	TRUE	Empty	sp|Q9NY47|CA2D2_HUMAN Voltage-dependent calcium channel subunit alpha-2/delta-2 OS=Homo sapiens OX=9606 GN=CACNA2D2 PE=1 SV=2	Q9NY47	CA2D2	130 kDa	0.9993	13	1	0.00036	20900000	19500000	21600000	14900000	14800000	14900000
54	TRUE	Empty	sp|P23919|KTHY_HUMAN Thymidylate kinase OS=Homo sapiens OX=9606 GN=DTYMK PE=1 SV=4	P23919	KTHY	24 kDa	0.998861	14	1	0.00036	191000000	194000000	190000000	233000000	222000000	231000000
55	TRUE	Empty	sp|Q9UNW1|MINP1_HUMAN Multiple inositol polyphosphate phosphatase 1 OS=Homo sapiens OX=9606 GN=MINPP1 PE=1 SV=1	Q9UNW1	MINP1	55 kDa	0.999216	8	1	0.00036	39200000	37300000	38700000	31700000	31000000	30300000
56	TRUE	Empty	sp|Q5T1M5|FKB15_HUMAN FK506-binding protein 15 OS=Homo sapiens OX=9606 GN=FKBP15 PE=1 SV=2	Q5T1M5	FKB15	134 kDa	0.999299	22	1	0.00037	26300000	26300000	24900000	34500000	37400000	36300000
57	TRUE	Empty	sp|Q7Z4S6|KI21A_HUMAN Kinesin-like protein KIF21A OS=Homo sapiens OX=9606 GN=KIF21A PE=1 SV=2	Q7Z4S6	KI21A	187 kDa	0.99956	47	1	0.00038	727000000	703000000	682000000	567000000	547000000	561000000
58	TRUE	Empty	sp|Q8NBL1|PGLT1_HUMAN Protein O-glucosyltransferase 1 OS=Homo sapiens OX=9606 GN=POGLUT1 PE=1 SV=1	Q8NBL1	PGLT1	46 kDa	0.999421	8	1	0.00039	71400000	67200000	72700000	53400000	52500000	54100000
59	TRUE	Empty	sp|Q15262|PTPRK_HUMAN Receptor-type tyrosine-protein phosphatase kappa OS=Homo sapiens OX=9606 GN=PTPRK PE=1 SV=2	Q15262	PTPRK	162 kDa	0.998749	9	1	0.00039	5540000	5140000	5390000	3740000	3770000	4000000
60	TRUE	Empty	sp|P61244|MAX_HUMAN Protein max OS=Homo sapiens OX=9606 GN=MAX PE=1 SV=1	P61244	MAX	18 kDa	0.998953	3	1	0.00041	17500000	17600000	17000000	15300000	15200000	15000000
61	TRUE	Empty	sp|Q9Y4L1|HYOU1_HUMAN Hypoxia up-regulated protein 1 OS=Homo sapiens OX=9606 GN=HYOU1 PE=1 SV=1	Q9Y4L1	HYOU1	111 kDa	0.999517	35	1	0.00041	996000000	981000000	982000000	830000000	863000000	826000000
62	TRUE	Empty	sp|P18615|NELFE_HUMAN Negative elongation factor E OS=Homo sapiens OX=9606 GN=NELFE PE=1 SV=3	P18615	NELFE	43 kDa	0.999403	11	1	0.00041	39700000	38000000	37300000	53100000	53000000	49800000
63	TRUE	Empty	sp|P26640|SYVC_HUMAN Valine--tRNA ligase OS=Homo sapiens OX=9606 GN=VARS1 PE=1 SV=4	P26640	SYVC	140 kDa	0.999423	44	1	0.00043	900000000	903000000	877000000	1080000000	1110000000	1050000000
64	TRUE	Empty	sp|P17026|ZNF22_HUMAN Zinc finger protein 22 OS=Homo sapiens OX=9606 GN=ZNF22 PE=1 SV=3	P17026	ZNF22	26 kDa	0.99655	2	1	0.00046	1930000	1840000	2300000	947000	993000	967000
65	TRUE	Empty	sp|Q96CX2|KCD12_HUMAN BTB/POZ domain-containing protein KCTD12 OS=Homo sapiens OX=9606 GN=KCTD12 PE=1 SV=1	Q96CX2	KCD12	36 kDa	0.99943	8	1	0.00048	15000000	13500000	12800000	31300000	32900000	27000000
66	TRUE	Empty	sp|Q8IW45|NNRD_HUMAN ATP-dependent (S)-NAD(P)H-hydrate dehydratase OS=Homo sapiens OX=9606 GN=NAXD PE=1 SV=1	Q8IW45	NNRD	37 kDa	0.998529	5	1	0.00049	4850000	4740000	5140000	3510000	3720000	3530000
67	TRUE	Empty	sp|P16083|NQO2_HUMAN Ribosyldihydronicotinamide dehydrogenase [quinone] OS=Homo sapiens OX=9606 GN=NQO2 PE=1 SV=5	P16083	NQO2	26 kDa	0.998432	2	1	0.0005	3450000	3850000	3700000	6750000	7390000	6210000
68	TRUE	Empty	sp|P43897|EFTS_HUMAN Elongation factor Ts, mitochondrial OS=Homo sapiens OX=9606 GN=TSFM PE=1 SV=2	P43897	EFTS	35 kDa	0.999437	11	1	0.00053	131000000	127000000	134000000	110000000	110000000	107000000
69	TRUE	Empty	sp|P52758|RIDA_HUMAN 2-iminobutanoate/2-iminopropanoate deaminase OS=Homo sapiens OX=9606 GN=RIDA PE=1 SV=1	P52758	RIDA	14 kDa	0.999171	5	1	0.00053	13000000	12200000	11600000	17100000	17500000	17800000
70	TRUE	Empty	sp|Q9C0E8|LNP_HUMAN Endoplasmic reticulum junction formation protein lunapark OS=Homo sapiens OX=9606 GN=LNPK PE=1 SV=2	Q9C0E8	LNP	48 kDa	0.99953	5	1	0.00054	33300000	32600000	32800000	28600000	27700000	28900000
71	TRUE	Empty	sp|O15504|NUP42_HUMAN Nucleoporin NUP42 OS=Homo sapiens OX=9606 GN=NUP42 PE=1 SV=1	O15504	NUP42	45 kDa	0.99926	5	1	0.00054	1220000	1130000	908000	2880000	3320000	3570000
72	TRUE	Empty	sp|Q9Y3D8|KAD6_HUMAN Adenylate kinase isoenzyme 6 OS=Homo sapiens OX=9606 GN=AK6 PE=1 SV=1	Q9Y3D8	KAD6	20 kDa	0.999182	7	1	0.00055	37700000	37100000	35300000	46600000	45100000	47000000
73	TRUE	Empty	sp|P29144|TPP2_HUMAN Tripeptidyl-peptidase 2 OS=Homo sapiens OX=9606 GN=TPP2 PE=1 SV=4	P29144	TPP2	138 kDa	0.999451	45	1	0.00057	261000000	270000000	268000000	303000000	296000000	302000000
74	TRUE	Empty	sp|Q9H9Q4|NHEJ1_HUMAN Non-homologous end-joining factor 1 OS=Homo sapiens OX=9606 GN=NHEJ1 PE=1 SV=1	Q9H9Q4	NHEJ1	33 kDa	0.997741	4	1	0.00057	7880000	8450000	9730000	3500000	3110000	2620000
75	TRUE	Empty	sp|P21796|VDAC1_HUMAN Voltage-dependent anion-selective channel protein 1 OS=Homo sapiens OX=9606 GN=VDAC1 PE=1 SV=2	P21796	VDAC1	31 kDa	0.999574	14	1	0.00059	859000000	926000000	845000000	1180000000	1240000000	1190000000
76	TRUE	Empty	sp|O00170|AIP_HUMAN AH receptor-interacting protein OS=Homo sapiens OX=9606 GN=AIP PE=1 SV=2	O00170	AIP	38 kDa	0.999458	10	1	0.00059	37600000	41600000	35500000	61400000	63500000	60400000
77	TRUE	Empty	sp|Q4G0F5|VP26B_HUMAN Vacuolar protein sorting-associated protein 26B OS=Homo sapiens OX=9606 GN=VPS26B PE=1 SV=2	Q4G0F5	VP26B	39 kDa	0.999359	8	1	0.00061	43700000	43000000	41000000	52500000	53200000	51500000
78	TRUE	Empty	sp|Q8TB36|GDAP1_HUMAN Ganglioside-induced differentiation-associated protein 1 OS=Homo sapiens OX=9606 GN=GDAP1 PE=1 SV=3	Q8TB36	GDAP1	41 kDa	0.999322	10	1	0.00061	84800000	76900000	85100000	57100000	54700000	52300000
79	TRUE	Empty	sp|Q9ULP9|TBC24_HUMAN TBC1 domain family member 24 OS=Homo sapiens OX=9606 GN=TBC1D24 PE=1 SV=2	Q9ULP9	TBC24	63 kDa	0.998693	6	1	0.00062	14600000	14400000	15700000	10300000	9130000	9690000
80	TRUE	Empty	sp|Q6IPR3|TYW3_HUMAN tRNA wybutosine-synthesizing protein 3 homolog OS=Homo sapiens OX=9606 GN=TYW3 PE=1 SV=2	Q6IPR3	TYW3	30 kDa	0.996916	4	1	0.00062	450000	594000	432000	88300	66300	110000
81	TRUE	Empty	sp|P11117|PPAL_HUMAN Lysosomal acid phosphatase OS=Homo sapiens OX=9606 GN=ACP2 PE=1 SV=3	P11117	PPAL	48 kDa	0.998429	7	1	0.00063	18300000	17500000	19600000	12000000	12300000	13000000
82	TRUE	Empty	sp|P51798|CLCN7_HUMAN H(+)/Cl(-) exchange transporter 7 OS=Homo sapiens OX=9606 GN=CLCN7 PE=1 SV=2	P51798	CLCN7	89 kDa	0.997838	5	1	0.00063	3080000	3360000	2930000	4670000	4900000	5050000
83	TRUE	Empty	sp|O00442|RTCA_HUMAN RNA 3'-terminal phosphate cyclase OS=Homo sapiens OX=9606 GN=RTCA PE=1 SV=1	O00442	RTCA	39 kDa	0.99931	7	1	0.00063	105000000	95200000	109000000	70700000	69100000	68300000
84	TRUE	Empty	sp|Q8IZP9|AGRG2_HUMAN Adhesion G-protein coupled receptor G2 OS=Homo sapiens OX=9606 GN=ADGRG2 PE=1 SV=2	Q8IZP9	AGRG2	112 kDa	0.998552	2	1	0.00066	1060000	1260000	1380000	2560000	2670000	2760000
85	TRUE	Empty	sp|O43847|NRDC_HUMAN Nardilysin OS=Homo sapiens OX=9606 GN=NRDC PE=1 SV=3	O43847	NRDC	132 kDa	0.999411	22	1	0.00068	122000000	119000000	117000000	97800000	103000000	100000000
86	TRUE	Empty	sp|O43719|HTSF1_HUMAN HIV Tat-specific factor 1 OS=Homo sapiens OX=9606 GN=HTATSF1 PE=1 SV=1	O43719	HTSF1	86 kDa	0.999441	23	1	0.0007	390000000	391000000	353000000	257000000	241000000	230000000
87	TRUE	Empty	sp|Q99581|FEV_HUMAN Protein FEV OS=Homo sapiens OX=9606 GN=FEV PE=1 SV=1	Q99581	FEV	25 kDa	0.995281	2	1	0.00073	2880000	3170000	2920000	4180000	4610000	4500000
88	TRUE	Empty	sp|Q96BR5|COA7_HUMAN Cytochrome c oxidase assembly factor 7 OS=Homo sapiens OX=9606 GN=COA7 PE=1 SV=2	Q96BR5	COA7	26 kDa	0.993944	2	1	0.00073	12900000	12800000	14500000	6410000	6620000	7760000
89	TRUE	Empty	sp|P78357|CNTP1_HUMAN Contactin-associated protein 1 OS=Homo sapiens OX=9606 GN=CNTNAP1 PE=1 SV=1	P78357	CNTP1	156 kDa	0.999256	16	1	0.00075	32000000	30500000	33000000	23800000	23100000	24800000
90	TRUE	Empty	sp|Q9UI10|EI2BD_HUMAN Translation initiation factor eIF-2B subunit delta OS=Homo sapiens OX=9606 GN=EIF2B4 PE=1 SV=2	Q9UI10	EI2BD	58 kDa	0.999658	17	1	0.00075	159000000	149000000	155000000	125000000	126000000	120000000
91	TRUE	Empty	sp|P62495|ERF1_HUMAN Eukaryotic peptide chain release factor subunit 1 OS=Homo sapiens OX=9606 GN=ETF1 PE=1 SV=3	P62495	ERF1	49 kDa	0.999553	18	1	0.00075	313000000	329000000	324000000	379000000	380000000	369000000
92	TRUE	Empty	sp|P48643|TCPE_HUMAN T-complex protein 1 subunit epsilon OS=Homo sapiens OX=9606 GN=CCT5 PE=1 SV=1	P48643	TCPE	60 kDa	0.999557	30	1	0.00077	679000000	690000000	683000000	750000000	751000000	733000000
93	TRUE	Empty	sp|Q9NZ53|PDXL2_HUMAN Podocalyxin-like protein 2 OS=Homo sapiens OX=9606 GN=PODXL2 PE=1 SV=1	Q9NZ53	PDXL2	65 kDa	0.998899	4	1	0.00077	10700000	10300000	9800000	7610000	8000000	7690000
94	TRUE	Empty	sp|O00488|ZN593_HUMAN Zinc finger protein 593 OS=Homo sapiens OX=9606 GN=ZNF593 PE=1 SV=2	O00488	ZN593	15 kDa	0.999077	3	1	0.00082	5030000	5340000	4940000	8000000	9710000	8850000
95	TRUE	Empty	sp|Q53H12|AGK_HUMAN Acylglycerol kinase, mitochondrial OS=Homo sapiens OX=9606 GN=AGK PE=1 SV=2	Q53H12	AGK	47 kDa	0.999255	14	1	0.00084	140000000	131000000	148000000	101000000	98800000	95900000
96	TRUE	Empty	sp|Q00013|EM55_HUMAN 55 kDa erythrocyte membrane protein OS=Homo sapiens OX=9606 GN=MPP1 PE=1 SV=2	Q00013	EM55	52 kDa	0.99638	6	1	0.00086	5600000	5230000	5010000	8590000	9440000	8080000
97	TRUE	Empty	sp|Q9H9Y2|RPF1_HUMAN Ribosome production factor 1 OS=Homo sapiens OX=9606 GN=RPF1 PE=1 SV=2	Q9H9Y2	RPF1	40 kDa	0.998658	11	1	0.00087	21000000	19900000	22400000	15200000	15700000	15200000
98	TRUE	Empty	sp|Q6NT76|HMBX1_HUMAN Homeobox-containing protein 1 OS=Homo sapiens OX=9606 GN=HMBOX1 PE=1 SV=1	Q6NT76	HMBX1	47 kDa	0.996593	3	1	0.00087	2410000	2310000	2440000	4140000	4250000	3570000
99	TRUE	Empty	sp|Q9UBE0|SAE1_HUMAN SUMO-activating enzyme subunit 1 OS=Homo sapiens OX=9606 GN=SAE1 PE=1 SV=1	Q9UBE0	SAE1	38 kDa	0.999169	14	1	0.00089	326000000	324000000	314000000	289000000	290000000	286000000
100	TRUE	Empty	sp|P17480|UBF1_HUMAN Nucleolar transcription factor 1 OS=Homo sapiens OX=9606 GN=UBTF PE=1 SV=1	P17480	UBF1	89 kDa	0.999086	15	1	0.00092	138000000	133000000	143000000	108000000	108000000	113000000
101	TRUE	Empty	sp|Q9NX46|ADPRS_HUMAN ADP-ribose glycohydrolase ARH3 OS=Homo sapiens OX=9606 GN=ADPRS PE=1 SV=1	Q9NX46	ADPRS	39 kDa	0.99921	7	1	0.00093	13400000	14600000	14800000	10900000	10800000	10800000
102	TRUE	Empty	sp|Q86UA1|PRP39_HUMAN Pre-mRNA-processing factor 39 OS=Homo sapiens OX=9606 GN=PRPF39 PE=1 SV=3	Q86UA1	PRP39	78 kDa	0.998321	6	1	0.00093	10200000	10100000	11600000	7220000	6940000	6860000
103	TRUE	Empty	sp|P36776|LONM_HUMAN Lon protease homolog, mitochondrial OS=Homo sapiens OX=9606 GN=LONP1 PE=1 SV=2	P36776	LONM	106 kDa	0.999404	32	1	0.00096	625000000	627000000	707000000	435000000	460000000	446000000
104	TRUE	Empty	sp|Q13011|ECH1_HUMAN Delta(3,5)-Delta(2,4)-dienoyl-CoA isomerase, mitochondrial OS=Homo sapiens OX=9606 GN=ECH1 PE=1 SV=2	Q13011	ECH1	36 kDa	0.999463	8	1	0.00096	154000000	146000000	164000000	104000000	92600000	103000000
105	TRUE	Empty	sp|P11172|UMPS_HUMAN Uridine 5'-monophosphate synthase OS=Homo sapiens OX=9606 GN=UMPS PE=1 SV=1	P11172	UMPS	52 kDa	0.99938	20	1	0.001	189000000	185000000	185000000	202000000	201000000	199000000
106	TRUE	Empty	sp|Q9C0B1|FTO_HUMAN Alpha-ketoglutarate-dependent dioxygenase FTO OS=Homo sapiens OX=9606 GN=FTO PE=1 SV=3	Q9C0B1	FTO	58 kDa	0.999439	22	1	0.001	90400000	97700000	98600000	129000000	122000000	127000000
107	TRUE	Empty	sp|O00255|MEN1_HUMAN Menin OS=Homo sapiens OX=9606 GN=MEN1 PE=1 SV=4	O00255	MEN1	68 kDa	0.999318	4	1	0.001	5380000	5390000	5680000	4420000	4070000	4160000
108	TRUE	Empty	sp|Q86WJ1|CHD1L_HUMAN Chromodomain-helicase-DNA-binding protein 1-like OS=Homo sapiens OX=9606 GN=CHD1L PE=1 SV=3	Q86WJ1	CHD1L	101 kDa	0.998383	8	1	0.001	12100000	11300000	12300000	8770000	8620000	9250000
109	TRUE	Empty	sp|Q13439|GOGA4_HUMAN Golgin subfamily A member 4 OS=Homo sapiens OX=9606 GN=GOLGA4 PE=1 SV=1	Q13439	GOGA4	261 kDa	0.998048	12	1	0.001	3390000	2900000	3250000	2100000	2150000	2120000
110	TRUE	Empty	sp|Q9UBQ5|EIF3K_HUMAN Eukaryotic translation initiation factor 3 subunit K OS=Homo sapiens OX=9606 GN=EIF3K PE=1 SV=1	Q9UBQ5	EIF3K	25 kDa	0.999303	7	1	0.001	83600000	81100000	82200000	92100000	90000000	92900000
111	TRUE	Empty	sp|Q96SY0|INT14_HUMAN Integrator complex subunit 14 OS=Homo sapiens OX=9606 GN=INTS14 PE=1 SV=2	Q96SY0	INT14	57 kDa	0.998914	7	1	0.001	11000000	10900000	11800000	8500000	8810000	8960000
112	TRUE	Empty	sp|Q96KP4|CNDP2_HUMAN Cytosolic non-specific dipeptidase OS=Homo sapiens OX=9606 GN=CNDP2 PE=1 SV=2	Q96KP4	CNDP2	53 kDa	0.999469	15	1	0.001	109000000	103000000	103000000	146000000	153000000	136000000
113	TRUE	Empty	sp|O15550|KDM6A_HUMAN Lysine-specific demethylase 6A OS=Homo sapiens OX=9606 GN=KDM6A PE=1 SV=2	O15550	KDM6A	154 kDa	0.998141	4	1	0.0011	2720000	2530000	2650000	2000000	2030000	2140000
114	TRUE	Empty	sp|Q9UET6|TRM7_HUMAN Putative tRNA (cytidine(32)/guanosine(34)-2'-O)-methyltransferase OS=Homo sapiens OX=9606 GN=FTSJ1 PE=1 SV=2	Q9UET6	TRM7	36 kDa	0.99796	3	1	0.0011	4150000	3710000	3480000	6390000	6810000	6020000
115	TRUE	Empty	sp|Q8N9I9|DTX3_HUMAN Probable E3 ubiquitin-protein ligase DTX3 OS=Homo sapiens OX=9606 GN=DTX3 PE=1 SV=2	Q8N9I9	DTX3	38 kDa	0.997091	3	1	0.0011	5280000	5490000	5880000	4250000	4040000	4100000
116	TRUE	Empty	sp|P51149|RAB7A_HUMAN Ras-related protein Rab-7a OS=Homo sapiens OX=9606 GN=RAB7A PE=1 SV=1	P51149	RAB7A	23 kDa	0.99953	15	1	0.0011	797000000	823000000	795000000	962000000	915000000	947000000
117	TRUE	Empty	sp|P15559|NQO1_HUMAN NAD(P)H dehydrogenase [quinone] 1 OS=Homo sapiens OX=9606 GN=NQO1 PE=1 SV=1	P15559	NQO1	31 kDa	0.996702	2	1	0.0011	944000	1020000	779000	2500000	2560000	2000000
118	TRUE	Empty	sp|O94875|SRBS2_HUMAN Sorbin and SH3 domain-containing protein 2 OS=Homo sapiens OX=9606 GN=SORBS2 PE=1 SV=3	O94875	SRBS2	124 kDa	0.999406	11	1	0.0011	35400000	40900000	34300000	17400000	15500000	19800000
119	TRUE	Empty	sp|Q9Y5B0|CTDP1_HUMAN RNA polymerase II subunit A C-terminal domain phosphatase OS=Homo sapiens OX=9606 GN=CTDP1 PE=1 SV=3	Q9Y5B0	CTDP1	104 kDa	0.996495	4	1	0.0011	3800000	3820000	3770000	3030000	3220000	2960000
120	TRUE	Empty	sp|P09417|DHPR_HUMAN Dihydropteridine reductase OS=Homo sapiens OX=9606 GN=QDPR PE=1 SV=2	P09417	DHPR	26 kDa	0.999513	10	1	0.0011	344000000	330000000	346000000	295000000	292000000	300000000
121	TRUE	Empty	sp|Q15428|SF3A2_HUMAN Splicing factor 3A subunit 2 OS=Homo sapiens OX=9606 GN=SF3A2 PE=1 SV=2	Q15428	SF3A2	49 kDa	0.999134	4	1	0.0011	68200000	64500000	66600000	57200000	54700000	55900000
122	TRUE	Empty	sp|Q13740|CD166_HUMAN CD166 antigen OS=Homo sapiens OX=9606 GN=ALCAM PE=1 SV=2	Q13740	CD166	65 kDa	0.999567	16	1	0.0011	196000000	201000000	210000000	251000000	241000000	245000000
123	TRUE	Empty	sp|O94925|GLSK_HUMAN Glutaminase kidney isoform, mitochondrial OS=Homo sapiens OX=9606 GN=GLS PE=1 SV=1	O94925	GLSK	73 kDa	0.999613	19	1	0.0011	345000000	343000000	366000000	293000000	298000000	296000000
124	TRUE	Empty	sp|Q14699|RFTN1_HUMAN Raftlin OS=Homo sapiens OX=9606 GN=RFTN1 PE=1 SV=4	Q14699	RFTN1	63 kDa	0.998059	5	1	0.0012	4440000	4950000	5000000	2470000	2400000	2940000
125	TRUE	Empty	sp|Q14232|EI2BA_HUMAN Translation initiation factor eIF-2B subunit alpha OS=Homo sapiens OX=9606 GN=EIF2B1 PE=1 SV=1	Q14232	EI2BA	34 kDa	0.999345	11	1	0.0012	106000000	103000000	114000000	83500000	81200000	82800000
126	TRUE	Empty	sp|P54289|CA2D1_HUMAN Voltage-dependent calcium channel subunit alpha-2/delta-1 OS=Homo sapiens OX=9606 GN=CACNA2D1 PE=1 SV=3	P54289	CA2D1	125 kDa	0.999446	25	1	0.0012	144000000	134000000	144000000	106000000	94900000	103000000
127	TRUE	Empty	sp|O94829|IPO13_HUMAN Importin-13 OS=Homo sapiens OX=9606 GN=IPO13 PE=1 SV=3	O94829	IPO13	108 kDa	0.999001	6	1	0.0013	8850000	8280000	9060000	5960000	5930000	5190000
128	TRUE	Empty	sp|O75061|AUXI_HUMAN Putative tyrosine-protein phosphatase auxilin OS=Homo sapiens OX=9606 GN=DNAJC6 PE=1 SV=3	O75061	AUXI	100 kDa	0.998419	9	1	0.0013	17600000	16100000	19400000	9470000	11000000	10100000
129	TRUE	Empty	sp|Q15147|PLCB4_HUMAN 1-phosphatidylinositol 4,5-bisphosphate phosphodiesterase beta-4 OS=Homo sapiens OX=9606 GN=PLCB4 PE=1 SV=3	Q15147	PLCB4	134 kDa	0.999344	18	1	0.0013	44900000	47800000	49900000	27400000	32000000	27000000
130	TRUE	Empty	sp|P14735|IDE_HUMAN Insulin-degrading enzyme OS=Homo sapiens OX=9606 GN=IDE PE=1 SV=4	P14735	IDE	118 kDa	0.999162	29	1	0.0013	208000000	200000000	200000000	240000000	232000000	230000000
131	TRUE	Empty	sp|P40425|PBX2_HUMAN Pre-B-cell leukemia transcription factor 2 OS=Homo sapiens OX=9606 GN=PBX2 PE=1 SV=2	P40425	PBX2	46 kDa	0.998771	4	1	0.0013	3330000	3310000	2900000	5280000	4960000	5820000
132	TRUE	Empty	sp|Q9UI08|EVL_HUMAN Ena/VASP-like protein OS=Homo sapiens OX=9606 GN=EVL PE=1 SV=2	Q9UI08	EVL	45 kDa	0.998774	5	1	0.0013	5250000	5310000	5150000	4390000	4110000	4000000
133	TRUE	Empty	sp|Q92544|TM9S4_HUMAN Transmembrane 9 superfamily member 4 OS=Homo sapiens OX=9606 GN=TM9SF4 PE=1 SV=2	Q92544	TM9S4	75 kDa	0.999142	11	1	0.0013	78300000	77500000	75200000	86600000	84900000	86500000
134	TRUE	Empty	sp|Q96C19|EFHD2_HUMAN EF-hand domain-containing protein D2 OS=Homo sapiens OX=9606 GN=EFHD2 PE=1 SV=1	Q96C19	EFHD2	27 kDa	0.998915	6	1	0.0013	14500000	15700000	16100000	10900000	11700000	11400000
135	TRUE	Empty	sp|Q7LGA3|HS2ST_HUMAN Heparan sulfate 2-O-sulfotransferase 1 OS=Homo sapiens OX=9606 GN=HS2ST1 PE=1 SV=1	Q7LGA3	HS2ST	42 kDa	0.998771	5	1	0.0014	29000000	26100000	29200000	21000000	20800000	20100000
136	TRUE	Empty	sp|Q96PB7|NOE3_HUMAN Noelin-3 OS=Homo sapiens OX=9606 GN=OLFM3 PE=1 SV=1	Q96PB7	NOE3	55 kDa	0.996215	2	1	0.0014	1010000	399000	854000	11200000	6830000	9200000
137	TRUE	Empty	sp|Q9H4A4|AMPB_HUMAN Aminopeptidase B OS=Homo sapiens OX=9606 GN=RNPEP PE=1 SV=2	Q9H4A4	AMPB	73 kDa	0.99969	25	1	0.0014	135000000	140000000	136000000	159000000	165000000	156000000
138	TRUE	Empty	sp|P31937|3HIDH_HUMAN 3-hydroxyisobutyrate dehydrogenase, mitochondrial OS=Homo sapiens OX=9606 GN=HIBADH PE=1 SV=2	P31937	3HIDH	35 kDa	0.999576	11	1	0.0014	43000000	41900000	43700000	36600000	38000000	36200000
139	TRUE	Empty	sp|Q96J01|THOC3_HUMAN THO complex subunit 3 OS=Homo sapiens OX=9606 GN=THOC3 PE=1 SV=1	Q96J01	THOC3	39 kDa	0.999568	5	1	0.0014	18100000	18100000	16400000	22200000	22900000	23100000
140	TRUE	Empty	sp|P30038|AL4A1_HUMAN Delta-1-pyrroline-5-carboxylate dehydrogenase, mitochondrial OS=Homo sapiens OX=9606 GN=ALDH4A1 PE=1 SV=3	P30038	AL4A1	62 kDa	0.999221	10	1	0.0014	23500000	25600000	25500000	33400000	32400000	35400000
141	TRUE	Empty	sp|P23786|CPT2_HUMAN Carnitine O-palmitoyltransferase 2, mitochondrial OS=Homo sapiens OX=9606 GN=CPT2 PE=1 SV=2	P23786	CPT2	74 kDa	0.99918	12	1	0.0014	24800000	28000000	29200000	18300000	18700000	18100000
142	TRUE	Empty	sp|Q9HDC9|APMAP_HUMAN Adipocyte plasma membrane-associated protein OS=Homo sapiens OX=9606 GN=APMAP PE=1 SV=2	Q9HDC9	APMAP	46 kDa	0.999339	14	1	0.0014	377000000	368000000	381000000	327000000	305000000	315000000
143	TRUE	Empty	sp|Q9BRT2|UQCC2_HUMAN Ubiquinol-cytochrome-c reductase complex assembly factor 2 OS=Homo sapiens OX=9606 GN=UQCC2 PE=1 SV=1	Q9BRT2	UQCC2	15 kDa	0.998971	2	1	0.0014	14300000	13600000	15200000	10600000	11100000	10800000
144	TRUE	Empty	sp|Q8NC56|LEMD2_HUMAN LEM domain-containing protein 2 OS=Homo sapiens OX=9606 GN=LEMD2 PE=1 SV=1	Q8NC56	LEMD2	57 kDa	0.999668	7	1	0.0014	20400000	23700000	21600000	33400000	31700000	35400000
145	TRUE	Empty	sp|Q9C0F1|CEP44_HUMAN Centrosomal protein of 44 kDa OS=Homo sapiens OX=9606 GN=CEP44 PE=1 SV=2	Q9C0F1	CEP44	44 kDa	0.999669	11	1	0.0014	40000000	39300000	43600000	55700000	54400000	52700000
146	TRUE	Empty	sp|P06132|DCUP_HUMAN Uroporphyrinogen decarboxylase OS=Homo sapiens OX=9606 GN=UROD PE=1 SV=2	P06132	DCUP	41 kDa	0.999529	9	1	0.0014	77500000	69400000	70600000	55800000	54200000	53400000
147	TRUE	Empty	sp|Q6AWC2|WWC2_HUMAN Protein WWC2 OS=Homo sapiens OX=9606 GN=WWC2 PE=1 SV=2	Q6AWC2	WWC2	134 kDa	0.997091	6	1	0.0014	2500000	2500000	2330000	3080000	2970000	2980000
148	TRUE	Empty	sp|Q9BZE4|GTPB4_HUMAN GTP-binding protein 4 OS=Homo sapiens OX=9606 GN=GTPBP4 PE=1 SV=3	Q9BZE4	GTPB4	74 kDa	0.999709	25	1	0.0014	291000000	284000000	290000000	252000000	261000000	261000000
149	TRUE	Empty	sp|O43169|CYB5B_HUMAN Cytochrome b5 type B OS=Homo sapiens OX=9606 GN=CYB5B PE=1 SV=3	O43169	CYB5B	17 kDa	0.99907	2	1	0.0015	16900000	17400000	18300000	23400000	22700000	21600000
150	TRUE	Empty	sp|Q9H7E9|CH033_HUMAN UPF0488 protein C8orf33 OS=Homo sapiens OX=9606 GN=C8orf33 PE=1 SV=1	Q9H7E9	CH033	25 kDa	0.999124	4	1	0.0015	10400000	10900000	9970000	14900000	13800000	15700000
151	TRUE	Empty	sp|Q15046|SYK_HUMAN Lysine--tRNA ligase OS=Homo sapiens OX=9606 GN=KARS1 PE=1 SV=3	Q15046	SYK	68 kDa	0.999396	25	1	0.0015	423000000	412000000	399000000	489000000	472000000	477000000
152	TRUE	Empty	sp|Q9NWH9|SLTM_HUMAN SAFB-like transcription modulator OS=Homo sapiens OX=9606 GN=SLTM PE=1 SV=2	Q9NWH9	SLTM	117 kDa	0.999337	10	1	0.0016	39700000	40300000	40500000	36000000	35900000	37200000
153	TRUE	Empty	sp|P20711|DDC_HUMAN Aromatic-L-amino-acid decarboxylase OS=Homo sapiens OX=9606 GN=DDC PE=1 SV=2	P20711	DDC	54 kDa	0.999521	15	1	0.0016	467000000	450000000	474000000	371000000	331000000	341000000
154	TRUE	Empty	sp|Q92828|COR2A_HUMAN Coronin-2A OS=Homo sapiens OX=9606 GN=CORO2A PE=1 SV=2	Q92828	COR2A	60 kDa	0.99742	6	1	0.0016	9280000	8520000	10100000	13300000	13700000	13800000
155	TRUE	Empty	sp|O15371|EIF3D_HUMAN Eukaryotic translation initiation factor 3 subunit D OS=Homo sapiens OX=9606 GN=EIF3D PE=1 SV=1	O15371	EIF3D	64 kDa	0.999703	17	1	0.0016	180000000	181000000	163000000	235000000	236000000	226000000
156	TRUE	Empty	sp|Q9UQC2|GAB2_HUMAN GRB2-associated-binding protein 2 OS=Homo sapiens OX=9606 GN=GAB2 PE=1 SV=1	Q9UQC2	GAB2	74 kDa	0.999511	9	1	0.0016	4640000	4690000	5450000	7440000	8100000	7510000
157	TRUE	Empty	sp|Q7L8L6|FAKD5_HUMAN FAST kinase domain-containing protein 5, mitochondrial OS=Homo sapiens OX=9606 GN=FASTKD5 PE=1 SV=1	Q7L8L6	FAKD5	87 kDa	0.99904	12	1	0.0016	23200000	25100000	24800000	30100000	30300000	29200000
158	TRUE	Empty	sp|Q8ND82|Z280C_HUMAN Zinc finger protein 280C OS=Homo sapiens OX=9606 GN=ZNF280C PE=1 SV=1	Q8ND82	Z280C	83 kDa	0.998837	3	1	0.0016	2710000	2700000	2580000	2030000	2200000	2150000
159	TRUE	Empty	sp|O75691|UTP20_HUMAN Small subunit processome component 20 homolog OS=Homo sapiens OX=9606 GN=UTP20 PE=1 SV=3	O75691	UTP20	318 kDa	0.999571	48	1	0.0016	185000000	174000000	180000000	144000000	153000000	145000000
160	TRUE	Empty	sp|Q9Y394|DHRS7_HUMAN Dehydrogenase/reductase SDR family member 7 OS=Homo sapiens OX=9606 GN=DHRS7 PE=1 SV=1	Q9Y394	DHRS7	38 kDa	0.99951	6	1	0.0017	64900000	57500000	66800000	43100000	45000000	43000000
161	TRUE	Empty	sp|P28288|ABCD3_HUMAN ATP-binding cassette sub-family D member 3 OS=Homo sapiens OX=9606 GN=ABCD3 PE=1 SV=1	P28288	ABCD3	75 kDa	0.999479	11	1	0.0017	43100000	38600000	38600000	29500000	29700000	30700000
162	TRUE	Empty	sp|Q8IZQ1|WDFY3_HUMAN WD repeat and FYVE domain-containing protein 3 OS=Homo sapiens OX=9606 GN=WDFY3 PE=1 SV=2	Q8IZQ1	WDFY3	395 kDa	0.997202	2	1	0.0017	1770000	1890000	2140000	1240000	1210000	1290000
163	TRUE	Empty	sp|P49447|CY561_HUMAN Transmembrane ascorbate-dependent reductase CYB561 OS=Homo sapiens OX=9606 GN=CYB561 PE=1 SV=2	P49447	CY561	28 kDa	0.999531	2	1	0.0017	3370000	3450000	2860000	8720000	8980000	6450000
164	TRUE	Empty	sp|Q05086|UBE3A_HUMAN Ubiquitin-protein ligase E3A OS=Homo sapiens OX=9606 GN=UBE3A PE=1 SV=4	Q05086	UBE3A	101 kDa	0.999298	22	1	0.0017	89500000	86800000	93900000	75000000	71600000	74400000
165	TRUE	Empty	sp|Q96I51|RCC1L_HUMAN RCC1-like G exchanging factor-like protein OS=Homo sapiens OX=9606 GN=RCC1L PE=1 SV=2	Q96I51	RCC1L	50 kDa	0.999387	6	1	0.0017	15900000	16500000	15600000	21100000	23000000	20500000
166	TRUE	Empty	sp|Q9NWY4|HPF1_HUMAN Histone PARylation factor 1 OS=Homo sapiens OX=9606 GN=HPF1 PE=1 SV=2	Q9NWY4	HPF1	39 kDa	0.999055	11	1	0.0017	33600000	33700000	34400000	28400000	28200000	26100000
167	TRUE	Empty	sp|P09455|RET1_HUMAN Retinol-binding protein 1 OS=Homo sapiens OX=9606 GN=RBP1 PE=1 SV=2	P09455	RET1	16 kDa	0.998955	12	1	0.0017	424000000	401000000	418000000	317000000	289000000	325000000
168	TRUE	Empty	sp|Q9Y2H5|PKHA6_HUMAN Pleckstrin homology domain-containing family A member 6 OS=Homo sapiens OX=9606 GN=PLEKHA6 PE=1 SV=4	Q9Y2H5	PKHA6	117 kDa	0.996558	2	1	0.0018	134000	96600	110000	422000	545000	324000
169	TRUE	Empty	sp|Q96IJ6|GMPPA_HUMAN Mannose-1-phosphate guanyltransferase alpha OS=Homo sapiens OX=9606 GN=GMPPA PE=1 SV=1	Q96IJ6	GMPPA	46 kDa	0.999217	5	1	0.0018	7460000	7360000	6910000	9370000	8800000	9390000
170	TRUE	Empty	sp|Q86UP2|KTN1_HUMAN Kinectin OS=Homo sapiens OX=9606 GN=KTN1 PE=1 SV=1	Q86UP2	KTN1	156 kDa	0.999432	63	1	0.0018	515000000	552000000	567000000	439000000	435000000	422000000
171	TRUE	Empty	sp|Q02952|AKA12_HUMAN A-kinase anchor protein 12 OS=Homo sapiens OX=9606 GN=AKAP12 PE=1 SV=4	Q02952	AKA12	191 kDa	0.999394	34	1	0.0018	96700000	97200000	85100000	133000000	147000000	134000000
172	TRUE	Empty	sp|Q96FV9|THOC1_HUMAN THO complex subunit 1 OS=Homo sapiens OX=9606 GN=THOC1 PE=1 SV=1	Q96FV9	THOC1	76 kDa	0.999376	15	1	0.0018	29400000	26900000	30100000	21200000	20000000	21800000
173	TRUE	Empty	sp|Q9UJ14|GGT7_HUMAN Glutathione hydrolase 7 OS=Homo sapiens OX=9606 GN=GGT7 PE=1 SV=2	Q9UJ14	GGT7	70 kDa	0.9985	4	1	0.0018	3900000	3910000	4140000	2900000	3210000	2910000
174	TRUE	Empty	sp|P29218|IMPA1_HUMAN Inositol monophosphatase 1 OS=Homo sapiens OX=9606 GN=IMPA1 PE=1 SV=1	P29218	IMPA1	30 kDa	0.999092	6	1	0.0019	85800000	89000000	82300000	66500000	71200000	67600000
175	TRUE	Empty	sp|P04181|OAT_HUMAN Ornithine aminotransferase, mitochondrial OS=Homo sapiens OX=9606 GN=OAT PE=1 SV=1	P04181	OAT	49 kDa	0.999477	16	1	0.0019	138000000	127000000	130000000	157000000	159000000	159000000
176	TRUE	Empty	sp|Q6P3W7|SCYL2_HUMAN SCY1-like protein 2 OS=Homo sapiens OX=9606 GN=SCYL2 PE=1 SV=1	Q6P3W7	SCYL2	104 kDa	0.999357	10	1	0.002	34500000	34900000	35100000	31300000	30400000	29400000
177	TRUE	Empty	sp|Q04760|LGUL_HUMAN Lactoylglutathione lyase OS=Homo sapiens OX=9606 GN=GLO1 PE=1 SV=4	Q04760	LGUL	21 kDa	0.999461	8	1	0.002	526000000	520000000	515000000	627000000	665000000	607000000
178	TRUE	Empty	sp|O14976|GAK_HUMAN Cyclin-G-associated kinase OS=Homo sapiens OX=9606 GN=GAK PE=1 SV=2	O14976	GAK	143 kDa	0.999393	19	1	0.002	28300000	29900000	28400000	34700000	33200000	34800000
179	TRUE	Empty	sp|Q6P1L8|RM14_HUMAN 39S ribosomal protein L14, mitochondrial OS=Homo sapiens OX=9606 GN=MRPL14 PE=1 SV=1	Q6P1L8	RM14	16 kDa	0.999244	4	1	0.002	34000000	32500000	33800000	30400000	30000000	30100000
180	TRUE	Empty	sp|P29083|T2EA_HUMAN General transcription factor IIE subunit 1 OS=Homo sapiens OX=9606 GN=GTF2E1 PE=1 SV=2	P29083	T2EA	49 kDa	0.999367	5	1	0.0021	11800000	11800000	13300000	9330000	9140000	9030000
181	TRUE	Empty	sp|Q12905|ILF2_HUMAN Interleukin enhancer-binding factor 2 OS=Homo sapiens OX=9606 GN=ILF2 PE=1 SV=2	Q12905	ILF2	43 kDa	0.99975	17	1	0.0021	998000000	999000000	964000000	851000000	884000000	883000000
182	TRUE	Empty	sp|Q5JTJ3|COA6_HUMAN Cytochrome c oxidase assembly factor 6 homolog OS=Homo sapiens OX=9606 GN=COA6 PE=1 SV=1	Q5JTJ3	COA6	14 kDa	0.999401	3	1	0.0021	18700000	19200000	19200000	15200000	15500000	16500000
183	TRUE	Empty	sp|Q9BYD6|RM01_HUMAN 39S ribosomal protein L1, mitochondrial OS=Homo sapiens OX=9606 GN=MRPL1 PE=1 SV=2	Q9BYD6	RM01	37 kDa	0.999558	13	1	0.0021	84700000	83300000	88800000	72800000	74900000	73800000
184	TRUE	Empty	sp|Q9H6R0|DHX33_HUMAN ATP-dependent RNA helicase DHX33 OS=Homo sapiens OX=9606 GN=DHX33 PE=1 SV=2	Q9H6R0	DHX33	79 kDa	0.998875	11	1	0.0021	17400000	17300000	17700000	14500000	14900000	13600000
185	TRUE	Empty	sp|P17544|ATF7_HUMAN Cyclic AMP-dependent transcription factor ATF-7 OS=Homo sapiens OX=9606 GN=ATF7 PE=1 SV=3	P17544	ATF7	52 kDa	0.99692	5	1	0.0021	2250000	1960000	2380000	910000	1160000	1170000
186	TRUE	Empty	sp|O43447|PPIH_HUMAN Peptidyl-prolyl cis-trans isomerase H OS=Homo sapiens OX=9606 GN=PPIH PE=1 SV=1	O43447	PPIH	19 kDa	0.999349	7	1	0.0021	54900000	55000000	60500000	43000000	44400000	45200000
187	TRUE	Empty	sp|O95298|NDUC2_HUMAN NADH dehydrogenase [ubiquinone] 1 subunit C2 OS=Homo sapiens OX=9606 GN=NDUFC2 PE=1 SV=1	O95298	NDUC2	14 kDa	0.998267	2	1	0.0021	2830000	4760000	3580000	13100000	10600000	11100000
188	TRUE	Empty	sp|P61024|CKS1_HUMAN Cyclin-dependent kinases regulatory subunit 1 OS=Homo sapiens OX=9606 GN=CKS1B PE=1 SV=1	P61024	CKS1	10 kDa	0.999301	2	1	0.0022	13400000	14900000	10900000	24800000	25400000	24800000
189	TRUE	Empty	sp|Q9UPU5|UBP24_HUMAN Ubiquitin carboxyl-terminal hydrolase 24 OS=Homo sapiens OX=9606 GN=USP24 PE=1 SV=3	Q9UPU5	UBP24	294 kDa	0.998766	12	1	0.0022	11600000	10300000	11000000	7330000	7930000	6770000
190	TRUE	Empty	Group of sp|P61077|UB2D3_HUMAN Ubiquitin-conjugating enzyme E2 D3 OS=Homo sapiens OX=9606 GN=UBE2D3 PE=1 SV=1	P61077	UB2D3		0.998278	2	1	0.0022	146000000	147000000	142000000	168000000	181000000	170000000
191	TRUE	Empty	sp|P57088|TMM33_HUMAN Transmembrane protein 33 OS=Homo sapiens OX=9606 GN=TMEM33 PE=1 SV=2	P57088	TMM33	28 kDa	0.999225	7	1	0.0022	162000000	163000000	169000000	206000000	190000000	199000000
192	TRUE	Empty	sp|O15027|SC16A_HUMAN Protein transport protein Sec16A OS=Homo sapiens OX=9606 GN=SEC16A PE=1 SV=4	O15027	SC16A	252 kDa	0.999585	22	1	0.0022	36800000	33400000	30100000	53700000	53600000	49200000
193	TRUE	Empty	sp|Q9BTT0|AN32E_HUMAN Acidic leucine-rich nuclear phosphoprotein 32 family member E OS=Homo sapiens OX=9606 GN=ANP32E PE=1 SV=1	Q9BTT0	AN32E	31 kDa	0.999312	6	1	0.0023	144000000	135000000	135000000	115000000	120000000	114000000
194	TRUE	Empty	sp|Q15018|ABRX2_HUMAN BRISC complex subunit Abraxas 2 OS=Homo sapiens OX=9606 GN=ABRAXAS2 PE=1 SV=2	Q15018	ABRX2	47 kDa	0.997946	6	1	0.0023	8910000	9770000	9330000	12000000	12800000	11700000
195	TRUE	Empty	sp|Q9UBQ7|GRHPR_HUMAN Glyoxylate reductase/hydroxypyruvate reductase OS=Homo sapiens OX=9606 GN=GRHPR PE=1 SV=1	Q9UBQ7	GRHPR	36 kDa	0.999532	11	1	0.0023	63700000	64100000	65400000	76700000	78900000	73000000
196	TRUE	Empty	sp|Q9ULU8|CAPS1_HUMAN Calcium-dependent secretion activator 1 OS=Homo sapiens OX=9606 GN=CADPS PE=1 SV=3	Q9ULU8	CAPS1	153 kDa	0.999053	9	1	0.0023	16300000	14900000	18700000	7770000	9740000	8110000
197	TRUE	Empty	sp|Q9Y5B9|SP16H_HUMAN FACT complex subunit SPT16 OS=Homo sapiens OX=9606 GN=SUPT16H PE=1 SV=1	Q9Y5B9	SP16H	120 kDa	0.999732	30	1	0.0023	451000000	448000000	483000000	392000000	386000000	391000000
198	TRUE	Empty	sp|P30041|PRDX6_HUMAN Peroxiredoxin-6 OS=Homo sapiens OX=9606 GN=PRDX6 PE=1 SV=3	P30041	PRDX6	25 kDa	0.999199	19	1	0.0024	883000000	895000000	850000000	1130000000	1170000000	1050000000
199	TRUE	Empty	sp|Q96SK2|TM209_HUMAN Transmembrane protein 209 OS=Homo sapiens OX=9606 GN=TMEM209 PE=1 SV=2	Q96SK2	TM209	63 kDa	0.998659	4	1	0.0024	2350000	3050000	2980000	5050000	6190000	5550000
200	TRUE	Empty	sp|P52306|GDS1_HUMAN Rap1 GTPase-GDP dissociation stimulator 1 OS=Homo sapiens OX=9606 GN=RAP1GDS1 PE=1 SV=3	P52306	GDS1	66 kDa	0.999536	18	1	0.0024	149000000	153000000	147000000	138000000	134000000	135000000
201	TRUE	Empty	sp|Q9P260|RELCH_HUMAN RAB11-binding protein RELCH OS=Homo sapiens OX=9606 GN=RELCH PE=1 SV=2	Q9P260	RELCH	135 kDa	0.999184	5	1	0.0024	3420000	2850000	3100000	2100000	2190000	2160000
202	TRUE	Empty	sp|Q8NHP8|PLBL2_HUMAN Putative phospholipase B-like 2 OS=Homo sapiens OX=9606 GN=PLBD2 PE=1 SV=2	Q8NHP8	PLBL2	65 kDa	0.998719	9	1	0.0025	28700000	28000000	30800000	21100000	22200000	23300000
203	TRUE	Empty	sp|P07305|H10_HUMAN Histone H1.0 OS=Homo sapiens OX=9606 GN=H1-0 PE=1 SV=3	P07305	H10	21 kDa	0.999092	2	1	0.0025	60200000	77000000	66600000	40900000	41300000	42200000
204	TRUE	Empty	sp|P07949|RET_HUMAN Proto-oncogene tyrosine-protein kinase receptor Ret OS=Homo sapiens OX=9606 GN=RET PE=1 SV=3	P07949	RET	124 kDa	0.997723	10	1	0.0025	7330000	5900000	6480000	11200000	14800000	13500000
205	TRUE	Empty	sp|Q969X5|ERGI1_HUMAN Endoplasmic reticulum-Golgi intermediate compartment protein 1 OS=Homo sapiens OX=9606 GN=ERGIC1 PE=1 SV=1	Q969X5	ERGI1	33 kDa	0.999532	8	1	0.0025	29900000	34400000	30600000	44900000	42600000	42400000
206	TRUE	Empty	sp|P62316|SMD2_HUMAN Small nuclear ribonucleoprotein Sm D2 OS=Homo sapiens OX=9606 GN=SNRPD2 PE=1 SV=1	P62316	SMD2	14 kDa	0.99924	8	1	0.0025	515000000	504000000	536000000	449000000	432000000	451000000
207	TRUE	Empty	sp|Q9Y3D9|RT23_HUMAN 28S ribosomal protein S23, mitochondrial OS=Homo sapiens OX=9606 GN=MRPS23 PE=1 SV=2	Q9Y3D9	RT23	22 kDa	0.998745	7	1	0.0026	57500000	58300000	58700000	63900000	67500000	67700000
208	TRUE	Empty	sp|P31040|SDHA_HUMAN Succinate dehydrogenase [ubiquinone] flavoprotein subunit, mitochondrial OS=Homo sapiens OX=9606 GN=SDHA PE=1 SV=2	P31040	SDHA	73 kDa	0.999519	20	1	0.0026	149000000	159000000	155000000	178000000	176000000	175000000
209	TRUE	Empty	sp|O95425|SVIL_HUMAN Supervillin OS=Homo sapiens OX=9606 GN=SVIL PE=1 SV=2	O95425	SVIL	248 kDa	0.999132	12	1	0.0026	7850000	8460000	6580000	12300000	12700000	12900000
210	TRUE	Empty	sp|Q9NTJ3|SMC4_HUMAN Structural maintenance of chromosomes protein 4 OS=Homo sapiens OX=9606 GN=SMC4 PE=1 SV=2	Q9NTJ3	SMC4	147 kDa	0.999511	38	1	0.0026	248000000	249000000	240000000	264000000	264000000	267000000
211	TRUE	Empty	sp|Q8NBX0|SCPDL_HUMAN Saccharopine dehydrogenase-like oxidoreductase OS=Homo sapiens OX=9606 GN=SCCPDH PE=1 SV=1	Q8NBX0	SCPDL	47 kDa	0.99901	8	1	0.0026	99900000	99500000	101000000	87600000	81100000	86600000
212	TRUE	Empty	sp|P23193|TCEA1_HUMAN Transcription elongation factor A protein 1 OS=Homo sapiens OX=9606 GN=TCEA1 PE=1 SV=2	P23193	TCEA1	34 kDa	0.999313	16	1	0.0026	164000000	159000000	174000000	130000000	127000000	137000000
213	TRUE	Empty	sp|P40939|ECHA_HUMAN Trifunctional enzyme subunit alpha, mitochondrial OS=Homo sapiens OX=9606 GN=HADHA PE=1 SV=2	P40939	ECHA	83 kDa	0.999529	31	1	0.0026	1000000000	975000000	990000000	937000000	940000000	942000000
214	TRUE	Empty	sp|Q9Y6C2|EMIL1_HUMAN EMILIN-1 OS=Homo sapiens OX=9606 GN=EMILIN1 PE=1 SV=3	Q9Y6C2	EMIL1	107 kDa	0.999288	12	1	0.0026	42100000	34500000	41600000	23000000	25500000	24800000
215	TRUE	Empty	sp|Q9UHQ9|NB5R1_HUMAN NADH-cytochrome b5 reductase 1 OS=Homo sapiens OX=9606 GN=CYB5R1 PE=1 SV=1	Q9UHQ9	NB5R1	34 kDa	0.999068	10	1	0.0027	58300000	58900000	60400000	46800000	40800000	45500000
216	TRUE	Empty	sp|Q01974|ROR2_HUMAN Tyrosine-protein kinase transmembrane receptor ROR2 OS=Homo sapiens OX=9606 GN=ROR2 PE=1 SV=2	Q01974	ROR2	105 kDa	0.998453	5	1	0.0027	681000	1230000	917000	3090000	2700000	3160000
217	TRUE	Empty	sp|P13798|ACPH_HUMAN Acylamino-acid-releasing enzyme OS=Homo sapiens OX=9606 GN=APEH PE=1 SV=4	P13798	ACPH	81 kDa	0.999124	11	1	0.0027	48600000	50100000	50700000	59300000	55900000	57000000
218	TRUE	Empty	sp|O43617|TPPC3_HUMAN Trafficking protein particle complex subunit 3 OS=Homo sapiens OX=9606 GN=TRAPPC3 PE=1 SV=1	O43617	TPPC3	20 kDa	0.997926	6	1	0.0027	34500000	34300000	34900000	36800000	36300000	37300000
219	TRUE	Empty	sp|Q8NBN3|TM87A_HUMAN Transmembrane protein 87A OS=Homo sapiens OX=9606 GN=TMEM87A PE=1 SV=3	Q8NBN3	TM87A	63 kDa	0.998848	2	1	0.0027	4990000	5870000	5400000	8780000	7740000	7840000
220	TRUE	Empty	sp|O00567|NOP56_HUMAN Nucleolar protein 56 OS=Homo sapiens OX=9606 GN=NOP56 PE=1 SV=4	O00567	NOP56	66 kDa	0.999501	27	1	0.0027	337000000	343000000	366000000	296000000	286000000	294000000
221	TRUE	Empty	sp|O15119|TBX3_HUMAN T-box transcription factor TBX3 OS=Homo sapiens OX=9606 GN=TBX3 PE=1 SV=4	O15119	TBX3	79 kDa	0.997464	3	1	0.0028	1210000	1570000	1260000	2480000	2510000	2220000
222	TRUE	Empty	sp|P82912|RT11_HUMAN 28S ribosomal protein S11, mitochondrial OS=Homo sapiens OX=9606 GN=MRPS11 PE=1 SV=2	P82912	RT11	21 kDa	0.997882	4	1	0.0028	8330000	8500000	9350000	6790000	6120000	6300000
223	TRUE	Empty	sp|Q14320|FA50A_HUMAN Protein FAM50A OS=Homo sapiens OX=9606 GN=FAM50A PE=1 SV=2	Q14320	FA50A	40 kDa	0.999045	9	1	0.0028	58800000	57400000	63400000	49600000	48400000	48300000
224	TRUE	Empty	sp|Q15459|SF3A1_HUMAN Splicing factor 3A subunit 1 OS=Homo sapiens OX=9606 GN=SF3A1 PE=1 SV=1	Q15459	SF3A1	89 kDa	0.99955	28	1	0.0028	345000000	337000000	328000000	292000000	303000000	288000000
225	TRUE	Empty	sp|Q9Y5S9|RBM8A_HUMAN RNA-binding protein 8A OS=Homo sapiens OX=9606 GN=RBM8A PE=1 SV=1	Q9Y5S9	RBM8A	20 kDa	0.998852	5	1	0.0028	114000000	116000000	112000000	99800000	105000000	102000000
226	TRUE	Empty	sp|Q13257|MD2L1_HUMAN Mitotic spindle assembly checkpoint protein MAD2A OS=Homo sapiens OX=9606 GN=MAD2L1 PE=1 SV=1	Q13257	MD2L1	24 kDa	0.999425	5	1	0.0028	78600000	76500000	74200000	87200000	85200000	88500000
227	TRUE	Empty	sp|Q9UJQ1|LAMP5_HUMAN Lysosome-associated membrane glycoprotein 5 OS=Homo sapiens OX=9606 GN=LAMP5 PE=1 SV=1	Q9UJQ1	LAMP5	31 kDa	0.996662	3	1	0.0029	4950000	5170000	4860000	7430000	6730000	8250000
228	TRUE	Empty	sp|O00764|PDXK_HUMAN Pyridoxal kinase OS=Homo sapiens OX=9606 GN=PDXK PE=1 SV=1	O00764	PDXK	35 kDa	0.999276	8	1	0.0029	65400000	60600000	69200000	51000000	48300000	49400000
229	TRUE	Empty	sp|Q12893|TM115_HUMAN Transmembrane protein 115 OS=Homo sapiens OX=9606 GN=TMEM115 PE=1 SV=1	Q12893	TM115	38 kDa	0.996421	2	1	0.0029	1660000	1890000	1320000	3130000	3250000	3580000
230	TRUE	Empty	sp|Q16623|STX1A_HUMAN Syntaxin-1A OS=Homo sapiens OX=9606 GN=STX1A PE=1 SV=1	Q16623	STX1A	33 kDa	0.997644	3	1	0.0029	2370000	2540000	2770000	1720000	1380000	1460000
231	TRUE	Empty	sp|Q13952|NFYC_HUMAN Nuclear transcription factor Y subunit gamma OS=Homo sapiens OX=9606 GN=NFYC PE=1 SV=3	Q13952	NFYC	50 kDa	0.997613	3	1	0.003	18600000	19400000	17100000	24300000	23700000	26000000
232	TRUE	Empty	sp|Q9UI09|NDUAC_HUMAN NADH dehydrogenase [ubiquinone] 1 alpha subcomplex subunit 12 OS=Homo sapiens OX=9606 GN=NDUFA12 PE=1 SV=1	Q9UI09	NDUAC	17 kDa	0.99959	9	1	0.003	35100000	39700000	36300000	52700000	48900000	48000000
233	TRUE	Empty	sp|Q684P5|RPGP2_HUMAN Rap1 GTPase-activating protein 2 OS=Homo sapiens OX=9606 GN=RAP1GAP2 PE=1 SV=2	Q684P5	RPGP2	80 kDa	0.998201	7	1	0.003	9620000	10100000	11800000	6480000	7110000	6900000
234	TRUE	Empty	sp|Q9H9H4|VP37B_HUMAN Vacuolar protein sorting-associated protein 37B OS=Homo sapiens OX=9606 GN=VPS37B PE=1 SV=1	Q9H9H4	VP37B	31 kDa	0.998521	5	1	0.003	6850000	6000000	6770000	3860000	4360000	4590000
235	TRUE	Empty	sp|Q96T23|RSF1_HUMAN Remodeling and spacing factor 1 OS=Homo sapiens OX=9606 GN=RSF1 PE=1 SV=2	Q96T23	RSF1	164 kDa	0.999466	25	1	0.003	80400000	79500000	80500000	64500000	68500000	61100000
236	TRUE	Empty	sp|Q09666|AHNK_HUMAN Neuroblast differentiation-associated protein AHNAK OS=Homo sapiens OX=9606 GN=AHNAK PE=1 SV=2	Q09666	AHNK	629 kDa	0.999389	78	1	0.003	130000000	111000000	153000000	233000000	257000000	237000000
237	TRUE	Empty	sp|O95248|MTMR5_HUMAN Myotubularin-related protein 5 OS=Homo sapiens OX=9606 GN=SBF1 PE=1 SV=4	O95248	MTMR5	208 kDa	0.999194	13	1	0.003	8730000	8000000	8040000	6290000	6750000	6170000
238	TRUE	Empty	sp|Q01968|OCRL_HUMAN Inositol polyphosphate 5-phosphatase OCRL OS=Homo sapiens OX=9606 GN=OCRL PE=1 SV=3	Q01968	OCRL	104 kDa	0.998688	16	1	0.0031	43500000	40400000	43700000	36400000	35800000	35200000
239	TRUE	Empty	sp|O14562|UBFD1_HUMAN Ubiquitin domain-containing protein UBFD1 OS=Homo sapiens OX=9606 GN=UBFD1 PE=1 SV=2	O14562	UBFD1	33 kDa	0.998751	6	1	0.0031	51400000	49000000	51000000	43000000	39800000	42800000
240	TRUE	Empty	sp|Q15542|TAF5_HUMAN Transcription initiation factor TFIID subunit 5 OS=Homo sapiens OX=9606 GN=TAF5 PE=1 SV=3	Q15542	TAF5	87 kDa	0.997551	4	1	0.0031	7320000	7320000	7400000	8410000	8750000	9260000
241	TRUE	Empty	sp|P18621|RL17_HUMAN 60S ribosomal protein L17 OS=Homo sapiens OX=9606 GN=RPL17 PE=1 SV=3	P18621	RL17	21 kDa	0.999175	9	1	0.0031	140000000	141000000	103000000	239000000	248000000	249000000
243	TRUE	Empty	sp|P18583|SON_HUMAN Protein SON OS=Homo sapiens OX=9606 GN=SON PE=1 SV=4	P18583	SON	264 kDa	0.99973	34	1	0.0031	121000000	129000000	112000000	157000000	156000000	164000000
244	TRUE	Empty	sp|O00566|MPP10_HUMAN U3 small nucleolar ribonucleoprotein protein MPP10 OS=Homo sapiens OX=9606 GN=MPHOSPH10 PE=1 SV=2	O00566	MPP10	79 kDa	0.999384	9	1	0.0032	25200000	23800000	27000000	19500000	17900000	19400000
245	TRUE	Empty	sp|O00423|EMAL1_HUMAN Echinoderm microtubule-associated protein-like 1 OS=Homo sapiens OX=9606 GN=EML1 PE=1 SV=3	O00423	EMAL1	90 kDa	0.997701	7	1	0.0032	2170000	2300000	2410000	1850000	1670000	1750000
246	TRUE	Empty	sp|O95336|6PGL_HUMAN 6-phosphogluconolactonase OS=Homo sapiens OX=9606 GN=PGLS PE=1 SV=2	O95336	6PGL	28 kDa	0.999582	9	1	0.0032	64900000	63800000	62300000	87700000	91000000	78300000
247	TRUE	Empty	sp|P40937|RFC5_HUMAN Replication factor C subunit 5 OS=Homo sapiens OX=9606 GN=RFC5 PE=1 SV=1	P40937	RFC5	38 kDa	0.999307	12	1	0.0032	112000000	111000000	107000000	124000000	121000000	121000000
248	TRUE	Empty	sp|O15240|VGF_HUMAN Neurosecretory protein VGF OS=Homo sapiens OX=9606 GN=VGF PE=1 SV=2	O15240	VGF	67 kDa	0.999655	17	1	0.0032	139000000	136000000	119000000	179000000	200000000	197000000
249	TRUE	Empty	sp|Q9UPN9|TRI33_HUMAN E3 ubiquitin-protein ligase TRIM33 OS=Homo sapiens OX=9606 GN=TRIM33 PE=1 SV=3	Q9UPN9	TRI33	123 kDa	0.999252	13	1	0.0032	30100000	29100000	31800000	23500000	24800000	25200000
250	TRUE	Empty	sp|Q6P1M0|S27A4_HUMAN Long-chain fatty acid transport protein 4 OS=Homo sapiens OX=9606 GN=SLC27A4 PE=1 SV=1	Q6P1M0	S27A4	72 kDa	0.999459	11	1	0.0032	17600000	18600000	16500000	23300000	27000000	27100000
251	TRUE	Empty	sp|Q8NI08|NCOA7_HUMAN Nuclear receptor coactivator 7 OS=Homo sapiens OX=9606 GN=NCOA7 PE=1 SV=2	Q8NI08	NCOA7	106 kDa	0.999682	21	1	0.0033	33900000	33600000	33200000	38100000	39600000	37000000
252	TRUE	Empty	sp|Q96LA8|ANM6_HUMAN Protein arginine N-methyltransferase 6 OS=Homo sapiens OX=9606 GN=PRMT6 PE=1 SV=1	Q96LA8	ANM6	42 kDa	0.998187	2	1	0.0033	7970000	8180000	8040000	4920000	4270000	5610000
253	TRUE	Empty	sp|Q13232|NDK3_HUMAN Nucleoside diphosphate kinase 3 OS=Homo sapiens OX=9606 GN=NME3 PE=1 SV=2	Q13232	NDK3	19 kDa	0.999386	6	1	0.0033	47200000	44400000	50600000	37100000	35800000	33900000
254	TRUE	Empty	sp|Q9NW08|RPC2_HUMAN DNA-directed RNA polymerase III subunit RPC2 OS=Homo sapiens OX=9606 GN=POLR3B PE=1 SV=2	Q9NW08	RPC2	128 kDa	0.998246	9	1	0.0033	5600000	5070000	5100000	3400000	3310000	3940000
255	TRUE	Empty	sp|Q8WVV9|HNRLL_HUMAN Heterogeneous nuclear ribonucleoprotein L-like OS=Homo sapiens OX=9606 GN=HNRNPLL PE=1 SV=1	Q8WVV9	HNRLL	60 kDa	0.999529	14	1	0.0033	36800000	38200000	35900000	41500000	41200000	41600000
256	TRUE	Empty	sp|P46087|NOP2_HUMAN Probable 28S rRNA (cytosine(4447)-C(5))-methyltransferase OS=Homo sapiens OX=9606 GN=NOP2 PE=1 SV=2	P46087	NOP2	89 kDa	0.999225	20	1	0.0033	372000000	372000000	366000000	311000000	331000000	330000000
257	TRUE	Empty	sp|P22307|SCP2_HUMAN Sterol carrier protein 2 OS=Homo sapiens OX=9606 GN=SCP2 PE=1 SV=2	P22307	SCP2	59 kDa	0.998879	7	1	0.0033	39500000	36600000	34700000	27100000	24900000	28100000
258	TRUE	Empty	sp|Q8IYQ7|THNS1_HUMAN Threonine synthase-like 1 OS=Homo sapiens OX=9606 GN=THNSL1 PE=1 SV=2	Q8IYQ7	THNS1	83 kDa	0.99875	11	1	0.0034	12700000	12900000	14400000	10200000	9740000	10400000
259	TRUE	Empty	sp|Q9UNH6|SNX7_HUMAN Sorting nexin-7 OS=Homo sapiens OX=9606 GN=SNX7 PE=1 SV=1	Q9UNH6	SNX7	45 kDa	0.999002	4	1	0.0034	13300000	12700000	16300000	8460000	7780000	8710000
260	TRUE	Empty	sp|Q6PML9|ZNT9_HUMAN Zinc transporter 9 OS=Homo sapiens OX=9606 GN=SLC30A9 PE=1 SV=1	Q6PML9	ZNT9	64 kDa	0.998787	4	1	0.0034	14000000	13900000	15800000	9820000	8860000	10500000
261	TRUE	Empty	sp|P49790|NU153_HUMAN Nuclear pore complex protein Nup153 OS=Homo sapiens OX=9606 GN=NUP153 PE=1 SV=2	P49790	NU153	154 kDa	0.999638	28	1	0.0034	112000000	126000000	98700000	171000000	174000000	179000000
262	TRUE	Empty	sp|P60880|SNP25_HUMAN Synaptosomal-associated protein 25 OS=Homo sapiens OX=9606 GN=SNAP25 PE=1 SV=1	P60880	SNP25	23 kDa	0.999432	9	1	0.0035	22400000	19100000	19000000	13500000	14500000	14200000
263	TRUE	Empty	sp|Q96PK6|RBM14_HUMAN RNA-binding protein 14 OS=Homo sapiens OX=9606 GN=RBM14 PE=1 SV=2	Q96PK6	RBM14	69 kDa	0.999607	18	1	0.0035	67200000	101000000	69200000	170000000	183000000	193000000
264	TRUE	Empty	sp|O95822|DCMC_HUMAN Malonyl-CoA decarboxylase, mitochondrial OS=Homo sapiens OX=9606 GN=MLYCD PE=1 SV=3	O95822	DCMC	55 kDa	0.997565	2	1	0.0035	262000	157000	232000	554000	536000	570000
265	TRUE	Empty	sp|P50579|MAP2_HUMAN Methionine aminopeptidase 2 OS=Homo sapiens OX=9606 GN=METAP2 PE=1 SV=1	P50579	MAP2	53 kDa	0.999369	14	1	0.0035	90600000	88100000	92800000	79900000	82500000	79900000
266	TRUE	Empty	sp|P60983|GMFB_HUMAN Glia maturation factor beta OS=Homo sapiens OX=9606 GN=GMFB PE=1 SV=2	P60983	GMFB	17 kDa	0.998627	3	1	0.0035	22500000	28800000	19400000	51900000	49300000	46000000
267	TRUE	Empty	Group of sp|Q9HB90|RRAGC_HUMAN Ras-related GTP-binding protein C OS=Homo sapiens OX=9606 GN=RRAGC PE=1 SV=1	Q9HB90	RRAGC		0.998602	4	1	0.0035	6040000	6780000	6570000	4890000	4850000	5230000
268	TRUE	Empty	sp|Q5T0N5|FBP1L_HUMAN Formin-binding protein 1-like OS=Homo sapiens OX=9606 GN=FNBP1L PE=1 SV=3	Q5T0N5	FBP1L	70 kDa	0.996061	4	1	0.0035	1480000	1000000	1690000	490000	375000	488000
269	TRUE	Empty	sp|Q5QJE6|TDIF2_HUMAN Deoxynucleotidyltransferase terminal-interacting protein 2 OS=Homo sapiens OX=9606 GN=DNTTIP2 PE=1 SV=2	Q5QJE6	TDIF2	84 kDa	0.999518	17	1	0.0035	51800000	52700000	51600000	38500000	43600000	41900000
270	TRUE	Empty	sp|Q7Z6M1|RABEK_HUMAN Rab9 effector protein with kelch motifs OS=Homo sapiens OX=9606 GN=RABEPK PE=1 SV=1	Q7Z6M1	RABEK	41 kDa	0.998351	8	1	0.0035	7820000	9980000	8050000	14200000	13600000	13800000
271	TRUE	Empty	sp|Q7L014|DDX46_HUMAN Probable ATP-dependent RNA helicase DDX46 OS=Homo sapiens OX=9606 GN=DDX46 PE=1 SV=2	Q7L014	DDX46	117 kDa	0.999645	38	1	0.0035	414000000	395000000	395000000	348000000	323000000	342000000
272	TRUE	Empty	sp|Q9NRZ7|PLCC_HUMAN 1-acyl-sn-glycerol-3-phosphate acyltransferase gamma OS=Homo sapiens OX=9606 GN=AGPAT3 PE=1 SV=1	Q9NRZ7	PLCC	43 kDa	0.998102	2	1	0.0036	2010000	2480000	2950000	1230000	1260000	1110000
273	TRUE	Empty	sp|Q06323|PSME1_HUMAN Proteasome activator complex subunit 1 OS=Homo sapiens OX=9606 GN=PSME1 PE=1 SV=1	Q06323	PSME1	29 kDa	0.999325	11	1	0.0036	195000000	186000000	208000000	156000000	137000000	143000000
274	TRUE	Empty	sp|Q9BRG1|VPS25_HUMAN Vacuolar protein-sorting-associated protein 25 OS=Homo sapiens OX=9606 GN=VPS25 PE=1 SV=1	Q9BRG1	VPS25	21 kDa	0.999146	5	1	0.0036	7680000	10600000	8690000	16000000	16000000	18200000
275	TRUE	Empty	sp|Q5T5Y3|CAMP1_HUMAN Calmodulin-regulated spectrin-associated protein 1 OS=Homo sapiens OX=9606 GN=CAMSAP1 PE=1 SV=2	Q5T5Y3	CAMP1	178 kDa	0.997519	15	1	0.0036	10400000	10100000	10100000	12000000	12900000	13700000
276	TRUE	Empty	sp|P56182|RRP1_HUMAN Ribosomal RNA processing protein 1 homolog A OS=Homo sapiens OX=9606 GN=RRP1 PE=1 SV=1	P56182	RRP1	53 kDa	0.999372	9	1	0.0036	60100000	56100000	64400000	46000000	47200000	47200000
277	TRUE	Empty	sp|Q53HC9|EIPR1_HUMAN EARP and GARP complex-interacting protein 1 OS=Homo sapiens OX=9606 GN=EIPR1 PE=1 SV=2	Q53HC9	EIPR1	44 kDa	0.998801	5	1	0.0036	3570000	4140000	3310000	5880000	5360000	5790000
278	TRUE	Empty	sp|O43854|EDIL3_HUMAN EGF-like repeat and discoidin I-like domain-containing protein 3 OS=Homo sapiens OX=9606 GN=EDIL3 PE=1 SV=1	O43854	EDIL3	54 kDa	0.999157	4	1	0.0036	3530000	2660000	3460000	5590000	5930000	5490000
279	TRUE	Empty	sp|Q15257|PTPA_HUMAN Serine/threonine-protein phosphatase 2A activator OS=Homo sapiens OX=9606 GN=PTPA PE=1 SV=3	Q15257	PTPA	41 kDa	0.999343	7	1	0.0036	41200000	53000000	43800000	75400000	87400000	75700000
280	TRUE	Empty	sp|P21589|5NTD_HUMAN 5'-nucleotidase OS=Homo sapiens OX=9606 GN=NT5E PE=1 SV=1	P21589	5NTD	63 kDa	0.999442	12	1	0.0037	34200000	35500000	47300000	77800000	70800000	73000000
281	TRUE	Empty	sp|Q96QB1|RHG07_HUMAN Rho GTPase-activating protein 7 OS=Homo sapiens OX=9606 GN=DLC1 PE=1 SV=4	Q96QB1	RHG07	171 kDa	0.994656	2	1	0.0037	166000	166000	159000	130000	119000	135000
282	TRUE	Empty	sp|P56270|MAZ_HUMAN Myc-associated zinc finger protein OS=Homo sapiens OX=9606 GN=MAZ PE=1 SV=1	P56270	MAZ	49 kDa	0.999306	3	1	0.0037	10600000	9930000	11000000	8530000	8530000	8800000
283	TRUE	Empty	sp|P19784|CSK22_HUMAN Casein kinase II subunit alpha' OS=Homo sapiens OX=9606 GN=CSNK2A2 PE=1 SV=1	P19784	CSK22	41 kDa	0.999138	16	1	0.0037	76000000	73200000	76900000	90200000	84800000	86200000
284	TRUE	Empty	sp|Q8NI27|THOC2_HUMAN THO complex subunit 2 OS=Homo sapiens OX=9606 GN=THOC2 PE=1 SV=2	Q8NI27	THOC2	183 kDa	0.999456	21	1	0.0037	73200000	68300000	77600000	53500000	58300000	55000000
285	TRUE	Empty	sp|P61353|RL27_HUMAN 60S ribosomal protein L27 OS=Homo sapiens OX=9606 GN=RPL27 PE=1 SV=2	P61353	RL27	16 kDa	0.998383	5	1	0.0037	239000000	288000000	207000000	432000000	424000000	449000000
286	TRUE	Empty	sp|P35080|PROF2_HUMAN Profilin-2 OS=Homo sapiens OX=9606 GN=PFN2 PE=1 SV=3	P35080	PROF2	15 kDa	0.998884	5	1	0.0038	273000000	261000000	248000000	207000000	219000000	201000000
287	TRUE	Empty	sp|Q01518|CAP1_HUMAN Adenylyl cyclase-associated protein 1 OS=Homo sapiens OX=9606 GN=CAP1 PE=1 SV=5	Q01518	CAP1	52 kDa	0.99942	15	1	0.0038	256000000	258000000	243000000	300000000	313000000	289000000
288	TRUE	Empty	sp|Q9NVM4|ANM7_HUMAN Protein arginine N-methyltransferase 7 OS=Homo sapiens OX=9606 GN=PRMT7 PE=1 SV=1	Q9NVM4	ANM7	78 kDa	0.998451	3	1	0.0038	3810000	3590000	4260000	5210000	5320000	5250000
289	TRUE	Empty	sp|Q99798|ACON_HUMAN Aconitate hydratase, mitochondrial OS=Homo sapiens OX=9606 GN=ACO2 PE=1 SV=2	Q99798	ACON	85 kDa	0.99951	36	1	0.0038	812000000	866000000	805000000	957000000	979000000	948000000
290	TRUE	Empty	sp|Q9NPF4|OSGEP_HUMAN Probable tRNA N6-adenosine threonylcarbamoyltransferase OS=Homo sapiens OX=9606 GN=OSGEP PE=1 SV=1	Q9NPF4	OSGEP	36 kDa	0.999457	4	1	0.0038	6330000	6500000	5880000	7820000	8980000	8640000
291	TRUE	Empty	sp|Q16204|CCDC6_HUMAN Coiled-coil domain-containing protein 6 OS=Homo sapiens OX=9606 GN=CCDC6 PE=1 SV=2	Q16204	CCDC6	53 kDa	0.999386	9	1	0.0038	43400000	39500000	44600000	34300000	32100000	32700000
292	TRUE	Empty	sp|Q07812|BAX_HUMAN Apoptosis regulator BAX OS=Homo sapiens OX=9606 GN=BAX PE=1 SV=1	Q07812	BAX	21 kDa	0.999457	8	1	0.0038	69900000	69100000	73400000	55500000	59100000	60600000
293	TRUE	Empty	sp|O15260|SURF4_HUMAN Surfeit locus protein 4 OS=Homo sapiens OX=9606 GN=SURF4 PE=1 SV=3	O15260	SURF4	30 kDa	0.999061	5	1	0.0039	128000000	125000000	136000000	187000000	162000000	181000000
294	TRUE	Empty	sp|Q15293|RCN1_HUMAN Reticulocalbin-1 OS=Homo sapiens OX=9606 GN=RCN1 PE=1 SV=1	Q15293	RCN1	39 kDa	0.9994	10	1	0.0039	60900000	56500000	65300000	43100000	36900000	43000000
295	TRUE	Empty	sp|Q96KR1|ZFR_HUMAN Zinc finger RNA-binding protein OS=Homo sapiens OX=9606 GN=ZFR PE=1 SV=2	Q96KR1	ZFR	117 kDa	0.999553	14	1	0.0039	45500000	42000000	45900000	36700000	36600000	37800000
296	TRUE	Empty	sp|Q14249|NUCG_HUMAN Endonuclease G, mitochondrial OS=Homo sapiens OX=9606 GN=ENDOG PE=1 SV=4	Q14249	NUCG	33 kDa	0.998698	4	1	0.0039	3100000	3370000	1780000	8460000	12200000	11000000
297	TRUE	Empty	sp|Q7Z7H8|RM10_HUMAN 39S ribosomal protein L10, mitochondrial OS=Homo sapiens OX=9606 GN=MRPL10 PE=1 SV=3	Q7Z7H8	RM10	29 kDa	0.999283	4	1	0.0039	22700000	19600000	21700000	15500000	13500000	15200000
298	TRUE	Empty	sp|Q96MH6|TMM68_HUMAN Transmembrane protein 68 OS=Homo sapiens OX=9606 GN=TMEM68 PE=2 SV=2	Q96MH6	TMM68	37 kDa	0.996251	4	1	0.0039	213000	171000	139000	79400	58800	71400
299	TRUE	Empty	sp|Q15526|SURF1_HUMAN Surfeit locus protein 1 OS=Homo sapiens OX=9606 GN=SURF1 PE=1 SV=1	Q15526	SURF1	33 kDa	0.998709	4	1	0.004	20300000	22100000	19000000	30000000	34600000	28900000
300	TRUE	Empty	sp|P07737|PROF1_HUMAN Profilin-1 OS=Homo sapiens OX=9606 GN=PFN1 PE=1 SV=2	P07737	PROF1	15 kDa	0.999364	12	1	0.004	1100000000	1170000000	1050000000	1530000000	1420000000	1390000000
301	TRUE	Empty	sp|O60331|PI51C_HUMAN Phosphatidylinositol 4-phosphate 5-kinase type-1 gamma OS=Homo sapiens OX=9606 GN=PIP5K1C PE=1 SV=2	O60331	PI51C	73 kDa	0.99788	2	1	0.0041	2670000	2550000	2340000	1870000	1870000	2020000
302	TRUE	Empty	sp|Q9NQ55|SSF1_HUMAN Suppressor of SWI4 1 homolog OS=Homo sapiens OX=9606 GN=PPAN PE=2 SV=1	Q9NQ55	SSF1	53 kDa	0.999489	9	1	0.0041	50500000	46300000	47500000	41500000	39600000	40400000
303	TRUE	Empty	sp|Q96NB2|SFXN2_HUMAN Sideroflexin-2 OS=Homo sapiens OX=9606 GN=SFXN2 PE=1 SV=2	Q96NB2	SFXN2	36 kDa	0.997063	2	1	0.0042	1580000	1530000	1720000	1970000	2120000	2110000
304	TRUE	Empty	sp|Q9H974|QTRT2_HUMAN Queuine tRNA-ribosyltransferase accessory subunit 2 OS=Homo sapiens OX=9606 GN=QTRT2 PE=1 SV=1	Q9H974	QTRT2	47 kDa	0.999571	8	1	0.0042	24300000	22900000	23800000	20600000	20600000	19300000
305	TRUE	Empty	sp|O00232|PSD12_HUMAN 26S proteasome non-ATPase regulatory subunit 12 OS=Homo sapiens OX=9606 GN=PSMD12 PE=1 SV=3	O00232	PSD12	53 kDa	0.999469	17	1	0.0042	278000000	271000000	271000000	245000000	255000000	245000000
306	TRUE	Empty	sp|P12694|ODBA_HUMAN 2-oxoisovalerate dehydrogenase subunit alpha, mitochondrial OS=Homo sapiens OX=9606 GN=BCKDHA PE=1 SV=2	P12694	ODBA	50 kDa	0.999526	14	1	0.0042	53500000	57200000	56800000	69600000	64800000	65700000
307	TRUE	Empty	sp|Q15382|RHEB_HUMAN GTP-binding protein Rheb OS=Homo sapiens OX=9606 GN=RHEB PE=1 SV=1	Q15382	RHEB	20 kDa	0.999513	5	1	0.0042	110000000	105000000	109000000	98800000	97600000	100000000
308	TRUE	Empty	sp|Q9Y2Z0|SGT1_HUMAN Protein SGT1 homolog OS=Homo sapiens OX=9606 GN=SUGT1 PE=1 SV=3	Q9Y2Z0	SGT1	41 kDa	0.999563	16	1	0.0042	144000000	145000000	128000000	177000000	182000000	175000000
309	TRUE	Empty	sp|Q9Y2X3|NOP58_HUMAN Nucleolar protein 58 OS=Homo sapiens OX=9606 GN=NOP58 PE=1 SV=1	Q9Y2X3	NOP58	60 kDa	0.999549	22	1	0.0043	384000000	364000000	402000000	318000000	319000000	326000000
310	TRUE	Empty	sp|O15160|RPAC1_HUMAN DNA-directed RNA polymerases I and III subunit RPAC1 OS=Homo sapiens OX=9606 GN=POLR1C PE=1 SV=1	O15160	RPAC1	39 kDa	0.999543	10	1	0.0043	73400000	80800000	79100000	95600000	91300000	94300000
311	TRUE	Empty	Group of sp|Q6ZSZ5|ARHGI_HUMAN Rho guanine nucleotide exchange factor 18 OS=Homo sapiens OX=9606 GN=ARHGEF18 PE=1 SV=4	Q6ZSZ5	ARHGI		0.998167	4	1	0.0043	2250000	2360000	2380000	1750000	1940000	1690000
312	TRUE	Empty	sp|P42566|EPS15_HUMAN Epidermal growth factor receptor substrate 15 OS=Homo sapiens OX=9606 GN=EPS15 PE=1 SV=2	P42566	EPS15	99 kDa	0.998653	5	1	0.0043	7080000	6490000	7340000	4950000	5540000	4950000
313	TRUE	Empty	sp|Q9NX63|MIC19_HUMAN MICOS complex subunit MIC19 OS=Homo sapiens OX=9606 GN=CHCHD3 PE=1 SV=1	Q9NX63	MIC19	26 kDa	0.999569	8	1	0.0043	66000000	73700000	63200000	86900000	92000000	90300000
314	TRUE	Empty	sp|Q14676|MDC1_HUMAN Mediator of DNA damage checkpoint protein 1 OS=Homo sapiens OX=9606 GN=MDC1 PE=1 SV=3	Q14676	MDC1	227 kDa	0.999745	29	1	0.0044	84200000	85900000	74400000	113000000	128000000	112000000
315	TRUE	Empty	sp|Q9UL33|TPC2L_HUMAN Trafficking protein particle complex subunit 2-like protein OS=Homo sapiens OX=9606 GN=TRAPPC2L PE=1 SV=1	Q9UL33	TPC2L	16 kDa	0.997802	5	1	0.0044	6610000	6240000	7160000	8740000	9110000	8370000
316	TRUE	Empty	sp|O60524|NEMF_HUMAN Nuclear export mediator factor NEMF OS=Homo sapiens OX=9606 GN=NEMF PE=1 SV=4	O60524	NEMF	123 kDa	0.999245	12	1	0.0044	32100000	35500000	35900000	26000000	24600000	27600000
317	TRUE	Empty	sp|Q9UDX5|MTFP1_HUMAN Mitochondrial fission process protein 1 OS=Homo sapiens OX=9606 GN=MTFP1 PE=1 SV=1	Q9UDX5	MTFP1	18 kDa	0.999173	2	1	0.0044	4700000	5050000	4150000	6770000	6320000	6550000
318	TRUE	Empty	sp|Q7Z6Z7|HUWE1_HUMAN E3 ubiquitin-protein ligase HUWE1 OS=Homo sapiens OX=9606 GN=HUWE1 PE=1 SV=3	Q7Z6Z7	HUWE1	482 kDa	0.999657	77	1	0.0045	363000000	358000000	383000000	305000000	316000000	289000000
319	TRUE	Empty	sp|Q8N806|UBR7_HUMAN Putative E3 ubiquitin-protein ligase UBR7 OS=Homo sapiens OX=9606 GN=UBR7 PE=1 SV=2	Q8N806	UBR7	48 kDa	0.999351	11	1	0.0045	67600000	68200000	70500000	55900000	59900000	60400000
320	TRUE	Empty	sp|Q5MNZ6|WIPI3_HUMAN WD repeat domain phosphoinositide-interacting protein 3 OS=Homo sapiens OX=9606 GN=WDR45B PE=1 SV=2	Q5MNZ6	WIPI3	38 kDa	0.998789	3	1	0.0046	8110000	7570000	8200000	6090000	6730000	6140000
321	TRUE	Empty	sp|Q9NP74|PALMD_HUMAN Palmdelphin OS=Homo sapiens OX=9606 GN=PALMD PE=1 SV=1	Q9NP74	PALMD	63 kDa	0.998461	4	1	0.0046	6260000	6030000	4760000	9320000	10500000	9340000
322	TRUE	Empty	sp|Q9BZZ5|API5_HUMAN Apoptosis inhibitor 5 OS=Homo sapiens OX=9606 GN=API5 PE=1 SV=3	Q9BZZ5	API5	59 kDa	0.999529	11	1	0.0046	74500000	72000000	73600000	66900000	63300000	66300000
323	TRUE	Empty	sp|P15289|ARSA_HUMAN Arylsulfatase A OS=Homo sapiens OX=9606 GN=ARSA PE=1 SV=3	P15289	ARSA	54 kDa	0.994447	2	1	0.0046	1950000	1760000	1820000	1400000	1300000	1490000
324	TRUE	Empty	sp|Q9Y3A6|TMED5_HUMAN Transmembrane emp24 domain-containing protein 5 OS=Homo sapiens OX=9606 GN=TMED5 PE=1 SV=1	Q9Y3A6	TMED5	26 kDa	0.998723	5	1	0.0047	35000000	36700000	45700000	24200000	23700000	24700000
325	TRUE	Empty	sp|Q9P2K5|MYEF2_HUMAN Myelin expression factor 2 OS=Homo sapiens OX=9606 GN=MYEF2 PE=1 SV=3	Q9P2K5	MYEF2	64 kDa	0.999655	15	1	0.0047	303000000	291000000	307000000	265000000	268000000	275000000
326	TRUE	Empty	sp|Q9UK76|JUPI1_HUMAN Jupiter microtubule associated homolog 1 OS=Homo sapiens OX=9606 GN=JPT1 PE=1 SV=3	Q9UK76	JUPI1	16 kDa	0.999557	5	1	0.0047	8240000	11800000	5520000	32900000	51100000	31300000
327	TRUE	Empty	sp|Q99417|MYCBP_HUMAN c-Myc-binding protein OS=Homo sapiens OX=9606 GN=MYCBP PE=1 SV=3	Q99417	MYCBP	12 kDa	0.999362	4	1	0.0047	42500000	37700000	39800000	33200000	31800000	31800000
328	TRUE	Empty	sp|Q9H4L5|OSBL3_HUMAN Oxysterol-binding protein-related protein 3 OS=Homo sapiens OX=9606 GN=OSBPL3 PE=1 SV=1	Q9H4L5	OSBL3	101 kDa	0.999169	17	1	0.0047	33700000	30600000	33600000	26900000	24800000	24100000
329	TRUE	Empty	sp|P0CG12|DERPC_HUMAN Decreased expression in renal and prostate cancer protein OS=Homo sapiens OX=9606 GN=DERPC PE=1 SV=1	P0CG12	DERPC	51 kDa	0.99702	2	1	0.0047	1240000	1590000	877000	3360000	3390000	3060000
330	TRUE	Empty	sp|Q8IV38|ANKY2_HUMAN Ankyrin repeat and MYND domain-containing protein 2 OS=Homo sapiens OX=9606 GN=ANKMY2 PE=1 SV=1	Q8IV38	ANKY2	49 kDa	0.994518	3	1	0.0048	1650000	1440000	1450000	1040000	1150000	1130000
331	TRUE	Empty	sp|P30793|GCH1_HUMAN GTP cyclohydrolase 1 OS=Homo sapiens OX=9606 GN=GCH1 PE=1 SV=1	P30793	GCH1	28 kDa	0.99757	3	1	0.0048	5760000	6130000	7610000	4080000	3850000	3590000
332	TRUE	Empty	sp|Q13510|ASAH1_HUMAN Acid ceramidase OS=Homo sapiens OX=9606 GN=ASAH1 PE=1 SV=5	Q13510	ASAH1	45 kDa	0.999387	8	1	0.0048	50700000	51900000	53200000	41100000	35100000	40300000
333	TRUE	Empty	sp|Q9UQ26|RIMS2_HUMAN Regulating synaptic membrane exocytosis protein 2 OS=Homo sapiens OX=9606 GN=RIMS2 PE=1 SV=2	Q9UQ26	RIMS2	160 kDa	0.999543	8	1	0.0048	31100000	27000000	27500000	21200000	21600000	19300000
334	TRUE	Empty	sp|Q9NZC9|SMAL1_HUMAN SWI/SNF-related matrix-associated actin-dependent regulator of chromatin subfamily A-like protein 1 OS=Homo sapiens OX=9606 GN=SMARCAL1 PE=1 SV=1	Q9NZC9	SMAL1	106 kDa	0.994667	3	1	0.0048	180000	185000	193000	131000	99200	100000
335	TRUE	Empty	sp|Q5TFE4|NT5D1_HUMAN 5'-nucleotidase domain-containing protein 1 OS=Homo sapiens OX=9606 GN=NT5DC1 PE=1 SV=1	Q5TFE4	NT5D1	52 kDa	0.99896	11	1	0.0049	27100000	27800000	25600000	33000000	35800000	32300000
336	TRUE	Empty	sp|Q7L0Y3|TM10C_HUMAN tRNA methyltransferase 10 homolog C OS=Homo sapiens OX=9606 GN=TRMT10C PE=1 SV=2	Q7L0Y3	TM10C	47 kDa	0.999573	22	1	0.0049	203000000	198000000	220000000	174000000	170000000	168000000
337	TRUE	Empty	sp|O43488|ARK72_HUMAN Aflatoxin B1 aldehyde reductase member 2 OS=Homo sapiens OX=9606 GN=AKR7A2 PE=1 SV=3	O43488	ARK72	40 kDa	0.999527	5	1	0.0049	8450000	10800000	10900000	16200000	16200000	15800000
338	TRUE	Empty	sp|P19404|NDUV2_HUMAN NADH dehydrogenase [ubiquinone] flavoprotein 2, mitochondrial OS=Homo sapiens OX=9606 GN=NDUFV2 PE=1 SV=2	P19404	NDUV2	27 kDa	0.999049	9	1	0.005	43800000	59000000	44300000	84300000	84800000	83400000
339	TRUE	Empty	sp|O60313|OPA1_HUMAN Dynamin-like 120 kDa protein, mitochondrial OS=Homo sapiens OX=9606 GN=OPA1 PE=1 SV=3	O60313	OPA1	112 kDa	0.999516	33	1	0.005	179000000	188000000	206000000	149000000	149000000	154000000
340	TRUE	Empty	sp|O15014|ZN609_HUMAN Zinc finger protein 609 OS=Homo sapiens OX=9606 GN=ZNF609 PE=1 SV=2	O15014	ZN609	151 kDa	0.998859	12	1	0.005	12700000	13300000	12200000	11200000	10900000	11000000
341	TRUE	Empty	sp|Q8WUA2|PPIL4_HUMAN Peptidyl-prolyl cis-trans isomerase-like 4 OS=Homo sapiens OX=9606 GN=PPIL4 PE=1 SV=1	Q8WUA2	PPIL4	57 kDa	0.999299	9	1	0.005	21600000	21100000	22600000	17400000	17000000	18800000
342	TRUE	Empty	sp|Q9P015|RM15_HUMAN 39S ribosomal protein L15, mitochondrial OS=Homo sapiens OX=9606 GN=MRPL15 PE=1 SV=1	Q9P015	RM15	33 kDa	0.999189	14	1	0.005	97600000	98700000	90600000	113000000	116000000	111000000
343	TRUE	Empty	sp|Q9ULI4|KI26A_HUMAN Kinesin-like protein KIF26A OS=Homo sapiens OX=9606 GN=KIF26A PE=1 SV=3	Q9ULI4	KI26A	195 kDa	0.997159	5	1	0.005	2100000	1940000	1860000	2860000	3410000	3910000
344	TRUE	Empty	sp|Q5TC12|ATPF1_HUMAN ATP synthase mitochondrial F1 complex assembly factor 1 OS=Homo sapiens OX=9606 GN=ATPAF1 PE=1 SV=1	Q5TC12	ATPF1	36 kDa	0.998909	6	1	0.0051	47300000	41500000	54300000	30100000	31300000	28100000
345	TRUE	Empty	sp|Q8N183|NDUF2_HUMAN NADH dehydrogenase [ubiquinone] 1 alpha subcomplex assembly factor 2 OS=Homo sapiens OX=9606 GN=NDUFAF2 PE=1 SV=1	Q8N183	NDUF2	20 kDa	0.999338	9	1	0.0051	84800000	88200000	86900000	96000000	97200000	102000000
346	TRUE	Empty	sp|Q9H2J7|S6A15_HUMAN Sodium-dependent neutral amino acid transporter B(0)AT2 OS=Homo sapiens OX=9606 GN=SLC6A15 PE=1 SV=1	Q9H2J7	S6A15	82 kDa	0.999066	6	1	0.0051	8390000	8930000	11000000	5870000	4600000	4810000
347	TRUE	Empty	sp|Q06124|PTN11_HUMAN Tyrosine-protein phosphatase non-receptor type 11 OS=Homo sapiens OX=9606 GN=PTPN11 PE=1 SV=3	Q06124	PTN11	68 kDa	0.999504	20	1	0.0051	127000000	135000000	134000000	119000000	118000000	115000000
348	TRUE	Empty	sp|Q9H269|VPS16_HUMAN Vacuolar protein sorting-associated protein 16 homolog OS=Homo sapiens OX=9606 GN=VPS16 PE=1 SV=2	Q9H269	VPS16	95 kDa	0.999086	11	1	0.0052	23600000	22100000	22600000	19900000	19800000	20600000
349	TRUE	Empty	sp|Q8NBF6|AVL9_HUMAN Late secretory pathway protein AVL9 homolog OS=Homo sapiens OX=9606 GN=AVL9 PE=1 SV=1	Q8NBF6	AVL9	72 kDa	0.996713	10	1	0.0052	11200000	10400000	12600000	7670000	8200000	6970000
350	TRUE	Empty	sp|P21127|CD11B_HUMAN Cyclin-dependent kinase 11B OS=Homo sapiens OX=9606 GN=CDK11B PE=1 SV=4	P21127	CD11B	93 kDa	0.999364	19	1	0.0052	139000000	132000000	145000000	121000000	114000000	114000000
351	TRUE	Empty	sp|Q96S97|MYADM_HUMAN Myeloid-associated differentiation marker OS=Homo sapiens OX=9606 GN=MYADM PE=1 SV=2	Q96S97	MYADM	35 kDa	0.999468	3	1	0.0052	30700000	30500000	37100000	22500000	20500000	22800000
352	TRUE	Empty	sp|Q9GZY8|MFF_HUMAN Mitochondrial fission factor OS=Homo sapiens OX=9606 GN=MFF PE=1 SV=1	Q9GZY8	MFF	38 kDa	0.999766	2	1	0.0053	3550000	3750000	2920000	5700000	6890000	5490000
353	TRUE	Empty	sp|O14949|QCR8_HUMAN Cytochrome b-c1 complex subunit 8 OS=Homo sapiens OX=9606 GN=UQCRQ PE=1 SV=4	O14949	QCR8	10 kDa	0.999235	2	1	0.0053	14600000	15800000	15000000	23800000	21400000	19400000
354	TRUE	Empty	sp|Q9Y6K5|OAS3_HUMAN 2'-5'-oligoadenylate synthase 3 OS=Homo sapiens OX=9606 GN=OAS3 PE=1 SV=3	Q9Y6K5	OAS3	121 kDa	0.999275	16	1	0.0053	96900000	93800000	90800000	105000000	103000000	105000000
355	TRUE	Empty	sp|Q8TDZ2|MICA1_HUMAN [F-actin]-monooxygenase MICAL1 OS=Homo sapiens OX=9606 GN=MICAL1 PE=1 SV=2	Q8TDZ2	MICA1	118 kDa	0.999702	18	1	0.0054	64400000	63800000	61900000	73100000	70100000	69200000
356	TRUE	Empty	sp|P48449|LSS_HUMAN Lanosterol synthase OS=Homo sapiens OX=9606 GN=LSS PE=1 SV=1	P48449	LSS	83 kDa	0.999204	20	1	0.0054	77900000	73900000	73700000	83500000	88600000	87100000
357	TRUE	Empty	sp|Q96L92|SNX27_HUMAN Sorting nexin-27 OS=Homo sapiens OX=9606 GN=SNX27 PE=1 SV=2	Q96L92	SNX27	61 kDa	0.999269	10	1	0.0054	40300000	39800000	45000000	33600000	33500000	33300000
358	TRUE	Empty	sp|Q13425|SNTB2_HUMAN Beta-2-syntrophin OS=Homo sapiens OX=9606 GN=SNTB2 PE=1 SV=1	Q13425	SNTB2	58 kDa	0.996464	7	1	0.0054	6490000	6550000	6020000	5130000	4340000	4610000
359	TRUE	Empty	sp|Q13445|TMED1_HUMAN Transmembrane emp24 domain-containing protein 1 OS=Homo sapiens OX=9606 GN=TMED1 PE=1 SV=1	Q13445	TMED1	25 kDa	0.999272	5	1	0.0054	25600000	26000000	29100000	20000000	21500000	21200000
360	TRUE	Empty	sp|P80370|DLK1_HUMAN Protein delta homolog 1 OS=Homo sapiens OX=9606 GN=DLK1 PE=1 SV=3	P80370	DLK1	41 kDa	0.999006	5	1	0.0054	28900000	44000000	30400000	73600000	70700000	68000000
361	TRUE	Empty	sp|O95260|ATE1_HUMAN Arginyl-tRNA--protein transferase 1 OS=Homo sapiens OX=9606 GN=ATE1 PE=1 SV=2	O95260	ATE1	59 kDa	0.998722	5	1	0.0055	8170000	8210000	8010000	9300000	10100000	9230000
362	TRUE	Empty	sp|P23258|TBG1_HUMAN Tubulin gamma-1 chain OS=Homo sapiens OX=9606 GN=TUBG1 PE=1 SV=2	P23258	TBG1	51 kDa	0.999188	16	1	0.0055	71100000	71000000	71300000	78600000	75200000	79200000
363	TRUE	Empty	sp|P24534|EF1B_HUMAN Elongation factor 1-beta OS=Homo sapiens OX=9606 GN=EEF1B2 PE=1 SV=3	P24534	EF1B	25 kDa	0.998845	5	1	0.0055	345000000	359000000	260000000	547000000	552000000	586000000
364	TRUE	Empty	sp|P52564|MP2K6_HUMAN Dual specificity mitogen-activated protein kinase kinase 6 OS=Homo sapiens OX=9606 GN=MAP2K6 PE=1 SV=1	P52564	MP2K6	37 kDa	0.998649	4	1	0.0055	15200000	15800000	18100000	11700000	12300000	11200000
365	TRUE	Empty	sp|Q15276|RABE1_HUMAN Rab GTPase-binding effector protein 1 OS=Homo sapiens OX=9606 GN=RABEP1 PE=1 SV=2	Q15276	RABE1	99 kDa	0.999554	9	1	0.0055	9460000	8780000	10100000	6740000	7430000	7320000
366	TRUE	Empty	sp|P52298|NCBP2_HUMAN Nuclear cap-binding protein subunit 2 OS=Homo sapiens OX=9606 GN=NCBP2 PE=1 SV=1	P52298	NCBP2	18 kDa	0.999069	3	1	0.0055	43900000	48500000	41700000	61600000	56700000	63600000
367	TRUE	Empty	sp|P25208|NFYB_HUMAN Nuclear transcription factor Y subunit beta OS=Homo sapiens OX=9606 GN=NFYB PE=1 SV=2	P25208	NFYB	23 kDa	0.997748	2	1	0.0056	7480000	7180000	8260000	5750000	6170000	5780000
368	TRUE	Empty	sp|Q93009|UBP7_HUMAN Ubiquitin carboxyl-terminal hydrolase 7 OS=Homo sapiens OX=9606 GN=USP7 PE=1 SV=2	Q93009	UBP7	128 kDa	0.999605	41	1	0.0056	423000000	408000000	417000000	383000000	374000000	360000000
369	TRUE	Empty	sp|P49321|NASP_HUMAN Nuclear autoantigenic sperm protein OS=Homo sapiens OX=9606 GN=NASP PE=1 SV=2	P49321	NASP	85 kDa	0.999555	17	1	0.0056	477000000	459000000	408000000	351000000	339000000	342000000
370	TRUE	Empty	sp|P33527|MRP1_HUMAN Multidrug resistance-associated protein 1 OS=Homo sapiens OX=9606 GN=ABCC1 PE=1 SV=3	P33527	MRP1	172 kDa	0.999456	23	1	0.0056	61400000	62200000	69500000	51400000	50800000	52700000
371	TRUE	Empty	sp|P34949|MPI_HUMAN Mannose-6-phosphate isomerase OS=Homo sapiens OX=9606 GN=MPI PE=1 SV=2	P34949	MPI	47 kDa	0.999429	9	1	0.0057	12400000	13100000	11500000	16100000	16400000	15100000
372	TRUE	Empty	sp|Q06210|GFPT1_HUMAN Glutamine--fructose-6-phosphate aminotransferase [isomerizing] 1 OS=Homo sapiens OX=9606 GN=GFPT1 PE=1 SV=3	Q06210	GFPT1	79 kDa	0.99945	20	1	0.0057	74000000	71900000	83900000	60300000	56500000	56900000
373	TRUE	Empty	sp|Q4J6C6|PPCEL_HUMAN Prolyl endopeptidase-like OS=Homo sapiens OX=9606 GN=PREPL PE=1 SV=1	Q4J6C6	PPCEL	84 kDa	0.999093	10	1	0.0057	41900000	42400000	41500000	35900000	38600000	37200000
374	TRUE	Empty	sp|Q99719|SEPT5_HUMAN Septin-5 OS=Homo sapiens OX=9606 GN=SEPTIN5 PE=1 SV=1	Q99719	SEPT5	43 kDa	0.996097	3	1	0.0057	1130000	1050000	1230000	850000	852000	756000
375	TRUE	Empty	sp|Q9UBS4|DJB11_HUMAN DnaJ homolog subfamily B member 11 OS=Homo sapiens OX=9606 GN=DNAJB11 PE=1 SV=1	Q9UBS4	DJB11	41 kDa	0.999443	10	1	0.0057	139000000	128000000	138000000	117000000	116000000	118000000
376	TRUE	Empty	sp|Q9H4B0|OSGP2_HUMAN Probable tRNA N6-adenosine threonylcarbamoyltransferase, mitochondrial OS=Homo sapiens OX=9606 GN=OSGEPL1 PE=2 SV=2	Q9H4B0	OSGP2	45 kDa	0.999016	4	1	0.0058	19400000	18100000	20400000	16000000	15600000	16200000
377	TRUE	Empty	Group of sp|P14678|RSMB_HUMAN Small nuclear ribonucleoprotein-associated proteins B and B' OS=Homo sapiens OX=9606 GN=SNRPB PE=1 SV=2	P14678	RSMB		0.999332	6	1	0.0058	303000000	295000000	317000000	269000000	274000000	267000000
378	TRUE	Empty	sp|Q8TEM1|PO210_HUMAN Nuclear pore membrane glycoprotein 210 OS=Homo sapiens OX=9606 GN=NUP210 PE=1 SV=3	Q8TEM1	PO210	205 kDa	0.999483	25	1	0.0058	181000000	174000000	205000000	143000000	140000000	143000000
379	TRUE	Empty	sp|Q7Z3B4|NUP54_HUMAN Nucleoporin p54 OS=Homo sapiens OX=9606 GN=NUP54 PE=1 SV=2	Q7Z3B4	NUP54	55 kDa	0.99924	14	1	0.0058	32400000	33500000	31300000	37100000	40200000	40900000
380	TRUE	Empty	sp|P62380|TBPL1_HUMAN TATA box-binding protein-like 1 OS=Homo sapiens OX=9606 GN=TBPL1 PE=1 SV=1	P62380	TBPL1	21 kDa	0.999289	3	1	0.0058	5750000	5460000	7050000	3500000	4070000	3590000
381	TRUE	Empty	sp|Q8IXK0|PHC2_HUMAN Polyhomeotic-like protein 2 OS=Homo sapiens OX=9606 GN=PHC2 PE=1 SV=1	Q8IXK0	PHC2	91 kDa	0.997857	2	1	0.0058	6230000	5830000	6060000	4390000	4380000	5050000
382	TRUE	Empty	sp|O43399|TPD54_HUMAN Tumor protein D54 OS=Homo sapiens OX=9606 GN=TPD52L2 PE=1 SV=2	O43399	TPD54	22 kDa	0.999444	10	1	0.0059	144000000	136000000	138000000	126000000	128000000	126000000
383	TRUE	Empty	sp|Q9HCE1|MOV10_HUMAN Helicase MOV-10 OS=Homo sapiens OX=9606 GN=MOV10 PE=1 SV=2	Q9HCE1	MOV10	114 kDa	0.999189	18	1	0.0059	30400000	31500000	30500000	36700000	39500000	35300000
384	TRUE	Empty	sp|Q9BXW6|OSBL1_HUMAN Oxysterol-binding protein-related protein 1 OS=Homo sapiens OX=9606 GN=OSBPL1A PE=1 SV=2	Q9BXW6	OSBL1	108 kDa	0.999101	4	1	0.0059	6440000	5710000	6310000	4770000	5080000	4690000
385	TRUE	Empty	sp|P30533|AMRP_HUMAN Alpha-2-macroglobulin receptor-associated protein OS=Homo sapiens OX=9606 GN=LRPAP1 PE=1 SV=1	P30533	AMRP	41 kDa	0.999036	10	1	0.0059	22400000	20300000	20800000	25200000	28400000	27500000
386	TRUE	Empty	sp|Q9NZ45|CISD1_HUMAN CDGSH iron-sulfur domain-containing protein 1 OS=Homo sapiens OX=9606 GN=CISD1 PE=1 SV=1	Q9NZ45	CISD1	12 kDa	0.999018	2	1	0.0059	15300000	16800000	19400000	11700000	10600000	11800000
387	TRUE	Empty	sp|Q8IXM2|BAP18_HUMAN Chromatin complexes subunit BAP18 OS=Homo sapiens OX=9606 GN=BAP18 PE=1 SV=1	Q8IXM2	BAP18	18 kDa	0.999527	7	1	0.006	24000000	24800000	25000000	21600000	20800000	19500000
388	TRUE	Empty	sp|Q9GZP4|PITH1_HUMAN PITH domain-containing protein 1 OS=Homo sapiens OX=9606 GN=PITHD1 PE=1 SV=1	Q9GZP4	PITH1	24 kDa	0.999077	3	1	0.006	9160000	8100000	8370000	6690000	7040000	6440000
389	TRUE	Empty	sp|Q92499|DDX1_HUMAN ATP-dependent RNA helicase DDX1 OS=Homo sapiens OX=9606 GN=DDX1 PE=1 SV=2	Q92499	DDX1	82 kDa	0.999546	35	1	0.006	552000000	561000000	562000000	618000000	632000000	596000000
390	TRUE	Empty	sp|Q96TC7|RMD3_HUMAN Regulator of microtubule dynamics protein 3 OS=Homo sapiens OX=9606 GN=RMDN3 PE=1 SV=2	Q96TC7	RMD3	52 kDa	0.999326	9	1	0.006	36500000	36700000	37900000	42900000	41300000	40300000
391	TRUE	Empty	sp|P60900|PSA6_HUMAN Proteasome subunit alpha type-6 OS=Homo sapiens OX=9606 GN=PSMA6 PE=1 SV=1	P60900	PSA6	27 kDa	0.999533	11	1	0.0061	273000000	273000000	278000000	266000000	263000000	264000000
392	TRUE	Empty	sp|Q14139|UBE4A_HUMAN Ubiquitin conjugation factor E4 A OS=Homo sapiens OX=9606 GN=UBE4A PE=1 SV=2	Q14139	UBE4A	123 kDa	0.998831	16	1	0.0061	26600000	27900000	25800000	21200000	22900000	23000000
393	TRUE	Empty	sp|Q9HBE1|PATZ1_HUMAN POZ-, AT hook-, and zinc finger-containing protein 1 OS=Homo sapiens OX=9606 GN=PATZ1 PE=1 SV=1	Q9HBE1	PATZ1	74 kDa	0.998925	6	1	0.0061	7990000	5930000	6440000	4290000	4100000	4160000
394	TRUE	Empty	sp|O75643|U520_HUMAN U5 small nuclear ribonucleoprotein 200 kDa helicase OS=Homo sapiens OX=9606 GN=SNRNP200 PE=1 SV=2	O75643	U520	245 kDa	0.999711	72	1	0.0061	719000000	709000000	753000000	660000000	662000000	652000000
395	TRUE	Empty	sp|P29353|SHC1_HUMAN SHC-transforming protein 1 OS=Homo sapiens OX=9606 GN=SHC1 PE=1 SV=4	P29353	SHC1	63 kDa	0.999484	10	1	0.0061	32700000	33600000	32200000	28900000	28700000	26500000
396	TRUE	Empty	sp|Q14919|NC2A_HUMAN Dr1-associated corepressor OS=Homo sapiens OX=9606 GN=DRAP1 PE=1 SV=3	Q14919	NC2A	22 kDa	0.999451	5	1	0.0061	27000000	25000000	26000000	21600000	19500000	18400000
397	TRUE	Empty	sp|P23526|SAHH_HUMAN Adenosylhomocysteinase OS=Homo sapiens OX=9606 GN=AHCY PE=1 SV=4	P23526	SAHH	48 kDa	0.999408	24	1	0.0061	1840000000	1780000000	1740000000	2020000000	1980000000	1950000000
398	TRUE	Empty	sp|Q01538|MYT1_HUMAN Myelin transcription factor 1 OS=Homo sapiens OX=9606 GN=MYT1 PE=1 SV=2	Q01538	MYT1	122 kDa	0.99787	3	1	0.0061	2170000	1730000	1920000	1330000	1380000	1340000
399	TRUE	Empty	sp|P54198|HIRA_HUMAN Protein HIRA OS=Homo sapiens OX=9606 GN=HIRA PE=1 SV=2	P54198	HIRA	112 kDa	0.998132	4	1	0.0062	3990000	3440000	3750000	2880000	2710000	2960000
400	TRUE	Empty	sp|P50213|IDH3A_HUMAN Isocitrate dehydrogenase [NAD] subunit alpha, mitochondrial OS=Homo sapiens OX=9606 GN=IDH3A PE=1 SV=1	P50213	IDH3A	40 kDa	0.999458	11	1	0.0062	161000000	168000000	153000000	193000000	186000000	200000000
401	TRUE	Empty	sp|Q14166|TTL12_HUMAN Tubulin--tyrosine ligase-like protein 12 OS=Homo sapiens OX=9606 GN=TTLL12 PE=1 SV=2	Q14166	TTL12	74 kDa	0.999485	25	1	0.0062	264000000	271000000	253000000	290000000	296000000	290000000
402	TRUE	Empty	sp|Q9Y3L5|RAP2C_HUMAN Ras-related protein Rap-2c OS=Homo sapiens OX=9606 GN=RAP2C PE=1 SV=1	Q9Y3L5	RAP2C	21 kDa	0.996386	3	1	0.0062	17000000	17500000	19100000	12600000	14500000	13200000
403	TRUE	Empty	sp|P52788|SPSY_HUMAN Spermine synthase OS=Homo sapiens OX=9606 GN=SMS PE=1 SV=2	P52788	SPSY	41 kDa	0.999443	8	1	0.0062	88800000	88800000	94000000	78100000	78700000	72600000
404	TRUE	Empty	sp|Q8NEJ9|NGDN_HUMAN Neuroguidin OS=Homo sapiens OX=9606 GN=NGDN PE=1 SV=1	Q8NEJ9	NGDN	36 kDa	0.998991	8	1	0.0062	19400000	18800000	20200000	16600000	15200000	16600000
405	TRUE	Empty	sp|O14523|C2C2L_HUMAN Phospholipid transfer protein C2CD2L OS=Homo sapiens OX=9606 GN=C2CD2L PE=1 SV=3	O14523	C2C2L	76 kDa	0.997405	5	1	0.0063	5980000	5650000	6120000	4780000	5180000	4950000
406	TRUE	Empty	sp|Q9H0A0|NAT10_HUMAN RNA cytidine acetyltransferase OS=Homo sapiens OX=9606 GN=NAT10 PE=1 SV=2	Q9H0A0	NAT10	116 kDa	0.99966	31	1	0.0063	177000000	174000000	179000000	169000000	166000000	168000000
407	TRUE	Empty	sp|Q6RFH5|WDR74_HUMAN WD repeat-containing protein 74 OS=Homo sapiens OX=9606 GN=WDR74 PE=1 SV=1	Q6RFH5	WDR74	42 kDa	0.999173	7	1	0.0063	19700000	18600000	19600000	16700000	16600000	17500000
408	TRUE	Empty	sp|Q53GS7|GLE1_HUMAN mRNA export factor GLE1 OS=Homo sapiens OX=9606 GN=GLE1 PE=1 SV=2	Q53GS7	GLE1	80 kDa	0.996962	5	1	0.0064	13200000	13800000	13800000	11900000	10700000	11400000
409	TRUE	Empty	sp|Q9HD45|TM9S3_HUMAN Transmembrane 9 superfamily member 3 OS=Homo sapiens OX=9606 GN=TM9SF3 PE=1 SV=2	Q9HD45	TM9S3	68 kDa	0.998712	10	1	0.0064	54400000	51800000	57100000	44200000	45200000	47200000
410	TRUE	Empty	sp|Q7Z3U7|MON2_HUMAN Protein MON2 homolog OS=Homo sapiens OX=9606 GN=MON2 PE=1 SV=3	Q7Z3U7	MON2	190 kDa	0.999177	22	1	0.0064	74100000	71300000	77200000	65600000	64400000	66000000
411	TRUE	Empty	sp|Q92609|TBCD5_HUMAN TBC1 domain family member 5 OS=Homo sapiens OX=9606 GN=TBC1D5 PE=1 SV=1	Q92609	TBCD5	89 kDa	0.998842	9	1	0.0064	6880000	6870000	7840000	10600000	9240000	9630000
412	TRUE	Empty	sp|Q9Y3Z3|SAMH1_HUMAN Deoxynucleoside triphosphate triphosphohydrolase SAMHD1 OS=Homo sapiens OX=9606 GN=SAMHD1 PE=1 SV=2	Q9Y3Z3	SAMH1	72 kDa	0.999544	26	1	0.0065	143000000	139000000	155000000	124000000	115000000	118000000
413	TRUE	Empty	sp|Q8WTS6|SETD7_HUMAN Histone-lysine N-methyltransferase SETD7 OS=Homo sapiens OX=9606 GN=SETD7 PE=1 SV=1	Q8WTS6	SETD7	41 kDa	0.999064	6	1	0.0065	14700000	19100000	12900000	29000000	27100000	28300000
414	TRUE	Empty	sp|Q5VTL8|PR38B_HUMAN Pre-mRNA-splicing factor 38B OS=Homo sapiens OX=9606 GN=PRPF38B PE=1 SV=1	Q5VTL8	PR38B	64 kDa	0.998867	5	1	0.0066	32000000	28400000	37000000	19500000	17500000	21600000
415	TRUE	Empty	sp|P22061|PIMT_HUMAN Protein-L-isoaspartate(D-aspartate) O-methyltransferase OS=Homo sapiens OX=9606 GN=PCMT1 PE=1 SV=4	P22061	PIMT	25 kDa	0.999069	13	1	0.0066	207000000	219000000	188000000	267000000	278000000	256000000
416	TRUE	Empty	sp|P78527|PRKDC_HUMAN DNA-dependent protein kinase catalytic subunit OS=Homo sapiens OX=9606 GN=PRKDC PE=1 SV=3	P78527	PRKDC	469 kDa	0.99968	160	1	0.0066	3570000000	3640000000	3640000000	3450000000	3410000000	3330000000
417	TRUE	Empty	sp|Q9NVX2|NLE1_HUMAN Notchless protein homolog 1 OS=Homo sapiens OX=9606 GN=NLE1 PE=1 SV=4	Q9NVX2	NLE1	53 kDa	0.999584	15	1	0.0067	66800000	68000000	67800000	71000000	72700000	74200000
418	TRUE	Empty	sp|Q8IYB8|SUV3_HUMAN ATP-dependent RNA helicase SUPV3L1, mitochondrial OS=Homo sapiens OX=9606 GN=SUPV3L1 PE=1 SV=1	Q8IYB8	SUV3	88 kDa	0.998795	15	1	0.0067	42600000	38900000	45700000	30600000	33300000	29200000
419	TRUE	Empty	sp|Q9UBT2|SAE2_HUMAN SUMO-activating enzyme subunit 2 OS=Homo sapiens OX=9606 GN=UBA2 PE=1 SV=2	Q9UBT2	SAE2	71 kDa	0.99953	23	1	0.0067	497000000	469000000	481000000	441000000	421000000	420000000
420	TRUE	Empty	sp|Q9UJY4|GGA2_HUMAN ADP-ribosylation factor-binding protein GGA2 OS=Homo sapiens OX=9606 GN=GGA2 PE=1 SV=3	Q9UJY4	GGA2	67 kDa	0.999402	6	1	0.0067	13100000	13300000	13100000	14300000	15100000	15600000
421	TRUE	Empty	sp|Q00839|HNRPU_HUMAN Heterogeneous nuclear ribonucleoprotein U OS=Homo sapiens OX=9606 GN=HNRNPU PE=1 SV=6	Q00839	HNRPU	91 kDa	0.999292	21	1	0.0067	1860000000	2000000000	1650000000	2420000000	2450000000	2470000000
422	TRUE	Empty	sp|Q14690|RRP5_HUMAN Protein RRP5 homolog OS=Homo sapiens OX=9606 GN=PDCD11 PE=1 SV=3	Q14690	RRP5	209 kDa	0.999613	49	1	0.0067	270000000	255000000	288000000	225000000	221000000	228000000
423	TRUE	Empty	sp|P23443|KS6B1_HUMAN Ribosomal protein S6 kinase beta-1 OS=Homo sapiens OX=9606 GN=RPS6KB1 PE=1 SV=2	P23443	KS6B1	59 kDa	0.998741	5	1	0.0068	5310000	5000000	4880000	4240000	3640000	3810000
424	TRUE	Empty	sp|O00625|PIR_HUMAN Pirin OS=Homo sapiens OX=9606 GN=PIR PE=1 SV=1	O00625	PIR	32 kDa	0.998564	4	1	0.0068	29300000	29000000	26700000	40500000	36500000	34900000
425	TRUE	Empty	sp|P50416|CPT1A_HUMAN Carnitine O-palmitoyltransferase 1, liver isoform OS=Homo sapiens OX=9606 GN=CPT1A PE=1 SV=2	P50416	CPT1A	88 kDa	0.999251	18	1	0.0068	57000000	54800000	60800000	47000000	46200000	49600000
426	TRUE	Empty	sp|Q9C004|SPY4_HUMAN Protein sprouty homolog 4 OS=Homo sapiens OX=9606 GN=SPRY4 PE=1 SV=2	Q9C004	SPY4	33 kDa	0.99949	4	1	0.0068	6100000	7820000	6110000	12100000	10000000	12600000
427	TRUE	Empty	sp|P61599|NAA20_HUMAN N-alpha-acetyltransferase 20 OS=Homo sapiens OX=9606 GN=NAA20 PE=1 SV=1	P61599	NAA20	20 kDa	0.999043	5	1	0.0069	28400000	25700000	28900000	22800000	22700000	21200000
428	TRUE	Empty	sp|P78537|BL1S1_HUMAN Biogenesis of lysosome-related organelles complex 1 subunit 1 OS=Homo sapiens OX=9606 GN=BLOC1S1 PE=1 SV=2	P78537	BL1S1	17 kDa	0.99795	3	1	0.0069	1540000	1400000	1750000	1090000	1060000	922000
429	TRUE	Empty	sp|Q9BUL8|PDC10_HUMAN Programmed cell death protein 10 OS=Homo sapiens OX=9606 GN=PDCD10 PE=1 SV=1	Q9BUL8	PDC10	25 kDa	0.998871	6	1	0.007	35100000	44100000	36800000	55600000	56400000	53700000
430	TRUE	Empty	sp|Q969J3|BORC5_HUMAN BLOC-1-related complex subunit 5 OS=Homo sapiens OX=9606 GN=BORCS5 PE=1 SV=1	Q969J3	BORC5	22 kDa	0.997552	3	1	0.007	2290000	2670000	2690000	1480000	1680000	1850000
431	TRUE	Empty	sp|P21291|CSRP1_HUMAN Cysteine and glycine-rich protein 1 OS=Homo sapiens OX=9606 GN=CSRP1 PE=1 SV=3	P21291	CSRP1	21 kDa	0.999077	3	1	0.007	2430000	2340000	2520000	1580000	1240000	1690000
432	TRUE	Empty	sp|Q9NTK5|OLA1_HUMAN Obg-like ATPase 1 OS=Homo sapiens OX=9606 GN=OLA1 PE=1 SV=2	Q9NTK5	OLA1	45 kDa	0.999338	17	1	0.007	206000000	213000000	202000000	181000000	190000000	179000000
433	TRUE	Empty	sp|Q9UIA9|XPO7_HUMAN Exportin-7 OS=Homo sapiens OX=9606 GN=XPO7 PE=1 SV=3	Q9UIA9	XPO7	124 kDa	0.999436	34	1	0.007	216000000	213000000	224000000	195000000	194000000	183000000
434	TRUE	Empty	sp|P20618|PSB1_HUMAN Proteasome subunit beta type-1 OS=Homo sapiens OX=9606 GN=PSMB1 PE=1 SV=2	P20618	PSB1	26 kDa	0.999151	9	1	0.007	175000000	200000000	170000000	244000000	242000000	229000000
435	TRUE	Empty	sp|Q9Y5Z4|HEBP2_HUMAN Heme-binding protein 2 OS=Homo sapiens OX=9606 GN=HEBP2 PE=1 SV=1	Q9Y5Z4	HEBP2	23 kDa	0.999452	4	1	0.007	24600000	25900000	24600000	29700000	31600000	28500000
436	TRUE	Empty	sp|Q9H4G4|GAPR1_HUMAN Golgi-associated plant pathogenesis-related protein 1 OS=Homo sapiens OX=9606 GN=GLIPR2 PE=1 SV=3	Q9H4G4	GAPR1	17 kDa	0.999396	4	1	0.0071	3930000	4280000	3960000	4750000	4870000	5220000
437	TRUE	Empty	sp|Q96PV6|LENG8_HUMAN Leukocyte receptor cluster member 8 OS=Homo sapiens OX=9606 GN=LENG8 PE=1 SV=3	Q96PV6	LENG8	88 kDa	0.998262	4	1	0.0071	7080000	6420000	7270000	4730000	4120000	5200000
438	TRUE	Empty	sp|Q8WTT2|NOC3L_HUMAN Nucleolar complex protein 3 homolog OS=Homo sapiens OX=9606 GN=NOC3L PE=1 SV=1	Q8WTT2	NOC3L	93 kDa	0.999468	14	1	0.0072	71500000	65300000	74800000	56500000	58000000	54400000
439	TRUE	Empty	sp|Q96I25|SPF45_HUMAN Splicing factor 45 OS=Homo sapiens OX=9606 GN=RBM17 PE=1 SV=1	Q96I25	SPF45	45 kDa	0.999084	12	1	0.0072	57100000	58800000	54700000	50000000	51500000	50000000
440	TRUE	Empty	sp|Q9H2H8|PPIL3_HUMAN Peptidyl-prolyl cis-trans isomerase-like 3 OS=Homo sapiens OX=9606 GN=PPIL3 PE=1 SV=1	Q9H2H8	PPIL3	18 kDa	0.999031	6	1	0.0072	25100000	23000000	22300000	28700000	28100000	27700000
441	TRUE	Empty	sp|P49419|AL7A1_HUMAN Alpha-aminoadipic semialdehyde dehydrogenase OS=Homo sapiens OX=9606 GN=ALDH7A1 PE=1 SV=5	P49419	AL7A1	58 kDa	0.999707	19	1	0.0073	256000000	239000000	264000000	319000000	294000000	307000000
442	TRUE	Empty	sp|Q53R41|FAKD1_HUMAN FAST kinase domain-containing protein 1, mitochondrial OS=Homo sapiens OX=9606 GN=FASTKD1 PE=1 SV=1	Q53R41	FAKD1	97 kDa	0.997729	7	1	0.0073	5200000	4880000	5710000	3820000	4230000	3860000
443	TRUE	Empty	sp|Q13769|THOC5_HUMAN THO complex subunit 5 homolog OS=Homo sapiens OX=9606 GN=THOC5 PE=1 SV=2	Q13769	THOC5	79 kDa	0.999277	8	1	0.0073	20100000	18400000	23300000	14300000	14400000	14700000
444	TRUE	Empty	sp|P50402|EMD_HUMAN Emerin OS=Homo sapiens OX=9606 GN=EMD PE=1 SV=1	P50402	EMD	29 kDa	0.999515	10	1	0.0073	29400000	45700000	23200000	83400000	88200000	85600000
445	TRUE	Empty	sp|Q9Y6A4|CFA20_HUMAN Cilia- and flagella-associated protein 20 OS=Homo sapiens OX=9606 GN=CFAP20 PE=1 SV=1	Q9Y6A4	CFA20	23 kDa	0.998681	6	1	0.0074	20000000	24200000	20800000	32800000	29100000	35100000
446	TRUE	Empty	sp|O43809|CPSF5_HUMAN Cleavage and polyadenylation specificity factor subunit 5 OS=Homo sapiens OX=9606 GN=NUDT21 PE=1 SV=1	O43809	CPSF5	26 kDa	0.999378	7	1	0.0074	149000000	163000000	141000000	189000000	196000000	184000000
447	TRUE	Empty	sp|Q05932|FOLC_HUMAN Folylpolyglutamate synthase, mitochondrial OS=Homo sapiens OX=9606 GN=FPGS PE=1 SV=3	Q05932	FOLC	65 kDa	0.996428	3	1	0.0074	109000	201000	217000	473000	712000	592000
448	TRUE	Empty	sp|P51452|DUS3_HUMAN Dual specificity protein phosphatase 3 OS=Homo sapiens OX=9606 GN=DUSP3 PE=1 SV=1	P51452	DUS3	20 kDa	0.99922	6	1	0.0074	22900000	26000000	25500000	30700000	29700000	30900000
449	TRUE	Empty	sp|Q7Z7L8|CK096_HUMAN Uncharacterized protein C11orf96 OS=Homo sapiens OX=9606 GN=C11orf96 PE=1 SV=3	Q7Z7L8	CK096	46 kDa	0.999401	3	1	0.0075	9910000	12800000	5970000	27800000	29700000	27500000
450	TRUE	Empty	sp|O75368|SH3L1_HUMAN SH3 domain-binding glutamic acid-rich-like protein OS=Homo sapiens OX=9606 GN=SH3BGRL PE=1 SV=1	O75368	SH3L1	13 kDa	0.999684	5	1	0.0075	10600000	13400000	10800000	19300000	20600000	16600000
451	TRUE	Empty	sp|P49902|5NTC_HUMAN Cytosolic purine 5'-nucleotidase OS=Homo sapiens OX=9606 GN=NT5C2 PE=1 SV=1	P49902	5NTC	65 kDa	0.999261	7	1	0.0075	28200000	27600000	31500000	22800000	23300000	20800000
452	TRUE	Empty	sp|Q9NW82|WDR70_HUMAN WD repeat-containing protein 70 OS=Homo sapiens OX=9606 GN=WDR70 PE=1 SV=1	Q9NW82	WDR70	73 kDa	0.998794	10	1	0.0075	9150000	9340000	9550000	10100000	10200000	9910000
453	TRUE	Empty	sp|O95470|SGPL1_HUMAN Sphingosine-1-phosphate lyase 1 OS=Homo sapiens OX=9606 GN=SGPL1 PE=1 SV=3	O95470	SGPL1	64 kDa	0.999481	11	1	0.0075	40200000	36300000	42600000	32000000	30400000	30000000
454	TRUE	Empty	sp|Q9UBX3|DIC_HUMAN Mitochondrial dicarboxylate carrier OS=Homo sapiens OX=9606 GN=SLC25A10 PE=1 SV=2	Q9UBX3	DIC	31 kDa	0.999385	9	1	0.0075	35600000	35600000	36500000	29200000	32400000	30900000
455	TRUE	Empty	sp|Q9H3P2|NELFA_HUMAN Negative elongation factor A OS=Homo sapiens OX=9606 GN=NELFA PE=1 SV=3	Q9H3P2	NELFA	57 kDa	0.999462	9	1	0.0076	32000000	33400000	25400000	44500000	48100000	48100000
456	TRUE	Empty	sp|Q9Y2P8|RCL1_HUMAN RNA 3'-terminal phosphate cyclase-like protein OS=Homo sapiens OX=9606 GN=RCL1 PE=1 SV=3	Q9Y2P8	RCL1	41 kDa	0.9994	9	1	0.0076	46000000	43300000	48700000	38900000	35900000	37800000
457	TRUE	Empty	sp|P54687|BCAT1_HUMAN Branched-chain-amino-acid aminotransferase, cytosolic OS=Homo sapiens OX=9606 GN=BCAT1 PE=1 SV=3	P54687	BCAT1	43 kDa	0.999048	8	1	0.0077	327000000	320000000	347000000	272000000	292000000	269000000
458	TRUE	Empty	sp|Q9H307|PININ_HUMAN Pinin OS=Homo sapiens OX=9606 GN=PNN PE=1 SV=5	Q9H307	PININ	82 kDa	0.999426	20	1	0.0077	175000000	177000000	167000000	157000000	158000000	159000000
459	TRUE	Empty	sp|O95169|NDUB8_HUMAN NADH dehydrogenase [ubiquinone] 1 beta subcomplex subunit 8, mitochondrial OS=Homo sapiens OX=9606 GN=NDUFB8 PE=1 SV=1	O95169	NDUB8	22 kDa	0.997792	2	1	0.0077	111000	388000	223000	1750000	1430000	1130000
460	TRUE	Empty	sp|Q9BQ95|ECSIT_HUMAN Evolutionarily conserved signaling intermediate in Toll pathway, mitochondrial OS=Homo sapiens OX=9606 GN=ECSIT PE=1 SV=1	Q9BQ95	ECSIT	49 kDa	0.999327	8	1	0.0077	30500000	29600000	28300000	38300000	39900000	34500000
461	TRUE	Empty	sp|Q9H490|PIGU_HUMAN Phosphatidylinositol glycan anchor biosynthesis class U protein OS=Homo sapiens OX=9606 GN=PIGU PE=1 SV=3	Q9H490	PIGU	50 kDa	0.998974	3	1	0.0078	16400000	16200000	17500000	14900000	14400000	14400000
462	TRUE	Empty	sp|Q9ULA0|DNPEP_HUMAN Aspartyl aminopeptidase OS=Homo sapiens OX=9606 GN=DNPEP PE=1 SV=2	Q9ULA0	DNPEP	53 kDa	0.999174	10	1	0.0078	34400000	33300000	38100000	28600000	26300000	28300000
463	TRUE	Empty	sp|Q9H4W6|COE3_HUMAN Transcription factor COE3 OS=Homo sapiens OX=9606 GN=EBF3 PE=1 SV=2	Q9H4W6	COE3	65 kDa	0.99859	8	1	0.0079	11100000	10900000	12300000	9220000	9040000	9660000
464	TRUE	Empty	sp|Q9Y305|ACOT9_HUMAN Acyl-coenzyme A thioesterase 9, mitochondrial OS=Homo sapiens OX=9606 GN=ACOT9 PE=1 SV=2	Q9Y305	ACOT9	50 kDa	0.999332	15	1	0.0079	66600000	68400000	73600000	60300000	59800000	59700000
465	TRUE	Empty	sp|Q96DH6|MSI2H_HUMAN RNA-binding protein Musashi homolog 2 OS=Homo sapiens OX=9606 GN=MSI2 PE=1 SV=1	Q96DH6	MSI2H	35 kDa	0.999333	7	1	0.0079	90100000	89900000	95100000	81200000	83400000	83800000
466	TRUE	Empty	sp|Q08722|CD47_HUMAN Leukocyte surface antigen CD47 OS=Homo sapiens OX=9606 GN=CD47 PE=1 SV=1	Q08722	CD47	35 kDa	0.996727	5	1	0.008	124000000	132000000	134000000	112000000	99800000	106000000
467	TRUE	Empty	sp|Q9P273|TEN3_HUMAN Teneurin-3 OS=Homo sapiens OX=9606 GN=TENM3 PE=1 SV=3	Q9P273	TEN3	301 kDa	0.998637	5	1	0.008	4540000	3080000	3630000	1990000	2230000	1910000
468	TRUE	Empty	sp|O60716|CTND1_HUMAN Catenin delta-1 OS=Homo sapiens OX=9606 GN=CTNND1 PE=1 SV=1	O60716	CTND1	108 kDa	0.999471	28	1	0.0081	96500000	94900000	88600000	106000000	110000000	106000000
469	TRUE	Empty	sp|Q9BZD4|NUF2_HUMAN Kinetochore protein Nuf2 OS=Homo sapiens OX=9606 GN=NUF2 PE=1 SV=2	Q9BZD4	NUF2	54 kDa	0.995297	4	1	0.0081	4140000	3490000	3540000	2360000	2680000	2770000
470	TRUE	Empty	sp|Q99805|TM9S2_HUMAN Transmembrane 9 superfamily member 2 OS=Homo sapiens OX=9606 GN=TM9SF2 PE=1 SV=1	Q99805	TM9S2	76 kDa	0.999204	6	1	0.0081	19000000	17300000	18400000	21400000	20600000	21000000
471	TRUE	Empty	sp|Q14527|HLTF_HUMAN Helicase-like transcription factor OS=Homo sapiens OX=9606 GN=HLTF PE=1 SV=2	Q14527	HLTF	114 kDa	0.999267	21	1	0.0082	37500000	37200000	39000000	34200000	32500000	34500000
472	TRUE	Empty	sp|Q8NAV1|PR38A_HUMAN Pre-mRNA-splicing factor 38A OS=Homo sapiens OX=9606 GN=PRPF38A PE=1 SV=1	Q8NAV1	PR38A	37 kDa	0.999393	6	1	0.0082	26000000	22700000	28400000	18900000	18300000	18700000
473	TRUE	Empty	sp|Q9UI36|DACH1_HUMAN Dachshund homolog 1 OS=Homo sapiens OX=9606 GN=DACH1 PE=1 SV=4	Q9UI36	DACH1	79 kDa	0.999297	6	1	0.0082	10600000	11000000	11900000	9020000	9330000	8460000
474	TRUE	Empty	sp|Q6F5E8|CARL2_HUMAN Capping protein, Arp2/3 and myosin-I linker protein 2 OS=Homo sapiens OX=9606 GN=CARMIL2 PE=1 SV=2	Q6F5E8	CARL2	155 kDa	0.999343	10	1	0.0082	25100000	27600000	22600000	32400000	34400000	35000000
475	TRUE	Empty	sp|Q9BY32|ITPA_HUMAN Inosine triphosphate pyrophosphatase OS=Homo sapiens OX=9606 GN=ITPA PE=1 SV=2	Q9BY32	ITPA	21 kDa	0.999407	8	1	0.0082	91300000	96800000	85400000	113000000	121000000	109000000
476	TRUE	Empty	sp|P12821|ACE_HUMAN Angiotensin-converting enzyme OS=Homo sapiens OX=9606 GN=ACE PE=1 SV=1	P12821	ACE	150 kDa	0.999341	20	1	0.0084	55200000	49900000	57300000	79200000	67400000	73100000
477	TRUE	Empty	sp|Q15645|PCH2_HUMAN Pachytene checkpoint protein 2 homolog OS=Homo sapiens OX=9606 GN=TRIP13 PE=1 SV=2	Q15645	PCH2	49 kDa	0.999096	11	1	0.0084	65400000	64400000	67000000	71600000	71600000	69300000
478	TRUE	Empty	sp|P06400|RB_HUMAN Retinoblastoma-associated protein OS=Homo sapiens OX=9606 GN=RB1 PE=1 SV=2	P06400	RB	106 kDa	0.999263	13	1	0.0085	33000000	36200000	26400000	48300000	50900000	52100000
479	TRUE	Empty	sp|P31939|PUR9_HUMAN Bifunctional purine biosynthesis protein ATIC OS=Homo sapiens OX=9606 GN=ATIC PE=1 SV=3	P31939	PUR9	65 kDa	0.999505	34	1	0.0085	873000000	893000000	725000000	1160000000	1220000000	1110000000
480	TRUE	Empty	sp|Q68DQ2|CRBG3_HUMAN Very large A-kinase anchor protein OS=Homo sapiens OX=9606 GN=CRYBG3 PE=1 SV=3	Q68DQ2	CRBG3	331 kDa	0.999464	14	1	0.0085	4460000	3970000	3090000	6130000	7280000	6860000
481	TRUE	Empty	sp|Q9NUD5|ZCHC3_HUMAN Zinc finger CCHC domain-containing protein 3 OS=Homo sapiens OX=9606 GN=ZCCHC3 PE=1 SV=2	Q9NUD5	ZCHC3	44 kDa	0.999558	9	1	0.0085	27600000	24700000	29400000	20900000	19100000	21000000
482	TRUE	Empty	sp|Q8WTV0|SCRB1_HUMAN Scavenger receptor class B member 1 OS=Homo sapiens OX=9606 GN=SCARB1 PE=1 SV=1	Q8WTV0	SCRB1	61 kDa	0.9984	5	1	0.0086	49100000	44800000	50600000	40100000	40500000	38800000
483	TRUE	Empty	sp|P49005|DPOD2_HUMAN DNA polymerase delta subunit 2 OS=Homo sapiens OX=9606 GN=POLD2 PE=1 SV=1	P49005	DPOD2	51 kDa	0.999249	12	1	0.0086	24500000	28000000	26300000	31600000	31400000	31700000
484	TRUE	Empty	sp|Q8TF74|WIPF2_HUMAN WAS/WASL-interacting protein family member 2 OS=Homo sapiens OX=9606 GN=WIPF2 PE=1 SV=1	Q8TF74	WIPF2	46 kDa	0.998367	8	1	0.0087	7910000	7810000	7170000	6500000	5920000	6340000
485	TRUE	Empty	sp|P49257|LMAN1_HUMAN Protein ERGIC-53 OS=Homo sapiens OX=9606 GN=LMAN1 PE=1 SV=2	P49257	LMAN1	58 kDa	0.999586	11	1	0.0087	130000000	125000000	142000000	108000000	104000000	110000000
486	TRUE	Empty	sp|Q6UX04|CWC27_HUMAN Spliceosome-associated protein CWC27 homolog OS=Homo sapiens OX=9606 GN=CWC27 PE=1 SV=1	Q6UX04	CWC27	54 kDa	0.999251	5	1	0.0087	13300000	13000000	12400000	14400000	14900000	14200000
487	TRUE	Empty	sp|Q6PI78|TMM65_HUMAN Transmembrane protein 65 OS=Homo sapiens OX=9606 GN=TMEM65 PE=1 SV=2	Q6PI78	TMM65	25 kDa	0.998551	4	1	0.0088	16200000	16300000	19600000	11400000	13100000	11600000
488	TRUE	Empty	sp|Q16698|DECR_HUMAN 2,4-dienoyl-CoA reductase [(3E)-enoyl-CoA-producing], mitochondrial OS=Homo sapiens OX=9606 GN=DECR1 PE=1 SV=1	Q16698	DECR	36 kDa	0.99926	12	1	0.0089	336000000	342000000	347000000	309000000	284000000	305000000
489	TRUE	Empty	sp|Q9BQ75|CMS1_HUMAN Protein CMSS1 OS=Homo sapiens OX=9606 GN=CMSS1 PE=1 SV=2	Q9BQ75	CMS1	32 kDa	0.999244	6	1	0.0089	59300000	62000000	68700000	52200000	47500000	47400000
490	TRUE	Empty	sp|Q9Y4Z0|LSM4_HUMAN U6 snRNA-associated Sm-like protein LSm4 OS=Homo sapiens OX=9606 GN=LSM4 PE=1 SV=1	Q9Y4Z0	LSM4	15 kDa	0.998776	6	1	0.0089	80500000	78700000	81600000	75300000	76600000	74700000
491	TRUE	Empty	sp|O00743|PPP6_HUMAN Serine/threonine-protein phosphatase 6 catalytic subunit OS=Homo sapiens OX=9606 GN=PPP6C PE=1 SV=1	O00743	PPP6	35 kDa	0.999325	10	1	0.0089	52800000	59800000	50900000	68100000	68800000	69000000
492	TRUE	Empty	sp|Q9UKU7|ACAD8_HUMAN Isobutyryl-CoA dehydrogenase, mitochondrial OS=Homo sapiens OX=9606 GN=ACAD8 PE=1 SV=1	Q9UKU7	ACAD8	45 kDa	0.997935	6	1	0.0089	2920000	4140000	4200000	2150000	2110000	2030000
493	TRUE	Empty	sp|Q96EY8|MMAB_HUMAN Corrinoid adenosyltransferase OS=Homo sapiens OX=9606 GN=MMAB PE=1 SV=1	Q96EY8	MMAB	27 kDa	0.998526	5	1	0.009	7600000	8190000	8830000	10600000	10300000	9930000
494	TRUE	Empty	sp|Q6P1Q0|LTMD1_HUMAN LETM1 domain-containing protein 1 OS=Homo sapiens OX=9606 GN=LETMD1 PE=1 SV=1	Q6P1Q0	LTMD1	42 kDa	0.998191	3	1	0.009	6350000	6340000	7980000	3760000	4710000	4320000
495	TRUE	Empty	sp|Q7Z3K3|POGZ_HUMAN Pogo transposable element with ZNF domain OS=Homo sapiens OX=9606 GN=POGZ PE=1 SV=2	Q7Z3K3	POGZ	155 kDa	0.999505	18	1	0.009	57700000	54300000	61500000	47000000	49400000	48000000
496	TRUE	Empty	sp|Q9HBM0|VEZA_HUMAN Vezatin OS=Homo sapiens OX=9606 GN=VEZT PE=1 SV=3	Q9HBM0	VEZA	89 kDa	0.999267	6	1	0.009	5030000	4390000	5180000	3660000	3460000	3850000
497	TRUE	Empty	sp|Q9H501|ESF1_HUMAN ESF1 homolog OS=Homo sapiens OX=9606 GN=ESF1 PE=1 SV=1	Q9H501	ESF1	99 kDa	0.999537	17	1	0.0091	61000000	58300000	60500000	53000000	54600000	55800000
498	TRUE	Empty	sp|P32297|ACHA3_HUMAN Neuronal acetylcholine receptor subunit alpha-3 OS=Homo sapiens OX=9606 GN=CHRNA3 PE=1 SV=4	P32297	ACHA3	57 kDa	0.998513	6	1	0.0091	12100000	12400000	10200000	15100000	16600000	17400000
499	TRUE	Empty	sp|O75940|SPF30_HUMAN Survival of motor neuron-related-splicing factor 30 OS=Homo sapiens OX=9606 GN=SMNDC1 PE=1 SV=1	O75940	SPF30	27 kDa	0.99957	6	1	0.0091	21800000	22600000	17500000	29600000	30100000	31900000
500	TRUE	Empty	sp|Q9H7Z7|PGES2_HUMAN Prostaglandin E synthase 2 OS=Homo sapiens OX=9606 GN=PTGES2 PE=1 SV=1	Q9H7Z7	PGES2	42 kDa	0.999677	12	1	0.0091	75600000	74300000	68900000	103000000	94500000	87200000
501	TRUE	Empty	sp|Q5SXM8|DNLZ_HUMAN DNL-type zinc finger protein OS=Homo sapiens OX=9606 GN=DNLZ PE=1 SV=1	Q5SXM8	DNLZ	19 kDa	0.994907	2	1	0.0091	827000	819000	882000	1050000	1260000	1080000
502	TRUE	Empty	sp|Q14160|SCRIB_HUMAN Protein scribble homolog OS=Homo sapiens OX=9606 GN=SCRIB PE=1 SV=4	Q14160	SCRIB	175 kDa	0.999504	27	1	0.0091	87800000	85000000	90700000	78300000	80700000	79600000
503	TRUE	Empty	sp|Q12882|DPYD_HUMAN Dihydropyrimidine dehydrogenase [NADP(+)] OS=Homo sapiens OX=9606 GN=DPYD PE=1 SV=2	Q12882	DPYD	111 kDa	0.998537	8	1	0.0092	5780000	6090000	7890000	3650000	4210000	3250000
504	TRUE	Empty	sp|O95202|LETM1_HUMAN Mitochondrial proton/calcium exchanger protein OS=Homo sapiens OX=9606 GN=LETM1 PE=1 SV=1	O95202	LETM1	83 kDa	0.999604	21	1	0.0092	211000000	194000000	219000000	170000000	176000000	162000000
505	TRUE	Empty	sp|Q9UNE7|CHIP_HUMAN E3 ubiquitin-protein ligase CHIP OS=Homo sapiens OX=9606 GN=STUB1 PE=1 SV=2	Q9UNE7	CHIP	35 kDa	0.999328	11	1	0.0092	132000000	129000000	126000000	107000000	115000000	115000000
506	TRUE	Empty	sp|Q15042|RB3GP_HUMAN Rab3 GTPase-activating protein catalytic subunit OS=Homo sapiens OX=9606 GN=RAB3GAP1 PE=1 SV=3	Q15042	RB3GP	111 kDa	0.998609	16	1	0.0092	12200000	11800000	12700000	10300000	10700000	11000000
507	TRUE	Empty	sp|Q96GD0|PLPP_HUMAN Chronophin OS=Homo sapiens OX=9606 GN=PDXP PE=1 SV=2	Q96GD0	PLPP	32 kDa	0.999169	10	1	0.0093	58700000	59700000	55600000	52800000	50800000	51700000
508	TRUE	Empty	sp|Q99766|ATP5S_HUMAN ATP synthase subunit s, mitochondrial OS=Homo sapiens OX=9606 GN=DMAC2L PE=1 SV=3	Q99766	ATP5S	25 kDa	0.996751	4	1	0.0093	13000000	14400000	16200000	10100000	10500000	11000000
509	TRUE	Empty	sp|Q9Y5Q8|TF3C5_HUMAN General transcription factor 3C polypeptide 5 OS=Homo sapiens OX=9606 GN=GTF3C5 PE=1 SV=2	Q9Y5Q8	TF3C5	60 kDa	0.999349	12	1	0.0093	58200000	58900000	53700000	65100000	70200000	71500000
510	TRUE	Empty	sp|Q15075|EEA1_HUMAN Early endosome antigen 1 OS=Homo sapiens OX=9606 GN=EEA1 PE=1 SV=2	Q15075	EEA1	162 kDa	0.999557	32	1	0.0093	77300000	84300000	93500000	66400000	64900000	63000000
511	TRUE	Empty	sp|Q8N4V1|EMC5_HUMAN ER membrane protein complex subunit 5 OS=Homo sapiens OX=9606 GN=MMGT1 PE=1 SV=1	Q8N4V1	EMC5	15 kDa	0.999326	3	1	0.0093	7520000	6970000	6470000	9210000	8560000	8610000
512	TRUE	Empty	sp|Q14C86|GAPD1_HUMAN GTPase-activating protein and VPS9 domain-containing protein 1 OS=Homo sapiens OX=9606 GN=GAPVD1 PE=1 SV=2	Q14C86	GAPD1	165 kDa	0.999325	32	1	0.0094	137000000	126000000	139000000	159000000	160000000	153000000
513	TRUE	Empty	sp|Q12860|CNTN1_HUMAN Contactin-1 OS=Homo sapiens OX=9606 GN=CNTN1 PE=1 SV=1	Q12860	CNTN1	113 kDa	0.999327	18	1	0.0094	57700000	53400000	50800000	41300000	38900000	44800000
514	TRUE	Empty	sp|Q7Z3C6|ATG9A_HUMAN Autophagy-related protein 9A OS=Homo sapiens OX=9606 GN=ATG9A PE=1 SV=3	Q7Z3C6	ATG9A	94 kDa	0.998961	11	1	0.0094	18200000	16900000	18000000	15700000	16000000	15800000
515	TRUE	Empty	sp|P52735|VAV2_HUMAN Guanine nucleotide exchange factor VAV2 OS=Homo sapiens OX=9606 GN=VAV2 PE=1 SV=2	P52735	VAV2	101 kDa	0.999611	14	1	0.0094	34000000	37700000	38000000	42700000	44800000	43500000
516	TRUE	Empty	sp|Q8IUF8|RIOX2_HUMAN Ribosomal oxygenase 2 OS=Homo sapiens OX=9606 GN=RIOX2 PE=1 SV=1	Q8IUF8	RIOX2	53 kDa	0.999562	11	1	0.0094	38800000	37700000	38300000	32200000	35200000	33500000
517	TRUE	Empty	sp|Q9BW71|HIRP3_HUMAN HIRA-interacting protein 3 OS=Homo sapiens OX=9606 GN=HIRIP3 PE=1 SV=3	Q9BW71	HIRP3	62 kDa	0.999412	5	1	0.0094	9800000	8530000	8590000	12900000	13300000	11200000
518	TRUE	Empty	sp|Q08378|GOGA3_HUMAN Golgin subfamily A member 3 OS=Homo sapiens OX=9606 GN=GOLGA3 PE=1 SV=2	Q08378	GOGA3	167 kDa	0.999459	34	1	0.0094	44200000	42300000	48100000	34100000	34300000	37800000
519	TRUE	Empty	sp|Q8NEY1|NAV1_HUMAN Neuron navigator 1 OS=Homo sapiens OX=9606 GN=NAV1 PE=1 SV=2	Q8NEY1	NAV1	202 kDa	0.998832	18	1	0.0094	501000000	530000000	452000000	669000000	693000000	608000000
520	TRUE	Empty	sp|Q9UL46|PSME2_HUMAN Proteasome activator complex subunit 2 OS=Homo sapiens OX=9606 GN=PSME2 PE=1 SV=4	Q9UL46	PSME2	27 kDa	0.999521	11	1	0.0095	110000000	114000000	113000000	94900000	96100000	84300000
521	TRUE	Empty	sp|P22695|QCR2_HUMAN Cytochrome b-c1 complex subunit 2, mitochondrial OS=Homo sapiens OX=9606 GN=UQCRC2 PE=1 SV=3	P22695	QCR2	48 kDa	0.999617	15	1	0.0095	235000000	247000000	225000000	267000000	289000000	278000000
522	TRUE	Empty	sp|P42696|RBM34_HUMAN RNA-binding protein 34 OS=Homo sapiens OX=9606 GN=RBM34 PE=1 SV=2	P42696	RBM34	49 kDa	0.999506	14	1	0.0095	46800000	48600000	49200000	41900000	42400000	44600000
523	TRUE	Empty	sp|Q96EV2|RBM33_HUMAN RNA-binding protein 33 OS=Homo sapiens OX=9606 GN=RBM33 PE=1 SV=3	Q96EV2	RBM33	130 kDa	0.999156	13	1	0.0096	37900000	42900000	41700000	32000000	30800000	34400000
524	TRUE	Empty	sp|Q96SZ6|CK5P1_HUMAN Mitochondrial tRNA methylthiotransferase CDK5RAP1 OS=Homo sapiens OX=9606 GN=CDK5RAP1 PE=1 SV=2	Q96SZ6	CK5P1	68 kDa	0.999147	7	1	0.0096	13400000	12400000	12600000	14300000	14700000	15400000
525	TRUE	Empty	sp|P61960|UFM1_HUMAN Ubiquitin-fold modifier 1 OS=Homo sapiens OX=9606 GN=UFM1 PE=1 SV=1	P61960	UFM1	9 kDa	0.999723	3	1	0.0096	50200000	54800000	42400000	80100000	78900000	67500000
526	TRUE	Empty	sp|O00303|EIF3F_HUMAN Eukaryotic translation initiation factor 3 subunit F OS=Homo sapiens OX=9606 GN=EIF3F PE=1 SV=1	O00303	EIF3F	38 kDa	0.999484	10	1	0.0096	141000000	173000000	118000000	240000000	246000000	233000000
527	TRUE	Empty	sp|Q9BXP5|SRRT_HUMAN Serrate RNA effector molecule homolog OS=Homo sapiens OX=9606 GN=SRRT PE=1 SV=1	Q9BXP5	SRRT	101 kDa	0.999306	25	1	0.0096	282000000	291000000	297000000	267000000	250000000	260000000
528	TRUE	Empty	sp|Q9Y6J9|TAF6L_HUMAN TAF6-like RNA polymerase II p300/CBP-associated factor-associated factor 65 kDa subunit 6L OS=Homo sapiens OX=9606 GN=TAF6L PE=1 SV=1	Q9Y6J9	TAF6L	68 kDa	0.998049	5	1	0.0096	2160000	2410000	2180000	3010000	2730000	3240000
529	TRUE	Empty	sp|Q9NVH0|EXD2_HUMAN Exonuclease 3'-5' domain-containing protein 2 OS=Homo sapiens OX=9606 GN=EXD2 PE=1 SV=2	Q9NVH0	EXD2	70 kDa	0.998662	6	1	0.0097	14400000	13200000	15300000	11200000	11800000	10500000
530	TRUE	Empty	sp|Q96JG6|VPS50_HUMAN Syndetin OS=Homo sapiens OX=9606 GN=VPS50 PE=1 SV=3	Q96JG6	VPS50	111 kDa	0.998886	11	1	0.0097	14400000	13400000	15600000	11400000	12000000	11600000
531	TRUE	Empty	sp|P56937|DHB7_HUMAN 3-keto-steroid reductase/17-beta-hydroxysteroid dehydrogenase 7 OS=Homo sapiens OX=9606 GN=HSD17B7 PE=1 SV=1	P56937	DHB7	38 kDa	0.996741	2	1	0.0097	1390000	1000000	839000	1980000	2390000	2190000
532	TRUE	Empty	sp|Q86YS7|C2CD5_HUMAN C2 domain-containing protein 5 OS=Homo sapiens OX=9606 GN=C2CD5 PE=1 SV=1	Q86YS7	C2CD5	110 kDa	0.998477	8	1	0.0097	1310000	1510000	1600000	919000	618000	846000
533	TRUE	Empty	sp|Q00688|FKBP3_HUMAN Peptidyl-prolyl cis-trans isomerase FKBP3 OS=Homo sapiens OX=9606 GN=FKBP3 PE=1 SV=1	Q00688	FKBP3	25 kDa	0.999056	13	1	0.0097	377000000	392000000	387000000	420000000	406000000	415000000
534	TRUE	Empty	sp|O43678|NDUA2_HUMAN NADH dehydrogenase [ubiquinone] 1 alpha subcomplex subunit 2 OS=Homo sapiens OX=9606 GN=NDUFA2 PE=1 SV=3	O43678	NDUA2	11 kDa	0.999296	5	1	0.0097	22200000	25300000	24500000	28900000	31200000	29300000
535	TRUE	Empty	sp|Q9Y6X9|MORC2_HUMAN ATPase MORC2 OS=Homo sapiens OX=9606 GN=MORC2 PE=1 SV=2	Q9Y6X9	MORC2	118 kDa	0.999045	17	1	0.0097	41400000	36100000	40700000	32100000	30700000	32300000
536	TRUE	Empty	sp|Q99627|CSN8_HUMAN COP9 signalosome complex subunit 8 OS=Homo sapiens OX=9606 GN=COPS8 PE=1 SV=1	Q99627	CSN8	23 kDa	0.999264	4	1	0.0097	86900000	83700000	80200000	92500000	94500000	93000000
537	TRUE	Empty	sp|Q5TF21|SOGA3_HUMAN Protein SOGA3 OS=Homo sapiens OX=9606 GN=SOGA3 PE=3 SV=1	Q5TF21	SOGA3	103 kDa	0.999307	13	1	0.0097	13900000	13600000	14900000	12400000	12300000	12300000
538	TRUE	Empty	sp|P61764|STXB1_HUMAN Syntaxin-binding protein 1 OS=Homo sapiens OX=9606 GN=STXBP1 PE=1 SV=1	P61764	STXB1	68 kDa	0.999535	19	1	0.0097	83200000	94000000	85100000	104000000	106000000	103000000
539	TRUE	Empty	sp|Q01970|PLCB3_HUMAN 1-phosphatidylinositol 4,5-bisphosphate phosphodiesterase beta-3 OS=Homo sapiens OX=9606 GN=PLCB3 PE=1 SV=2	Q01970	PLCB3	139 kDa	0.998994	13	1	0.0098	21400000	22100000	24900000	17500000	18500000	16700000
540	TRUE	Empty	sp|Q9Y324|FCF1_HUMAN rRNA-processing protein FCF1 homolog OS=Homo sapiens OX=9606 GN=FCF1 PE=1 SV=1	Q9Y324	FCF1	23 kDa	0.998861	4	1	0.0098	6080000	6600000	7020000	5140000	5270000	5500000
541	TRUE	Empty	sp|O60870|KIN17_HUMAN DNA/RNA-binding protein KIN17 OS=Homo sapiens OX=9606 GN=KIN PE=1 SV=2	O60870	KIN17	45 kDa	0.998161	6	1	0.0098	17200000	18000000	19100000	14800000	14600000	15900000
542	TRUE	Empty	sp|P33552|CKS2_HUMAN Cyclin-dependent kinases regulatory subunit 2 OS=Homo sapiens OX=9606 GN=CKS2 PE=1 SV=1	P33552	CKS2	10 kDa	0.995424	2	1	0.0098	868000	676000	1190000	2430000	1800000	2700000
543	TRUE	Empty	sp|Q8WVJ2|NUDC2_HUMAN NudC domain-containing protein 2 OS=Homo sapiens OX=9606 GN=NUDCD2 PE=1 SV=1	Q8WVJ2	NUDC2	18 kDa	0.999429	4	1	0.0098	12500000	15200000	12300000	18400000	17800000	18700000
544	TRUE	Empty	sp|Q9NRG9|AAAS_HUMAN Aladin OS=Homo sapiens OX=9606 GN=AAAS PE=1 SV=1	Q9NRG9	AAAS	60 kDa	0.999275	11	1	0.0099	61400000	57600000	56000000	50000000	49900000	52100000
545	TRUE	Empty	sp|Q8IXM3|RM41_HUMAN 39S ribosomal protein L41, mitochondrial OS=Homo sapiens OX=9606 GN=MRPL41 PE=1 SV=1	Q8IXM3	RM41	15 kDa	0.998836	6	1	0.0099	54300000	58500000	52900000	62600000	65200000	65800000
546	TRUE	Empty	sp|Q6UW68|TM205_HUMAN Transmembrane protein 205 OS=Homo sapiens OX=9606 GN=TMEM205 PE=1 SV=1	Q6UW68	TM205	21 kDa	0.999052	4	1	0.0099	20400000	28500000	25800000	40800000	38800000	38300000
547	TRUE	Empty	sp|O60508|PRP17_HUMAN Pre-mRNA-processing factor 17 OS=Homo sapiens OX=9606 GN=CDC40 PE=1 SV=1	O60508	PRP17	66 kDa	0.999207	14	1	0.01	29400000	31100000	33100000	37100000	36600000	39200000
548	TRUE	Empty	sp|Q8IUD2|RB6I2_HUMAN ELKS/Rab6-interacting/CAST family member 1 OS=Homo sapiens OX=9606 GN=ERC1 PE=1 SV=1	Q8IUD2	RB6I2	128 kDa	0.999082	21	1	0.01	33100000	29700000	36600000	25700000	23400000	23700000
549	TRUE	Empty	sp|Q9P2W1|HOP2_HUMAN Homologous-pairing protein 2 homolog OS=Homo sapiens OX=9606 GN=PSMC3IP PE=1 SV=1	Q9P2W1	HOP2	25 kDa	0.998979	4	1	0.01	5250000	5000000	5260000	4780000	4490000	4550000
550	TRUE	Empty	sp|P42765|THIM_HUMAN 3-ketoacyl-CoA thiolase, mitochondrial OS=Homo sapiens OX=9606 GN=ACAA2 PE=1 SV=2	P42765	THIM	42 kDa	0.999635	17	1	0.01	161000000	155000000	157000000	146000000	136000000	135000000
551	TRUE	Empty	sp|P32004|L1CAM_HUMAN Neural cell adhesion molecule L1 OS=Homo sapiens OX=9606 GN=L1CAM PE=1 SV=2	P32004	L1CAM	140 kDa	0.999487	29	1	0.01	408000000	405000000	396000000	446000000	426000000	450000000
552	TRUE	Empty	sp|P23975|SC6A2_HUMAN Sodium-dependent noradrenaline transporter OS=Homo sapiens OX=9606 GN=SLC6A2 PE=1 SV=1	P23975	SC6A2	69 kDa	0.99954	5	1	0.01	27100000	25400000	25600000	32700000	29400000	30700000
553	TRUE	Empty	sp|Q92734|TFG_HUMAN Protein TFG OS=Homo sapiens OX=9606 GN=TFG PE=1 SV=2	Q92734	TFG	43 kDa	0.999463	8	1	0.01	185000000	187000000	181000000	159000000	170000000	168000000
554	TRUE	Empty	sp|Q9Y4I1|MYO5A_HUMAN Unconventional myosin-Va OS=Homo sapiens OX=9606 GN=MYO5A PE=1 SV=2	Q9Y4I1	MYO5A	215 kDa	0.998496	14	1	0.01	14000000	13600000	15500000	11000000	12100000	11500000
555	TRUE	Empty	sp|Q9UBF6|RBX2_HUMAN RING-box protein 2 OS=Homo sapiens OX=9606 GN=RNF7 PE=1 SV=1	Q9UBF6	RBX2	13 kDa	0.998757	2	1	0.01	8710000	8050000	10000000	6000000	5040000	6350000
556	TRUE	Empty	sp|O75569|PRKRA_HUMAN Interferon-inducible double-stranded RNA-dependent protein kinase activator A OS=Homo sapiens OX=9606 GN=PRKRA PE=1 SV=1	O75569	PRKRA	34 kDa	0.999096	7	1	0.01	14500000	13200000	15100000	10400000	11400000	11800000
557	TRUE	Empty	sp|P55011|S12A2_HUMAN Solute carrier family 12 member 2 OS=Homo sapiens OX=9606 GN=SLC12A2 PE=1 SV=1	P55011	S12A2	131 kDa	0.999033	9	1	0.01	10400000	10100000	9000000	12400000	15000000	13400000
558	TRUE	Empty	sp|Q9ULK4|MED23_HUMAN Mediator of RNA polymerase II transcription subunit 23 OS=Homo sapiens OX=9606 GN=MED23 PE=1 SV=2	Q9ULK4	MED23	156 kDa	0.9992	10	1	0.01	17900000	16900000	18500000	15200000	15900000	14900000
559	TRUE	Empty	sp|P22033|MUTA_HUMAN Methylmalonyl-CoA mutase, mitochondrial OS=Homo sapiens OX=9606 GN=MMUT PE=1 SV=4	P22033	MUTA	83 kDa	0.999042	14	1	0.01	26800000	30900000	31200000	40100000	37300000	36800000
560	TRUE	Empty	sp|Q8IY37|DHX37_HUMAN Probable ATP-dependent RNA helicase DHX37 OS=Homo sapiens OX=9606 GN=DHX37 PE=1 SV=1	Q8IY37	DHX37	130 kDa	0.999072	13	1	0.011	47400000	42000000	42800000	36600000	37500000	36700000
561	TRUE	Empty	sp|Q02818|NUCB1_HUMAN Nucleobindin-1 OS=Homo sapiens OX=9606 GN=NUCB1 PE=1 SV=4	Q02818	NUCB1	54 kDa	0.999402	22	1	0.011	144000000	146000000	151000000	128000000	136000000	135000000
562	TRUE	Empty	sp|Q9C037|TRIM4_HUMAN E3 ubiquitin-protein ligase TRIM4 OS=Homo sapiens OX=9606 GN=TRIM4 PE=1 SV=2	Q9C037	TRIM4	57 kDa	0.993949	3	1	0.011	2200000	2690000	2780000	1350000	1500000	1800000
563	TRUE	Empty	sp|O94864|ST65G_HUMAN STAGA complex 65 subunit gamma OS=Homo sapiens OX=9606 GN=SUPT7L PE=1 SV=1	O94864	ST65G	46 kDa	0.997061	2	1	0.011	2200000	3420000	2440000	4930000	5200000	6780000
564	TRUE	Empty	sp|P04424|ARLY_HUMAN Argininosuccinate lyase OS=Homo sapiens OX=9606 GN=ASL PE=1 SV=4	P04424	ARLY	52 kDa	0.999495	10	1	0.011	21200000	20900000	23200000	25000000	26600000	25800000
565	TRUE	Empty	sp|Q9UHG3|PCYOX_HUMAN Prenylcysteine oxidase 1 OS=Homo sapiens OX=9606 GN=PCYOX1 PE=1 SV=3	Q9UHG3	PCYOX	57 kDa	0.999258	10	1	0.011	17300000	15200000	19000000	12500000	13100000	12300000
566	TRUE	Empty	sp|O75792|RNH2A_HUMAN Ribonuclease H2 subunit A OS=Homo sapiens OX=9606 GN=RNASEH2A PE=1 SV=2	O75792	RNH2A	33 kDa	0.999485	6	1	0.011	41800000	45200000	41000000	49600000	54600000	50400000
567	TRUE	Empty	sp|Q9HBI1|PARVB_HUMAN Beta-parvin OS=Homo sapiens OX=9606 GN=PARVB PE=1 SV=1	Q9HBI1	PARVB	42 kDa	0.997745	2	1	0.011	554000	536000	727000	320000	402000	332000
568	TRUE	Empty	sp|Q9BQG0|MBB1A_HUMAN Myb-binding protein 1A OS=Homo sapiens OX=9606 GN=MYBBP1A PE=1 SV=2	Q9BQG0	MBB1A	149 kDa	0.99963	31	1	0.011	195000000	176000000	194000000	159000000	162000000	151000000
569	TRUE	Empty	sp|Q9H0S4|DDX47_HUMAN Probable ATP-dependent RNA helicase DDX47 OS=Homo sapiens OX=9606 GN=DDX47 PE=1 SV=1	Q9H0S4	DDX47	51 kDa	0.999432	15	1	0.011	127000000	114000000	121000000	98800000	106000000	97100000
570	TRUE	Empty	sp|O43159|RRP8_HUMAN Ribosomal RNA-processing protein 8 OS=Homo sapiens OX=9606 GN=RRP8 PE=1 SV=2	O43159	RRP8	51 kDa	0.999536	5	1	0.011	10700000	9800000	9860000	11500000	12100000	11600000
571	TRUE	Empty	sp|P54619|AAKG1_HUMAN 5'-AMP-activated protein kinase subunit gamma-1 OS=Homo sapiens OX=9606 GN=PRKAG1 PE=1 SV=1	P54619	AAKG1	38 kDa	0.999103	7	1	0.011	13300000	12200000	14300000	9870000	10900000	10000000
572	TRUE	Empty	sp|Q14498|RBM39_HUMAN RNA-binding protein 39 OS=Homo sapiens OX=9606 GN=RBM39 PE=1 SV=2	Q14498	RBM39	59 kDa	0.999304	11	1	0.011	268000000	259000000	262000000	223000000	243000000	235000000
573	TRUE	Empty	sp|Q9NRX4|PHP14_HUMAN 14 kDa phosphohistidine phosphatase OS=Homo sapiens OX=9606 GN=PHPT1 PE=1 SV=1	Q9NRX4	PHP14	14 kDa	0.999351	5	1	0.011	16500000	22400000	16300000	33800000	28000000	31100000
574	TRUE	Empty	sp|Q96S52|PIGS_HUMAN GPI transamidase component PIG-S OS=Homo sapiens OX=9606 GN=PIGS PE=1 SV=3	Q96S52	PIGS	62 kDa	0.999354	6	1	0.011	26900000	25200000	24300000	30100000	30300000	28700000
575	TRUE	Empty	sp|Q8WU90|ZC3HF_HUMAN Zinc finger CCCH domain-containing protein 15 OS=Homo sapiens OX=9606 GN=ZC3H15 PE=1 SV=1	Q8WU90	ZC3HF	49 kDa	0.999242	8	1	0.011	25900000	27100000	24500000	29200000	31600000	31100000
576	TRUE	Empty	sp|Q14CX7|NAA25_HUMAN N-alpha-acetyltransferase 25, NatB auxiliary subunit OS=Homo sapiens OX=9606 GN=NAA25 PE=1 SV=1	Q14CX7	NAA25	112 kDa	0.999473	27	1	0.011	189000000	169000000	189000000	156000000	150000000	143000000
577	TRUE	Empty	sp|Q9BZI7|REN3B_HUMAN Regulator of nonsense transcripts 3B OS=Homo sapiens OX=9606 GN=UPF3B PE=1 SV=1	Q9BZI7	REN3B	58 kDa	0.999144	7	1	0.011	20600000	18400000	21300000	16200000	15000000	16300000
578	TRUE	Empty	sp|P41240|CSK_HUMAN Tyrosine-protein kinase CSK OS=Homo sapiens OX=9606 GN=CSK PE=1 SV=1	P41240	CSK	51 kDa	0.999345	14	1	0.011	78100000	86900000	75800000	97100000	97600000	95300000
579	TRUE	Empty	sp|Q9H3Q1|BORG4_HUMAN Cdc42 effector protein 4 OS=Homo sapiens OX=9606 GN=CDC42EP4 PE=1 SV=1	Q9H3Q1	BORG4	38 kDa	0.999542	8	1	0.011	29500000	29500000	27500000	31800000	33400000	32700000
580	TRUE	Empty	sp|Q7L266|ASGL1_HUMAN Isoaspartyl peptidase/L-asparaginase OS=Homo sapiens OX=9606 GN=ASRGL1 PE=1 SV=2	Q7L266	ASGL1	32 kDa	0.999259	2	1	0.011	1560000	1600000	1690000	1430000	1300000	1290000
581	TRUE	Empty	sp|O95816|BAG2_HUMAN BAG family molecular chaperone regulator 2 OS=Homo sapiens OX=9606 GN=BAG2 PE=1 SV=1	O95816	BAG2	24 kDa	0.999503	7	1	0.011	22800000	20100000	23100000	16800000	18300000	17300000
582	TRUE	Empty	sp|Q9H3N1|TMX1_HUMAN Thioredoxin-related transmembrane protein 1 OS=Homo sapiens OX=9606 GN=TMX1 PE=1 SV=1	Q9H3N1	TMX1	32 kDa	0.999003	11	1	0.011	205000000	218000000	206000000	235000000	256000000	239000000
583	TRUE	Empty	sp|Q03393|PTPS_HUMAN 6-pyruvoyl tetrahydrobiopterin synthase OS=Homo sapiens OX=9606 GN=PTS PE=1 SV=1	Q03393	PTPS	16 kDa	0.998491	4	1	0.011	22400000	24900000	23000000	26800000	27600000	27100000
584	TRUE	Empty	sp|Q86U44|MTA70_HUMAN N6-adenosine-methyltransferase catalytic subunit OS=Homo sapiens OX=9606 GN=METTL3 PE=1 SV=2	Q86U44	MTA70	64 kDa	0.999032	10	1	0.011	20900000	20100000	24000000	17000000	16300000	17200000
585	TRUE	Empty	sp|P04198|MYCN_HUMAN N-myc proto-oncogene protein OS=Homo sapiens OX=9606 GN=MYCN PE=1 SV=2	P04198	MYCN	50 kDa	0.999567	5	1	0.011	27600000	23300000	28200000	18000000	18500000	20600000
586	TRUE	Empty	sp|Q8NEY8|PPHLN_HUMAN Periphilin-1 OS=Homo sapiens OX=9606 GN=PPHLN1 PE=1 SV=2	Q8NEY8	PPHLN	53 kDa	0.995984	3	1	0.011	3060000	3830000	2730000	4740000	5130000	5380000
587	TRUE	Empty	sp|Q9UMX5|NENF_HUMAN Neudesin OS=Homo sapiens OX=9606 GN=NENF PE=1 SV=1	Q9UMX5	NENF	19 kDa	0.999242	5	1	0.011	5590000	12700000	4340000	27700000	27600000	29800000
588	TRUE	Empty	sp|P23396|RS3_HUMAN 40S ribosomal protein S3 OS=Homo sapiens OX=9606 GN=RPS3 PE=1 SV=2	P23396	RS3	27 kDa	0.999262	20	1	0.011	2470000000	2520000000	2300000000	2790000000	2920000000	2750000000
589	TRUE	Empty	sp|Q96BK5|PINX1_HUMAN PIN2/TERF1-interacting telomerase inhibitor 1 OS=Homo sapiens OX=9606 GN=PINX1 PE=1 SV=2	Q96BK5	PINX1	37 kDa	0.999436	4	1	0.011	7010000	7530000	5870000	9210000	9490000	9660000
590	TRUE	Empty	sp|Q8WUR7|CO040_HUMAN UPF0235 protein C15orf40 OS=Homo sapiens OX=9606 GN=C15orf40 PE=1 SV=2	Q8WUR7	CO040	16 kDa	0.997017	2	1	0.011	6800000	6490000	6570000	5590000	4750000	5440000
591	TRUE	Empty	sp|O43172|PRP4_HUMAN U4/U6 small nuclear ribonucleoprotein Prp4 OS=Homo sapiens OX=9606 GN=PRPF4 PE=1 SV=2	O43172	PRP4	58 kDa	0.999344	20	1	0.011	131000000	130000000	133000000	140000000	151000000	149000000
592	TRUE	Empty	sp|Q9Y4P8|WIPI2_HUMAN WD repeat domain phosphoinositide-interacting protein 2 OS=Homo sapiens OX=9606 GN=WIPI2 PE=1 SV=1	Q9Y4P8	WIPI2	49 kDa	0.999169	3	1	0.011	4470000	3760000	3540000	2560000	2570000	2950000
593	TRUE	Empty	sp|Q8TCS8|PNPT1_HUMAN Polyribonucleotide nucleotidyltransferase 1, mitochondrial OS=Homo sapiens OX=9606 GN=PNPT1 PE=1 SV=2	Q8TCS8	PNPT1	86 kDa	0.999594	30	1	0.011	169000000	169000000	178000000	156000000	149000000	158000000
594	TRUE	Empty	sp|O43708|MAAI_HUMAN Maleylacetoacetate isomerase OS=Homo sapiens OX=9606 GN=GSTZ1 PE=1 SV=3	O43708	MAAI	24 kDa	0.999114	5	1	0.011	8970000	8280000	8500000	7770000	7680000	7670000
595	TRUE	Empty	sp|Q96RS0|TGS1_HUMAN Trimethylguanosine synthase OS=Homo sapiens OX=9606 GN=TGS1 PE=1 SV=3	Q96RS0	TGS1	97 kDa	0.999434	6	1	0.011	4910000	4480000	4730000	3510000	4060000	3770000
596	TRUE	Empty	sp|Q6GMV2|SMYD5_HUMAN Histone-lysine N-trimethyltransferase SMYD5 OS=Homo sapiens OX=9606 GN=SMYD5 PE=1 SV=2	Q6GMV2	SMYD5	47 kDa	0.996754	4	1	0.012	4410000	4100000	4830000	3450000	3580000	3640000
597	TRUE	Empty	sp|O95197|RTN3_HUMAN Reticulon-3 OS=Homo sapiens OX=9606 GN=RTN3 PE=1 SV=2	O95197	RTN3	113 kDa	0.999061	8	1	0.012	27800000	27200000	29100000	24800000	21900000	23700000
598	TRUE	Empty	sp|Q9Y3B9|RRP15_HUMAN RRP15-like protein OS=Homo sapiens OX=9606 GN=RRP15 PE=1 SV=2	Q9Y3B9	RRP15	31 kDa	0.998591	7	1	0.012	42800000	44400000	44200000	39100000	37000000	40300000
599	TRUE	Empty	sp|P50897|PPT1_HUMAN Palmitoyl-protein thioesterase 1 OS=Homo sapiens OX=9606 GN=PPT1 PE=1 SV=1	P50897	PPT1	34 kDa	0.999332	5	1	0.012	17900000	16100000	15400000	13100000	13700000	13100000
600	TRUE	Empty	sp|P41440|S19A1_HUMAN Reduced folate transporter OS=Homo sapiens OX=9606 GN=SLC19A1 PE=1 SV=3	P41440	S19A1	65 kDa	0.999425	2	1	0.012	5240000	5290000	5350000	6720000	8560000	6980000
601	TRUE	Empty	sp|Q6DD87|ZN787_HUMAN Zinc finger protein 787 OS=Homo sapiens OX=9606 GN=ZNF787 PE=1 SV=4	Q6DD87	ZN787	40 kDa	0.999344	5	1	0.012	11500000	12700000	13800000	10000000	9100000	9890000
602	TRUE	Empty	sp|P43304|GPDM_HUMAN Glycerol-3-phosphate dehydrogenase, mitochondrial OS=Homo sapiens OX=9606 GN=GPD2 PE=1 SV=3	P43304	GPDM	81 kDa	0.997475	10	1	0.012	16000000	14300000	19300000	11100000	8180000	9150000
603	TRUE	Empty	sp|Q04323|UBXN1_HUMAN UBX domain-containing protein 1 OS=Homo sapiens OX=9606 GN=UBXN1 PE=1 SV=2	Q04323	UBXN1	33 kDa	0.999595	3	1	0.012	19600000	23700000	16800000	30100000	31500000	31000000
604	TRUE	Empty	sp|Q92636|FAN_HUMAN Protein FAN OS=Homo sapiens OX=9606 GN=NSMAF PE=1 SV=2	Q92636	FAN	104 kDa	0.997472	4	1	0.012	1460000	1440000	1290000	1640000	1630000	1680000
605	TRUE	Empty	sp|Q96A26|F162A_HUMAN Protein FAM162A OS=Homo sapiens OX=9606 GN=FAM162A PE=1 SV=2	Q96A26	F162A	17 kDa	0.999347	4	1	0.012	55700000	60000000	59100000	53100000	51000000	50100000
606	TRUE	Empty	sp|P27105|STOM_HUMAN Stomatin OS=Homo sapiens OX=9606 GN=STOM PE=1 SV=3	P27105	STOM	32 kDa	0.99949	9	1	0.012	46900000	41400000	46900000	56100000	61800000	54600000
607	TRUE	Empty	sp|Q96LB3|IFT74_HUMAN Intraflagellar transport protein 74 homolog OS=Homo sapiens OX=9606 GN=IFT74 PE=1 SV=1	Q96LB3	IFT74	69 kDa	0.998242	3	1	0.012	1080000	1000000	1340000	789000	727000	649000
608	TRUE	Empty	sp|Q86X10|RLGPB_HUMAN Ral GTPase-activating protein subunit beta OS=Homo sapiens OX=9606 GN=RALGAPB PE=1 SV=1	Q86X10	RLGPB	167 kDa	0.999278	12	1	0.012	21000000	16200000	18500000	13000000	13600000	11900000
609	TRUE	Empty	sp|Q8IVS2|FABD_HUMAN Malonyl-CoA-acyl carrier protein transacylase, mitochondrial OS=Homo sapiens OX=9606 GN=MCAT PE=1 SV=2	Q8IVS2	FABD	43 kDa	0.999299	10	1	0.012	27800000	28200000	26000000	30400000	31100000	30400000
610	TRUE	Empty	sp|Q8TDD1|DDX54_HUMAN ATP-dependent RNA helicase DDX54 OS=Homo sapiens OX=9606 GN=DDX54 PE=1 SV=2	Q8TDD1	DDX54	99 kDa	0.999435	17	1	0.012	66600000	61100000	63500000	57100000	57200000	57000000
611	TRUE	Empty	sp|O15381|NVL_HUMAN Nuclear valosin-containing protein-like OS=Homo sapiens OX=9606 GN=NVL PE=1 SV=1	O15381	NVL	95 kDa	0.999273	14	1	0.012	17600000	16200000	18300000	13200000	13900000	14900000
612	TRUE	Empty	sp|Q15836|VAMP3_HUMAN Vesicle-associated membrane protein 3 OS=Homo sapiens OX=9606 GN=VAMP3 PE=1 SV=3	Q15836	VAMP3	11 kDa	0.999626	4	1	0.012	27500000	25100000	27000000	23800000	23100000	23400000
613	TRUE	Empty	sp|O95881|TXD12_HUMAN Thioredoxin domain-containing protein 12 OS=Homo sapiens OX=9606 GN=TXNDC12 PE=1 SV=1	O95881	TXD12	19 kDa	0.999131	4	1	0.012	23400000	32000000	21300000	44200000	46200000	41400000
614	TRUE	Empty	sp|Q99720|SGMR1_HUMAN Sigma non-opioid intracellular receptor 1 OS=Homo sapiens OX=9606 GN=SIGMAR1 PE=1 SV=1	Q99720	SGMR1	25 kDa	0.998457	2	1	0.012	57400000	56300000	64900000	49000000	45900000	48800000
615	TRUE	Empty	sp|Q9BX67|JAM3_HUMAN Junctional adhesion molecule C OS=Homo sapiens OX=9606 GN=JAM3 PE=1 SV=1	Q9BX67	JAM3	35 kDa	0.999351	3	1	0.012	15900000	17900000	15700000	22500000	20200000	24700000
616	TRUE	Empty	sp|Q96QU8|XPO6_HUMAN Exportin-6 OS=Homo sapiens OX=9606 GN=XPO6 PE=1 SV=1	Q96QU8	XPO6	129 kDa	0.99952	14	1	0.012	17700000	15200000	19700000	12200000	12900000	11900000
617	TRUE	Empty	Group of sp|C4AMC7|WASH3_HUMAN Putative WAS protein family homolog 3 OS=Homo sapiens OX=9606 GN=WASH3P PE=1 SV=2	C4AMC7	WASH3		0.999109	5	1	0.012	4070000	3930000	4270000	5270000	4650000	5310000
618	TRUE	Empty	sp|Q9NP77|SSU72_HUMAN RNA polymerase II subunit A C-terminal domain phosphatase SSU72 OS=Homo sapiens OX=9606 GN=SSU72 PE=1 SV=1	Q9NP77	SSU72	23 kDa	0.999284	5	1	0.012	27100000	25800000	28100000	24400000	24200000	23700000
619	TRUE	Empty	sp|Q8WXE0|CSKI2_HUMAN Caskin-2 OS=Homo sapiens OX=9606 GN=CASKIN2 PE=1 SV=2	Q8WXE0	CSKI2	127 kDa	0.998966	7	1	0.012	3360000	2840000	2600000	2050000	2150000	2060000
620	TRUE	Empty	sp|Q8TDJ6|DMXL2_HUMAN DmX-like protein 2 OS=Homo sapiens OX=9606 GN=DMXL2 PE=1 SV=2	Q8TDJ6	DMXL2	340 kDa	0.999423	30	1	0.013	57300000	72400000	59900000	36000000	46400000	37600000
621	TRUE	Empty	sp|Q96GA3|LTV1_HUMAN Protein LTV1 homolog OS=Homo sapiens OX=9606 GN=LTV1 PE=1 SV=1	Q96GA3	LTV1	55 kDa	0.999056	7	1	0.013	14700000	14800000	13300000	16600000	16800000	18000000
622	TRUE	Empty	sp|P00441|SODC_HUMAN Superoxide dismutase [Cu-Zn] OS=Homo sapiens OX=9606 GN=SOD1 PE=1 SV=2	P00441	SODC	16 kDa	0.999652	3	1	0.013	264000000	262000000	283000000	242000000	222000000	232000000
623	TRUE	Empty	sp|Q9Y2X0|MED16_HUMAN Mediator of RNA polymerase II transcription subunit 16 OS=Homo sapiens OX=9606 GN=MED16 PE=1 SV=2	Q9Y2X0	MED16	97 kDa	0.99743	5	1	0.013	1540000	2000000	1840000	1230000	1020000	1240000
624	TRUE	Empty	sp|Q13618|CUL3_HUMAN Cullin-3 OS=Homo sapiens OX=9606 GN=CUL3 PE=1 SV=2	Q13618	CUL3	89 kDa	0.999534	24	1	0.013	185000000	179000000	195000000	164000000	168000000	161000000
625	TRUE	Empty	sp|Q08380|LG3BP_HUMAN Galectin-3-binding protein OS=Homo sapiens OX=9606 GN=LGALS3BP PE=1 SV=1	Q08380	LG3BP	65 kDa	0.999698	12	1	0.013	65800000	72000000	74900000	84700000	93700000	85300000
626	TRUE	Empty	sp|Q13015|AF1Q_HUMAN Protein AF1q OS=Homo sapiens OX=9606 GN=MLLT11 PE=1 SV=1	Q13015	AF1Q	10 kDa	0.996914	3	1	0.013	1990000	1440000	1340000	5410000	4040000	2890000
627	TRUE	Empty	sp|Q9Y3T9|NOC2L_HUMAN Nucleolar complex protein 2 homolog OS=Homo sapiens OX=9606 GN=NOC2L PE=1 SV=4	Q9Y3T9	NOC2L	85 kDa	0.999144	15	1	0.013	153000000	155000000	166000000	137000000	135000000	143000000
628	TRUE	Empty	sp|Q16850|CP51A_HUMAN Lanosterol 14-alpha demethylase OS=Homo sapiens OX=9606 GN=CYP51A1 PE=1 SV=4	Q16850	CP51A	57 kDa	0.999052	15	1	0.013	53200000	54400000	37400000	75800000	85800000	86400000
629	TRUE	Empty	sp|P40222|TXLNA_HUMAN Alpha-taxilin OS=Homo sapiens OX=9606 GN=TXLNA PE=1 SV=3	P40222	TXLNA	62 kDa	0.999568	16	1	0.013	40600000	37100000	38700000	32000000	34100000	34300000
630	TRUE	Empty	sp|Q8TDP1|RNH2C_HUMAN Ribonuclease H2 subunit C OS=Homo sapiens OX=9606 GN=RNASEH2C PE=1 SV=1	Q8TDP1	RNH2C	18 kDa	0.998975	5	1	0.013	9090000	8400000	7920000	10700000	9850000	10600000
631	TRUE	Empty	sp|Q15056|IF4H_HUMAN Eukaryotic translation initiation factor 4H OS=Homo sapiens OX=9606 GN=EIF4H PE=1 SV=5	Q15056	IF4H	27 kDa	0.998915	6	1	0.013	131000000	168000000	120000000	209000000	230000000	213000000
632	TRUE	Empty	sp|Q9Y606|TRUA_HUMAN tRNA pseudouridine synthase A OS=Homo sapiens OX=9606 GN=PUS1 PE=1 SV=3	Q9Y606	TRUA	47 kDa	0.998891	17	1	0.013	87200000	76800000	88000000	69700000	69000000	64800000
633	TRUE	Empty	sp|Q9BV57|MTND_HUMAN 1,2-dihydroxy-3-keto-5-methylthiopentene dioxygenase OS=Homo sapiens OX=9606 GN=ADI1 PE=1 SV=1	Q9BV57	MTND	21 kDa	0.998955	7	1	0.013	26400000	29400000	28600000	32200000	32100000	32400000
634	TRUE	Empty	sp|O14548|COX7R_HUMAN Cytochrome c oxidase subunit 7A-related protein, mitochondrial OS=Homo sapiens OX=9606 GN=COX7A2L PE=1 SV=2	O14548	COX7R	13 kDa	0.998197	2	1	0.013	1300000	1810000	1080000	2680000	3350000	2560000
635	TRUE	Empty	sp|P51659|DHB4_HUMAN Peroxisomal multifunctional enzyme type 2 OS=Homo sapiens OX=9606 GN=HSD17B4 PE=1 SV=3	P51659	DHB4	80 kDa	0.999354	24	1	0.013	208000000	181000000	178000000	232000000	238000000	230000000
636	TRUE	Empty	sp|Q9Y2V2|CHSP1_HUMAN Calcium-regulated heat-stable protein 1 OS=Homo sapiens OX=9606 GN=CARHSP1 PE=1 SV=2	Q9Y2V2	CHSP1	16 kDa	0.999063	3	1	0.013	50900000	59600000	37600000	92800000	83100000	87900000
637	TRUE	Empty	sp|O75165|DJC13_HUMAN DnaJ homolog subfamily C member 13 OS=Homo sapiens OX=9606 GN=DNAJC13 PE=1 SV=5	O75165	DJC13	254 kDa	0.999492	48	1	0.013	166000000	154000000	176000000	138000000	142000000	135000000
638	TRUE	Empty	sp|P63279|UBC9_HUMAN SUMO-conjugating enzyme UBC9 OS=Homo sapiens OX=9606 GN=UBE2I PE=1 SV=1	P63279	UBC9	18 kDa	0.99926	7	1	0.013	330000000	342000000	311000000	368000000	368000000	370000000
639	TRUE	Empty	sp|Q9HAB8|PPCS_HUMAN Phosphopantothenate--cysteine ligase OS=Homo sapiens OX=9606 GN=PPCS PE=1 SV=2	Q9HAB8	PPCS	34 kDa	0.995778	3	1	0.013	7350000	7710000	7920000	6100000	5090000	6190000
640	TRUE	Empty	sp|Q9BXW7|HDHD5_HUMAN Haloacid dehalogenase-like hydrolase domain-containing 5 OS=Homo sapiens OX=9606 GN=HDHD5 PE=1 SV=1	Q9BXW7	HDHD5	46 kDa	0.999495	13	1	0.013	112000000	111000000	111000000	101000000	95200000	89500000
641	TRUE	Empty	sp|Q9Y399|RT02_HUMAN 28S ribosomal protein S2, mitochondrial OS=Homo sapiens OX=9606 GN=MRPS2 PE=1 SV=1	Q9Y399	RT02	33 kDa	0.998769	7	1	0.013	47100000	56600000	49800000	63400000	64300000	66300000
642	TRUE	Empty	sp|Q3V6T2|GRDN_HUMAN Girdin OS=Homo sapiens OX=9606 GN=CCDC88A PE=1 SV=2	Q3V6T2	GRDN	216 kDa	0.998564	14	1	0.013	5300000	4740000	5510000	4040000	3230000	3790000
643	TRUE	Empty	sp|Q03701|CEBPZ_HUMAN CCAAT/enhancer-binding protein zeta OS=Homo sapiens OX=9606 GN=CEBPZ PE=1 SV=3	Q03701	CEBPZ	121 kDa	0.999577	34	1	0.013	169000000	159000000	177000000	147000000	139000000	146000000
644	TRUE	Empty	sp|P57737|CORO7_HUMAN Coronin-7 OS=Homo sapiens OX=9606 GN=CORO7 PE=1 SV=2	P57737	CORO7	101 kDa	0.999669	15	1	0.013	88400000	95100000	80300000	111000000	114000000	106000000
645	TRUE	Empty	sp|Q5VU43|MYOME_HUMAN Myomegalin OS=Homo sapiens OX=9606 GN=PDE4DIP PE=1 SV=3	Q5VU43	MYOME	265 kDa	0.998001	3	1	0.013	1000000	972000	959000	681000	416000	536000
646	TRUE	Empty	sp|Q9HC35|EMAL4_HUMAN Echinoderm microtubule-associated protein-like 4 OS=Homo sapiens OX=9606 GN=EML4 PE=1 SV=3	Q9HC35	EMAL4	109 kDa	0.9993	31	1	0.013	347000000	351000000	365000000	321000000	298000000	321000000
647	TRUE	Empty	sp|Q9NUL3|STAU2_HUMAN Double-stranded RNA-binding protein Staufen homolog 2 OS=Homo sapiens OX=9606 GN=STAU2 PE=1 SV=2	Q9NUL3	STAU2	63 kDa	0.999027	14	1	0.013	22100000	20100000	21800000	25400000	24300000	24200000
648	TRUE	Empty	sp|O00418|EF2K_HUMAN Eukaryotic elongation factor 2 kinase OS=Homo sapiens OX=9606 GN=EEF2K PE=1 SV=2	O00418	EF2K	82 kDa	0.999306	7	1	0.013	11300000	11000000	11500000	9990000	10600000	10100000
649	TRUE	Empty	sp|P26992|CNTFR_HUMAN Ciliary neurotrophic factor receptor subunit alpha OS=Homo sapiens OX=9606 GN=CNTFR PE=1 SV=2	P26992	CNTFR	41 kDa	0.998408	4	1	0.013	2850000	3170000	2530000	3870000	3900000	3630000
650	TRUE	Empty	sp|Q9NVS2|RT18A_HUMAN 39S ribosomal protein S18a, mitochondrial OS=Homo sapiens OX=9606 GN=MRPS18A PE=1 SV=1	Q9NVS2	RT18A	22 kDa	0.999097	5	1	0.013	50700000	51000000	50900000	47600000	43600000	43700000
651	TRUE	Empty	sp|P78330|SERB_HUMAN Phosphoserine phosphatase OS=Homo sapiens OX=9606 GN=PSPH PE=1 SV=2	P78330	SERB	25 kDa	0.999175	8	1	0.013	125000000	141000000	158000000	107000000	98300000	105000000
652	TRUE	Empty	sp|A6NDG6|PGP_HUMAN Glycerol-3-phosphate phosphatase OS=Homo sapiens OX=9606 GN=PGP PE=1 SV=1	A6NDG6	PGP	34 kDa	0.999394	9	1	0.013	60100000	62300000	49700000	76500000	77400000	77100000
653	TRUE	Empty	sp|Q9Y2Q5|LTOR2_HUMAN Ragulator complex protein LAMTOR2 OS=Homo sapiens OX=9606 GN=LAMTOR2 PE=1 SV=1	Q9Y2Q5	LTOR2	14 kDa	0.999468	3	1	0.013	5700000	6160000	5780000	6450000	6510000	6560000
654	TRUE	Empty	sp|Q587I9|SFT2C_HUMAN Vesicle transport protein SFT2C OS=Homo sapiens OX=9606 GN=SFT2D3 PE=2 SV=1	Q587I9	SFT2C	22 kDa	0.9966	2	1	0.013	457000	466000	320000	854000	677000	707000
655	TRUE	Empty	sp|Q7Z569|BRAP_HUMAN BRCA1-associated protein OS=Homo sapiens OX=9606 GN=BRAP PE=1 SV=2	Q7Z569	BRAP	67 kDa	0.9983	6	1	0.013	8480000	7510000	7840000	6760000	6760000	6900000
656	TRUE	Empty	sp|Q9UEY8|ADDG_HUMAN Gamma-adducin OS=Homo sapiens OX=9606 GN=ADD3 PE=1 SV=1	Q9UEY8	ADDG	79 kDa	0.998225	9	1	0.013	11000000	11300000	10800000	11700000	11900000	12300000
657	TRUE	Empty	sp|Q9UFC0|LRWD1_HUMAN Leucine-rich repeat and WD repeat-containing protein 1 OS=Homo sapiens OX=9606 GN=LRWD1 PE=1 SV=2	Q9UFC0	LRWD1	71 kDa	0.998614	11	1	0.013	27100000	26200000	26700000	28300000	30000000	30500000
658	TRUE	Empty	sp|Q14677|EPN4_HUMAN Clathrin interactor 1 OS=Homo sapiens OX=9606 GN=CLINT1 PE=1 SV=1	Q14677	EPN4	68 kDa	0.999571	15	1	0.013	70000000	70000000	74300000	77600000	77700000	80200000
659	TRUE	Empty	sp|Q16706|MA2A1_HUMAN Alpha-mannosidase 2 OS=Homo sapiens OX=9606 GN=MAN2A1 PE=1 SV=2	Q16706	MA2A1	131 kDa	0.998069	2	1	0.013	291000	322000	332000	499000	411000	575000
660	TRUE	Empty	sp|Q99459|CDC5L_HUMAN Cell division cycle 5-like protein OS=Homo sapiens OX=9606 GN=CDC5L PE=1 SV=2	Q99459	CDC5L	92 kDa	0.999548	23	1	0.013	92400000	92000000	95600000	103000000	99700000	107000000
661	TRUE	Empty	sp|Q8N6H7|ARFG2_HUMAN ADP-ribosylation factor GTPase-activating protein 2 OS=Homo sapiens OX=9606 GN=ARFGAP2 PE=1 SV=1	Q8N6H7	ARFG2	57 kDa	0.999548	7	1	0.013	11900000	11200000	10300000	13200000	14200000	13400000
662	TRUE	Empty	sp|Q9Y6Y0|NS1BP_HUMAN Influenza virus NS1A-binding protein OS=Homo sapiens OX=9606 GN=IVNS1ABP PE=1 SV=3	Q9Y6Y0	NS1BP	72 kDa	0.99817	6	1	0.013	13800000	13600000	11500000	17400000	16200000	18500000
663	TRUE	Empty	sp|Q9NZ01|TECR_HUMAN Very-long-chain enoyl-CoA reductase OS=Homo sapiens OX=9606 GN=TECR PE=1 SV=1	Q9NZ01	TECR	36 kDa	0.998842	8	1	0.013	31800000	42000000	38800000	57800000	52900000	52300000
664	TRUE	Empty	sp|Q9P013|CWC15_HUMAN Spliceosome-associated protein CWC15 homolog OS=Homo sapiens OX=9606 GN=CWC15 PE=1 SV=2	Q9P013	CWC15	27 kDa	0.999483	4	1	0.014	11300000	13300000	9290000	17300000	17700000	17200000
665	TRUE	Empty	sp|Q9UKI2|BORG2_HUMAN Cdc42 effector protein 3 OS=Homo sapiens OX=9606 GN=CDC42EP3 PE=1 SV=1	Q9UKI2	BORG2	28 kDa	0.999166	5	1	0.014	6410000	5040000	4520000	8270000	9610000	8060000
666	TRUE	Empty	sp|P78345|RPP38_HUMAN Ribonuclease P protein subunit p38 OS=Homo sapiens OX=9606 GN=RPP38 PE=1 SV=2	P78345	RPP38	32 kDa	0.994021	5	1	0.014	5630000	5800000	5230000	8510000	6730000	8350000
667	TRUE	Empty	sp|Q13416|ORC2_HUMAN Origin recognition complex subunit 2 OS=Homo sapiens OX=9606 GN=ORC2 PE=1 SV=2	Q13416	ORC2	66 kDa	0.998936	6	1	0.014	22700000	23400000	22400000	24500000	26000000	24700000
668	TRUE	Empty	sp|Q86X55|CARM1_HUMAN Histone-arginine methyltransferase CARM1 OS=Homo sapiens OX=9606 GN=CARM1 PE=1 SV=3	Q86X55	CARM1	66 kDa	0.999198	10	1	0.014	66700000	65100000	69700000	60600000	54100000	54300000
669	TRUE	Empty	sp|Q92820|GGH_HUMAN Gamma-glutamyl hydrolase OS=Homo sapiens OX=9606 GN=GGH PE=1 SV=2	Q92820	GGH	36 kDa	0.999247	7	1	0.014	55700000	50400000	64300000	42800000	41500000	39100000
670	TRUE	Empty	sp|Q92542|NICA_HUMAN Nicastrin OS=Homo sapiens OX=9606 GN=NCSTN PE=1 SV=2	Q92542	NICA	78 kDa	0.99831	6	1	0.014	43700000	39600000	45900000	35200000	36500000	34200000
671	TRUE	Empty	sp|Q8N2M8|CLASR_HUMAN CLK4-associating serine/arginine rich protein OS=Homo sapiens OX=9606 GN=CLASRP PE=1 SV=4	Q8N2M8	CLASR	77 kDa	0.996869	2	1	0.014	125000	370000	272000	951000	851000	932000
672	TRUE	Empty	sp|Q9NUQ3|TXLNG_HUMAN Gamma-taxilin OS=Homo sapiens OX=9606 GN=TXLNG PE=1 SV=2	Q9NUQ3	TXLNG	61 kDa	0.999129	17	1	0.014	35500000	34100000	35600000	28500000	26600000	31100000
673	TRUE	Empty	sp|Q16658|FSCN1_HUMAN Fascin OS=Homo sapiens OX=9606 GN=FSCN1 PE=1 SV=3	Q16658	FSCN1	55 kDa	0.999559	26	1	0.014	981000000	1270000000	865000000	1670000000	1780000000	1590000000
674	TRUE	Empty	sp|O43310|CTIF_HUMAN CBP80/20-dependent translation initiation factor OS=Homo sapiens OX=9606 GN=CTIF PE=1 SV=1	O43310	CTIF	68 kDa	0.993914	4	1	0.014	2930000	2780000	3540000	2080000	2220000	2310000
675	TRUE	Empty	sp|Q8NCD3|HJURP_HUMAN Holliday junction recognition protein OS=Homo sapiens OX=9606 GN=HJURP PE=1 SV=2	Q8NCD3	HJURP	84 kDa	0.997592	3	1	0.014	1460000	1290000	1470000	833000	1070000	746000
676	TRUE	Empty	sp|Q9BTV5|FSD1_HUMAN Fibronectin type III and SPRY domain-containing protein 1 OS=Homo sapiens OX=9606 GN=FSD1 PE=1 SV=1	Q9BTV5	FSD1	56 kDa	0.999406	12	1	0.014	43200000	50700000	48000000	39500000	38300000	38200000
677	TRUE	Empty	sp|Q8N9T8|KRI1_HUMAN Protein KRI1 homolog OS=Homo sapiens OX=9606 GN=KRI1 PE=1 SV=3	Q8N9T8	KRI1	83 kDa	0.999363	8	1	0.014	18700000	17700000	21400000	15300000	14500000	15100000
678	TRUE	Empty	sp|O96000|NDUBA_HUMAN NADH dehydrogenase [ubiquinone] 1 beta subcomplex subunit 10 OS=Homo sapiens OX=9606 GN=NDUFB10 PE=1 SV=3	O96000	NDUBA	21 kDa	0.999016	8	1	0.014	103000000	122000000	95700000	148000000	183000000	151000000
679	TRUE	Empty	sp|Q16643|DREB_HUMAN Drebrin OS=Homo sapiens OX=9606 GN=DBN1 PE=1 SV=4	Q16643	DREB	71 kDa	0.999462	14	1	0.014	265000000	301000000	234000000	357000000	367000000	357000000
680	TRUE	Empty	sp|Q5JTH9|RRP12_HUMAN RRP12-like protein OS=Homo sapiens OX=9606 GN=RRP12 PE=1 SV=2	Q5JTH9	RRP12	144 kDa	0.999575	27	1	0.014	146000000	130000000	145000000	120000000	122000000	119000000
681	TRUE	Empty	sp|P29692|EF1D_HUMAN Elongation factor 1-delta OS=Homo sapiens OX=9606 GN=EEF1D PE=1 SV=5	P29692	EF1D	31 kDa	0.999028	11	1	0.014	413000000	452000000	331000000	565000000	608000000	587000000
682	TRUE	Empty	sp|P17252|KPCA_HUMAN Protein kinase C alpha type OS=Homo sapiens OX=9606 GN=PRKCA PE=1 SV=4	P17252	KPCA	77 kDa	0.999278	11	1	0.014	35200000	32900000	39900000	45800000	44600000	46400000
683	TRUE	Empty	sp|Q96DT7|ZBT10_HUMAN Zinc finger and BTB domain-containing protein 10 OS=Homo sapiens OX=9606 GN=ZBTB10 PE=1 SV=2	Q96DT7	ZBT10	95 kDa	0.999303	9	1	0.014	14800000	16400000	13400000	20700000	19000000	23400000
684	TRUE	Empty	sp|Q9BRX5|PSF3_HUMAN DNA replication complex GINS protein PSF3 OS=Homo sapiens OX=9606 GN=GINS3 PE=1 SV=1	Q9BRX5	PSF3	25 kDa	0.999472	6	1	0.014	17900000	17900000	15500000	23600000	22800000	20600000
685	TRUE	Empty	sp|P98194|AT2C1_HUMAN Calcium-transporting ATPase type 2C member 1 OS=Homo sapiens OX=9606 GN=ATP2C1 PE=1 SV=3	P98194	AT2C1	101 kDa	0.999543	15	1	0.014	33700000	32700000	32500000	27500000	29800000	29900000
686	TRUE	Empty	sp|P82930|RT34_HUMAN 28S ribosomal protein S34, mitochondrial OS=Homo sapiens OX=9606 GN=MRPS34 PE=1 SV=2	P82930	RT34	26 kDa	0.999587	8	1	0.014	61600000	69200000	54400000	84500000	103000000	85700000
687	TRUE	Empty	sp|O43615|TIM44_HUMAN Mitochondrial import inner membrane translocase subunit TIM44 OS=Homo sapiens OX=9606 GN=TIMM44 PE=1 SV=2	O43615	TIM44	51 kDa	0.999237	24	1	0.014	255000000	257000000	290000000	219000000	228000000	217000000
688	TRUE	Empty	sp|Q5VT52|RPRD2_HUMAN Regulation of nuclear pre-mRNA domain-containing protein 2 OS=Homo sapiens OX=9606 GN=RPRD2 PE=1 SV=1	Q5VT52	RPRD2	156 kDa	0.9995	26	1	0.014	49000000	53100000	43100000	60200000	64900000	64100000
689	TRUE	Empty	sp|P24928|RPB1_HUMAN DNA-directed RNA polymerase II subunit RPB1 OS=Homo sapiens OX=9606 GN=POLR2A PE=1 SV=2	P24928	RPB1	217 kDa	0.999309	31	1	0.014	89100000	83300000	87900000	76400000	80400000	77500000
690	TRUE	Empty	sp|Q9HC38|GLOD4_HUMAN Glyoxalase domain-containing protein 4 OS=Homo sapiens OX=9606 GN=GLOD4 PE=1 SV=1	Q9HC38	GLOD4	35 kDa	0.999382	14	1	0.014	192000000	191000000	194000000	175000000	182000000	169000000
691	TRUE	Empty	sp|Q8WZ42|TITIN_HUMAN Titin OS=Homo sapiens OX=9606 GN=TTN PE=1 SV=4	Q8WZ42	TITIN	3816 kDa	0.997359	2	1	0.014	44100000	44500000	40200000	33300000	28800000	35200000
692	TRUE	Empty	sp|Q8IY17|PLPL6_HUMAN Patatin-like phospholipase domain-containing protein 6 OS=Homo sapiens OX=9606 GN=PNPLA6 PE=1 SV=3	Q8IY17	PLPL6	151 kDa	0.997158	6	1	0.014	2190000	2530000	3250000	1720000	1380000	1430000
693	TRUE	Empty	sp|Q7L099|RUFY3_HUMAN Protein RUFY3 OS=Homo sapiens OX=9606 GN=RUFY3 PE=1 SV=1	Q7L099	RUFY3	53 kDa	0.998821	10	1	0.014	44200000	43800000	51200000	36300000	35000000	38500000
694	TRUE	Empty	sp|Q9BTU6|P4K2A_HUMAN Phosphatidylinositol 4-kinase type 2-alpha OS=Homo sapiens OX=9606 GN=PI4K2A PE=1 SV=1	Q9BTU6	P4K2A	54 kDa	0.999105	12	1	0.014	24900000	24900000	26200000	22400000	22100000	19900000
695	TRUE	Empty	sp|O95674|CDS2_HUMAN Phosphatidate cytidylyltransferase 2 OS=Homo sapiens OX=9606 GN=CDS2 PE=1 SV=1	O95674	CDS2	51 kDa	0.99962	3	1	0.014	9090000	7890000	9430000	6010000	7130000	6240000
696	TRUE	Empty	sp|Q5SSJ5|HP1B3_HUMAN Heterochromatin protein 1-binding protein 3 OS=Homo sapiens OX=9606 GN=HP1BP3 PE=1 SV=1	Q5SSJ5	HP1B3	61 kDa	0.999318	16	1	0.014	127000000	132000000	145000000	113000000	116000000	113000000
697	TRUE	Empty	sp|Q9NUJ1|ABHDA_HUMAN Palmitoyl-protein thioesterase ABHD10, mitochondrial OS=Homo sapiens OX=9606 GN=ABHD10 PE=1 SV=1	Q9NUJ1	ABHDA	34 kDa	0.999604	9	1	0.015	18700000	20700000	19700000	17200000	14700000	15300000
698	TRUE	Empty	sp|Q9BV20|MTNA_HUMAN Methylthioribose-1-phosphate isomerase OS=Homo sapiens OX=9606 GN=MRI1 PE=1 SV=1	Q9BV20	MTNA	39 kDa	0.999082	9	1	0.015	29800000	30600000	26200000	39100000	37900000	34400000
699	TRUE	Empty	sp|O43264|ZW10_HUMAN Centromere/kinetochore protein zw10 homolog OS=Homo sapiens OX=9606 GN=ZW10 PE=1 SV=3	O43264	ZW10	89 kDa	0.999512	23	1	0.015	89600000	82600000	91200000	76700000	77000000	71900000
700	TRUE	Empty	sp|P04792|HSPB1_HUMAN Heat shock protein beta-1 OS=Homo sapiens OX=9606 GN=HSPB1 PE=1 SV=2	P04792	HSPB1	23 kDa	0.999302	11	1	0.015	380000000	384000000	335000000	475000000	513000000	438000000
701	TRUE	Empty	sp|Q9H2V7|SPNS1_HUMAN Protein spinster homolog 1 OS=Homo sapiens OX=9606 GN=SPNS1 PE=1 SV=1	Q9H2V7	SPNS1	57 kDa	0.999203	3	1	0.015	26900000	24600000	26400000	23200000	23300000	22200000
702	TRUE	Empty	sp|A6NHR9|SMHD1_HUMAN Structural maintenance of chromosomes flexible hinge domain-containing protein 1 OS=Homo sapiens OX=9606 GN=SMCHD1 PE=1 SV=2	A6NHR9	SMHD1	226 kDa	0.999339	27	1	0.015	38300000	34800000	40700000	31000000	31700000	31300000
703	TRUE	Empty	sp|P60981|DEST_HUMAN Destrin OS=Homo sapiens OX=9606 GN=DSTN PE=1 SV=3	P60981	DEST	19 kDa	0.999393	5	1	0.015	119000000	150000000	120000000	186000000	175000000	173000000
704	TRUE	Empty	Group of sp|P49753|ACOT2_HUMAN Acyl-coenzyme A thioesterase 2, mitochondrial OS=Homo sapiens OX=9606 GN=ACOT2 PE=1 SV=6	P49753	ACOT2		0.999601	11	1	0.015	54600000	58300000	54800000	47900000	49000000	51400000
705	TRUE	Empty	sp|Q8NFW8|NEUA_HUMAN N-acylneuraminate cytidylyltransferase OS=Homo sapiens OX=9606 GN=CMAS PE=1 SV=2	Q8NFW8	NEUA	48 kDa	0.999383	11	1	0.015	39500000	34600000	41300000	30800000	24800000	26400000
706	TRUE	Empty	sp|Q9BTV4|TMM43_HUMAN Transmembrane protein 43 OS=Homo sapiens OX=9606 GN=TMEM43 PE=1 SV=1	Q9BTV4	TMM43	45 kDa	0.999338	13	1	0.015	75500000	67700000	74200000	63700000	59500000	57600000
707	TRUE	Empty	sp|P49247|RPIA_HUMAN Ribose-5-phosphate isomerase OS=Homo sapiens OX=9606 GN=RPIA PE=1 SV=3	P49247	RPIA	33 kDa	0.998735	4	1	0.015	9220000	8150000	10000000	6240000	6940000	7120000
708	TRUE	Empty	sp|O60841|IF2P_HUMAN Eukaryotic translation initiation factor 5B OS=Homo sapiens OX=9606 GN=EIF5B PE=1 SV=4	O60841	IF2P	139 kDa	0.999643	22	1	0.015	170000000	160000000	177000000	151000000	149000000	144000000
709	TRUE	Empty	sp|Q53H82|LACB2_HUMAN Endoribonuclease LACTB2 OS=Homo sapiens OX=9606 GN=LACTB2 PE=1 SV=2	Q53H82	LACB2	33 kDa	0.999221	9	1	0.015	20600000	21600000	24600000	17400000	18200000	17500000
710	TRUE	Empty	sp|Q14692|BMS1_HUMAN Ribosome biogenesis protein BMS1 homolog OS=Homo sapiens OX=9606 GN=BMS1 PE=1 SV=1	Q14692	BMS1	146 kDa	0.999553	23	1	0.015	95100000	89400000	99800000	82200000	77300000	83000000
711	TRUE	Empty	sp|P30046|DOPD_HUMAN D-dopachrome decarboxylase OS=Homo sapiens OX=9606 GN=DDT PE=1 SV=3	P30046	DOPD	13 kDa	0.999	5	1	0.015	219000000	232000000	193000000	289000000	285000000	260000000
712	TRUE	Empty	sp|O14639|ABLM1_HUMAN Actin-binding LIM protein 1 OS=Homo sapiens OX=9606 GN=ABLIM1 PE=1 SV=3	O14639	ABLM1	88 kDa	0.998863	14	1	0.015	24500000	25400000	28300000	30400000	32100000	31900000
713	TRUE	Empty	sp|Q9H0V9|LMA2L_HUMAN VIP36-like protein OS=Homo sapiens OX=9606 GN=LMAN2L PE=1 SV=1	Q9H0V9	LMA2L	40 kDa	0.996877	3	1	0.015	10800000	11400000	12800000	9600000	9430000	9480000
714	TRUE	Empty	sp|Q9NR50|EI2BG_HUMAN Translation initiation factor eIF-2B subunit gamma OS=Homo sapiens OX=9606 GN=EIF2B3 PE=1 SV=1	Q9NR50	EI2BG	50 kDa	0.999633	15	1	0.015	96300000	99300000	95700000	75300000	87200000	74900000
715	TRUE	Empty	sp|O15440|MRP5_HUMAN ATP-binding cassette sub-family C member 5 OS=Homo sapiens OX=9606 GN=ABCC5 PE=1 SV=2	O15440	MRP5	161 kDa	0.999049	4	1	0.015	5150000	4610000	5350000	3300000	4100000	3270000
716	TRUE	Empty	sp|O14936|CSKP_HUMAN Peripheral plasma membrane protein CASK OS=Homo sapiens OX=9606 GN=CASK PE=1 SV=3	O14936	CSKP	105 kDa	0.999166	15	1	0.015	31400000	28800000	31500000	25400000	23600000	26700000
717	TRUE	Empty	sp|O43823|AKAP8_HUMAN A-kinase anchor protein 8 OS=Homo sapiens OX=9606 GN=AKAP8 PE=1 SV=1	O43823	AKAP8	76 kDa	0.999352	6	1	0.015	8860000	11000000	8680000	12600000	13300000	13100000
718	TRUE	Empty	sp|P61296|HAND2_HUMAN Heart- and neural crest derivatives-expressed protein 2 OS=Homo sapiens OX=9606 GN=HAND2 PE=1 SV=1	P61296	HAND2	24 kDa	0.998599	2	1	0.015	6400000	6360000	6830000	5660000	5600000	6000000
719	TRUE	Empty	sp|Q5BJF2|SGMR2_HUMAN Sigma intracellular receptor 2 OS=Homo sapiens OX=9606 GN=TMEM97 PE=1 SV=1	Q5BJF2	SGMR2	21 kDa	0.997968	2	1	0.015	34000000	38300000	36500000	45700000	41400000	43200000
720	TRUE	Empty	sp|Q96FW1|OTUB1_HUMAN Ubiquitin thioesterase OTUB1 OS=Homo sapiens OX=9606 GN=OTUB1 PE=1 SV=2	Q96FW1	OTUB1	31 kDa	0.999599	10	1	0.016	135000000	124000000	134000000	118000000	110000000	107000000
721	TRUE	Empty	sp|Q9NPA8|ENY2_HUMAN Transcription and mRNA export factor ENY2 OS=Homo sapiens OX=9606 GN=ENY2 PE=1 SV=1	Q9NPA8	ENY2	12 kDa	0.998944	3	1	0.016	56500000	48800000	50600000	42100000	44100000	43100000
722	TRUE	Empty	sp|Q9UMY1|NOL7_HUMAN Nucleolar protein 7 OS=Homo sapiens OX=9606 GN=NOL7 PE=1 SV=2	Q9UMY1	NOL7	29 kDa	0.999282	4	1	0.016	27800000	28400000	27800000	25300000	26200000	26700000
723	TRUE	Empty	sp|P54259|ATN1_HUMAN Atrophin-1 OS=Homo sapiens OX=9606 GN=ATN1 PE=1 SV=3	P54259	ATN1	125 kDa	0.99884	3	1	0.016	2010000	1680000	1640000	1280000	1380000	1380000
724	TRUE	Empty	sp|P62253|UB2G1_HUMAN Ubiquitin-conjugating enzyme E2 G1 OS=Homo sapiens OX=9606 GN=UBE2G1 PE=1 SV=3	P62253	UB2G1	20 kDa	0.998802	3	1	0.016	7050000	6380000	7570000	5260000	5850000	5430000
725	TRUE	Empty	sp|Q14244|MAP7_HUMAN Ensconsin OS=Homo sapiens OX=9606 GN=MAP7 PE=1 SV=1	Q14244	MAP7	84 kDa	0.998603	7	1	0.016	8130000	7210000	5890000	12600000	10000000	11000000
726	TRUE	Empty	sp|P51608|MECP2_HUMAN Methyl-CpG-binding protein 2 OS=Homo sapiens OX=9606 GN=MECP2 PE=1 SV=1	P51608	MECP2	52 kDa	0.999644	8	1	0.016	18500000	21100000	22000000	16200000	15000000	16700000
727	TRUE	Empty	sp|Q15223|NECT1_HUMAN Nectin-1 OS=Homo sapiens OX=9606 GN=NECTIN1 PE=1 SV=3	Q15223	NECT1	57 kDa	0.998156	6	1	0.016	8940000	7620000	7730000	9850000	11300000	12000000
728	TRUE	Empty	sp|Q9Y3A5|SBDS_HUMAN Ribosome maturation protein SBDS OS=Homo sapiens OX=9606 GN=SBDS PE=1 SV=4	Q9Y3A5	SBDS	29 kDa	0.99954	12	1	0.016	188000000	183000000	175000000	163000000	141000000	151000000
729	TRUE	Empty	sp|Q9Y4X5|ARI1_HUMAN E3 ubiquitin-protein ligase ARIH1 OS=Homo sapiens OX=9606 GN=ARIH1 PE=1 SV=2	Q9Y4X5	ARI1	64 kDa	0.999402	8	1	0.016	20800000	18900000	22700000	17100000	16700000	16000000
730	TRUE	Empty	sp|P00505|AATM_HUMAN Aspartate aminotransferase, mitochondrial OS=Homo sapiens OX=9606 GN=GOT2 PE=1 SV=3	P00505	AATM	48 kDa	0.999449	22	1	0.016	946000000	975000000	1010000000	1140000000	1050000000	1120000000
731	TRUE	Empty	sp|P28074|PSB5_HUMAN Proteasome subunit beta type-5 OS=Homo sapiens OX=9606 GN=PSMB5 PE=1 SV=3	P28074	PSB5	28 kDa	0.999656	12	1	0.016	116000000	145000000	114000000	173000000	174000000	164000000
732	TRUE	Empty	sp|Q96GQ7|DDX27_HUMAN Probable ATP-dependent RNA helicase DDX27 OS=Homo sapiens OX=9606 GN=DDX27 PE=1 SV=2	Q96GQ7	DDX27	90 kDa	0.999556	28	1	0.016	145000000	150000000	159000000	131000000	131000000	138000000
733	TRUE	Empty	sp|P26885|FKBP2_HUMAN Peptidyl-prolyl cis-trans isomerase FKBP2 OS=Homo sapiens OX=9606 GN=FKBP2 PE=1 SV=2	P26885	FKBP2	16 kDa	0.998895	5	1	0.016	30000000	34700000	28400000	41100000	38400000	43900000
734	TRUE	Empty	sp|P54802|ANAG_HUMAN Alpha-N-acetylglucosaminidase OS=Homo sapiens OX=9606 GN=NAGLU PE=1 SV=2	P54802	ANAG	82 kDa	0.998352	7	1	0.016	7880000	7180000	8690000	5080000	6220000	4710000
735	TRUE	Empty	sp|Q14693|LPIN1_HUMAN Phosphatidate phosphatase LPIN1 OS=Homo sapiens OX=9606 GN=LPIN1 PE=1 SV=2	Q14693	LPIN1	99 kDa	0.999418	9	1	0.016	30000000	28500000	24100000	19600000	21700000	18800000
736	TRUE	Empty	sp|Q08257|QOR_HUMAN Quinone oxidoreductase OS=Homo sapiens OX=9606 GN=CRYZ PE=1 SV=1	Q08257	QOR	35 kDa	0.999525	10	1	0.016	36600000	42700000	38300000	33400000	30100000	30400000
737	TRUE	Empty	sp|Q9Y3Q8|T22D4_HUMAN TSC22 domain family protein 4 OS=Homo sapiens OX=9606 GN=TSC22D4 PE=1 SV=2	Q9Y3Q8	T22D4	41 kDa	0.998107	5	1	0.016	3860000	6300000	3190000	9960000	8940000	11600000
738	TRUE	Empty	sp|Q9UNH7|SNX6_HUMAN Sorting nexin-6 OS=Homo sapiens OX=9606 GN=SNX6 PE=1 SV=1	Q9UNH7	SNX6	47 kDa	0.999591	12	1	0.016	77900000	71700000	79800000	65600000	68100000	64300000
739	TRUE	Empty	sp|Q9Y3I0|RTCB_HUMAN RNA-splicing ligase RtcB homolog OS=Homo sapiens OX=9606 GN=RTCB PE=1 SV=1	Q9Y3I0	RTCB	55 kDa	0.999183	20	1	0.016	387000000	407000000	370000000	446000000	427000000	439000000
740	TRUE	Empty	sp|Q8NE86|MCU_HUMAN Calcium uniporter protein, mitochondrial OS=Homo sapiens OX=9606 GN=MCU PE=1 SV=1	Q8NE86	MCU	40 kDa	0.99818	4	1	0.016	11000000	10700000	11500000	10100000	9430000	9970000
741	TRUE	Empty	sp|Q8WXD5|GEMI6_HUMAN Gem-associated protein 6 OS=Homo sapiens OX=9606 GN=GEMIN6 PE=1 SV=1	Q8WXD5	GEMI6	19 kDa	0.999011	4	1	0.017	8100000	9260000	8550000	11100000	10100000	10300000
742	TRUE	Empty	sp|Q9BUR5|MIC26_HUMAN MICOS complex subunit MIC26 OS=Homo sapiens OX=9606 GN=APOO PE=1 SV=1	Q9BUR5	MIC26	22 kDa	0.999415	4	1	0.017	28900000	32800000	32100000	40000000	36100000	41400000
743	TRUE	Empty	sp|Q8TB61|S35B2_HUMAN Adenosine 3'-phospho 5'-phosphosulfate transporter 1 OS=Homo sapiens OX=9606 GN=SLC35B2 PE=1 SV=1	Q8TB61	S35B2	48 kDa	0.998918	5	1	0.017	35200000	33900000	33300000	36900000	40700000	39100000
744	TRUE	Empty	sp|P48637|GSHB_HUMAN Glutathione synthetase OS=Homo sapiens OX=9606 GN=GSS PE=1 SV=1	P48637	GSHB	52 kDa	0.99954	13	1	0.017	67700000	83300000	67200000	97300000	96900000	93800000
745	TRUE	Empty	sp|O14967|CLGN_HUMAN Calmegin OS=Homo sapiens OX=9606 GN=CLGN PE=1 SV=1	O14967	CLGN	70 kDa	0.999571	9	1	0.017	23500000	20900000	27900000	17400000	17100000	15800000
746	TRUE	Empty	sp|Q9UJ70|NAGK_HUMAN N-acetyl-D-glucosamine kinase OS=Homo sapiens OX=9606 GN=NAGK PE=1 SV=4	Q9UJ70	NAGK	37 kDa	0.998626	9	1	0.017	5210000	4590000	5940000	3410000	4030000	3610000
747	TRUE	Empty	sp|Q9Y5Y2|NUBP2_HUMAN Cytosolic Fe-S cluster assembly factor NUBP2 OS=Homo sapiens OX=9606 GN=NUBP2 PE=1 SV=1	Q9Y5Y2	NUBP2	29 kDa	0.999574	5	1	0.017	31300000	31500000	26200000	37800000	40800000	37100000
748	TRUE	Empty	sp|Q9H3K6|BOLA2_HUMAN BolA-like protein 2 OS=Homo sapiens OX=9606 GN=BOLA2B PE=1 SV=1	Q9H3K6	BOLA2	10 kDa	0.998804	3	1	0.017	51500000	65600000	41800000	92300000	86500000	85200000
749	TRUE	Empty	sp|Q8NBJ5|GT251_HUMAN Procollagen galactosyltransferase 1 OS=Homo sapiens OX=9606 GN=COLGALT1 PE=1 SV=1	Q8NBJ5	GT251	72 kDa	0.999187	13	1	0.017	94700000	92000000	85200000	117000000	102000000	113000000
750	TRUE	Empty	sp|Q92615|LAR4B_HUMAN La-related protein 4B OS=Homo sapiens OX=9606 GN=LARP4B PE=1 SV=3	Q92615	LAR4B	81 kDa	0.999377	9	1	0.017	13200000	13100000	10500000	17300000	19200000	16100000
751	TRUE	Empty	sp|Q86V15|CASZ1_HUMAN Zinc finger protein castor homolog 1 OS=Homo sapiens OX=9606 GN=CASZ1 PE=1 SV=4	Q86V15	CASZ1	190 kDa	0.999385	6	1	0.017	4070000	3660000	4240000	2570000	3230000	2950000
752	TRUE	Empty	sp|Q96D15|RCN3_HUMAN Reticulocalbin-3 OS=Homo sapiens OX=9606 GN=RCN3 PE=1 SV=1	Q96D15	RCN3	37 kDa	0.998513	4	1	0.017	7500000	6710000	8530000	5820000	5240000	5690000
753	TRUE	Empty	sp|Q7Z5K2|WAPL_HUMAN Wings apart-like protein homolog OS=Homo sapiens OX=9606 GN=WAPL PE=1 SV=1	Q7Z5K2	WAPL	133 kDa	0.999351	8	1	0.017	8160000	7610000	7560000	6310000	7040000	6570000
754	TRUE	Empty	sp|Q8WUA7|TB22A_HUMAN TBC1 domain family member 22A OS=Homo sapiens OX=9606 GN=TBC1D22A PE=1 SV=2	Q8WUA7	TB22A	59 kDa	0.997404	5	1	0.017	592000	730000	650000	821000	892000	835000
755	TRUE	Empty	sp|Q7L3T8|SYPM_HUMAN Probable proline--tRNA ligase, mitochondrial OS=Homo sapiens OX=9606 GN=PARS2 PE=1 SV=1	Q7L3T8	SYPM	53 kDa	0.99879	4	1	0.017	2780000	2260000	2750000	1330000	1720000	996000
756	TRUE	Empty	sp|Q14241|ELOA1_HUMAN Elongin-A OS=Homo sapiens OX=9606 GN=ELOA PE=1 SV=2	Q14241	ELOA1	90 kDa	0.998941	7	1	0.017	7440000	8880000	7140000	10200000	10700000	9910000
757	TRUE	Empty	sp|P31930|QCR1_HUMAN Cytochrome b-c1 complex subunit 1, mitochondrial OS=Homo sapiens OX=9606 GN=UQCRC1 PE=1 SV=3	P31930	QCR1	53 kDa	0.999294	17	1	0.017	251000000	253000000	229000000	272000000	288000000	292000000
758	TRUE	Empty	sp|Q92783|STAM1_HUMAN Signal transducing adapter molecule 1 OS=Homo sapiens OX=9606 GN=STAM PE=1 SV=3	Q92783	STAM1	59 kDa	0.999434	8	1	0.017	21700000	20800000	20600000	18100000	19600000	19100000
759	TRUE	Empty	sp|Q9C026|TRIM9_HUMAN E3 ubiquitin-protein ligase TRIM9 OS=Homo sapiens OX=9606 GN=TRIM9 PE=1 SV=1	Q9C026	TRIM9	79 kDa	0.998556	8	1	0.017	7400000	7900000	9880000	5940000	4800000	5640000
760	TRUE	Empty	sp|Q9Y3C1|NOP16_HUMAN Nucleolar protein 16 OS=Homo sapiens OX=9606 GN=NOP16 PE=1 SV=2	Q9Y3C1	NOP16	21 kDa	0.999028	8	1	0.017	55500000	58200000	53100000	61700000	61500000	64400000
761	TRUE	Empty	sp|Q14258|TRI25_HUMAN E3 ubiquitin/ISG15 ligase TRIM25 OS=Homo sapiens OX=9606 GN=TRIM25 PE=1 SV=2	Q14258	TRI25	71 kDa	0.998868	13	1	0.017	21200000	20000000	25700000	17100000	14000000	14500000
762	TRUE	Empty	sp|O75937|DNJC8_HUMAN DnaJ homolog subfamily C member 8 OS=Homo sapiens OX=9606 GN=DNAJC8 PE=1 SV=2	O75937	DNJC8	30 kDa	0.999298	4	1	0.017	28600000	30500000	29800000	27400000	26700000	25600000
763	TRUE	Empty	sp|Q9UK41|VPS28_HUMAN Vacuolar protein sorting-associated protein 28 homolog OS=Homo sapiens OX=9606 GN=VPS28 PE=1 SV=1	Q9UK41	VPS28	25 kDa	0.999637	7	1	0.017	21400000	19900000	22100000	18500000	16400000	17900000
764	TRUE	Empty	sp|Q9NZZ3|CHMP5_HUMAN Charged multivesicular body protein 5 OS=Homo sapiens OX=9606 GN=CHMP5 PE=1 SV=1	Q9NZZ3	CHMP5	25 kDa	0.999548	4	1	0.017	33200000	30300000	26600000	39500000	38300000	38500000
765	TRUE	Empty	sp|Q8NFH3|NUP43_HUMAN Nucleoporin Nup43 OS=Homo sapiens OX=9606 GN=NUP43 PE=1 SV=1	Q8NFH3	NUP43	42 kDa	0.999359	7	1	0.017	39500000	46700000	42100000	50600000	55800000	53200000
766	TRUE	Empty	sp|P51571|SSRD_HUMAN Translocon-associated protein subunit delta OS=Homo sapiens OX=9606 GN=SSR4 PE=1 SV=1	P51571	SSRD	19 kDa	0.999402	4	1	0.017	173000000	168000000	126000000	236000000	256000000	221000000
767	TRUE	Empty	sp|P05026|AT1B1_HUMAN Sodium/potassium-transporting ATPase subunit beta-1 OS=Homo sapiens OX=9606 GN=ATP1B1 PE=1 SV=1	P05026	AT1B1	35 kDa	0.999542	11	1	0.017	328000000	278000000	293000000	245000000	243000000	250000000
768	TRUE	Empty	sp|Q9UBP0|SPAST_HUMAN Spastin OS=Homo sapiens OX=9606 GN=SPAST PE=1 SV=1	Q9UBP0	SPAST	67 kDa	0.999319	10	1	0.017	21800000	18900000	18100000	16100000	15200000	15300000
769	TRUE	Empty	sp|P13073|COX41_HUMAN Cytochrome c oxidase subunit 4 isoform 1, mitochondrial OS=Homo sapiens OX=9606 GN=COX4I1 PE=1 SV=1	P13073	COX41	20 kDa	0.999111	10	1	0.017	681000000	705000000	609000000	778000000	802000000	795000000
770	TRUE	Empty	sp|P50454|SERPH_HUMAN Serpin H1 OS=Homo sapiens OX=9606 GN=SERPINH1 PE=1 SV=2	P50454	SERPH	46 kDa	0.999644	18	1	0.017	160000000	137000000	154000000	126000000	126000000	120000000
771	TRUE	Empty	sp|P18206|VINC_HUMAN Vinculin OS=Homo sapiens OX=9606 GN=VCL PE=1 SV=4	P18206	VINC	124 kDa	0.99958	38	1	0.017	328000000	311000000	353000000	291000000	280000000	278000000
772	TRUE	Empty	sp|Q14197|ICT1_HUMAN Peptidyl-tRNA hydrolase ICT1, mitochondrial OS=Homo sapiens OX=9606 GN=MRPL58 PE=1 SV=1	Q14197	ICT1	24 kDa	0.998854	6	1	0.017	37900000	44800000	41300000	49800000	49400000	51500000
773	TRUE	Empty	sp|Q9Y3C6|PPIL1_HUMAN Peptidyl-prolyl cis-trans isomerase-like 1 OS=Homo sapiens OX=9606 GN=PPIL1 PE=1 SV=1	Q9Y3C6	PPIL1	18 kDa	0.999176	5	1	0.017	56800000	64700000	54200000	73300000	70700000	78100000
774	TRUE	Empty	sp|Q86UU1|PHLB1_HUMAN Pleckstrin homology-like domain family B member 1 OS=Homo sapiens OX=9606 GN=PHLDB1 PE=1 SV=1	Q86UU1	PHLB1	151 kDa	0.998988	9	1	0.017	5130000	4370000	5480000	3950000	3520000	3650000
775	TRUE	Empty	sp|Q9Y6M5|ZNT1_HUMAN Zinc transporter 1 OS=Homo sapiens OX=9606 GN=SLC30A1 PE=1 SV=3	Q9Y6M5	ZNT1	55 kDa	0.996553	3	1	0.017	3160000	3140000	3030000	3390000	3770000	3510000
776	TRUE	Empty	sp|P28838|AMPL_HUMAN Cytosol aminopeptidase OS=Homo sapiens OX=9606 GN=LAP3 PE=1 SV=3	P28838	AMPL	56 kDa	0.999358	25	1	0.017	488000000	444000000	455000000	416000000	413000000	411000000
777	TRUE	Empty	sp|Q13951|PEBB_HUMAN Core-binding factor subunit beta OS=Homo sapiens OX=9606 GN=CBFB PE=1 SV=2	Q13951	PEBB	22 kDa	0.999429	4	1	0.018	19300000	16300000	16900000	22000000	21600000	21000000
778	TRUE	Empty	sp|Q06203|PUR1_HUMAN Amidophosphoribosyltransferase OS=Homo sapiens OX=9606 GN=PPAT PE=1 SV=1	Q06203	PUR1	57 kDa	0.999365	18	1	0.018	296000000	297000000	304000000	290000000	280000000	282000000
779	TRUE	Empty	sp|P36639|8ODP_HUMAN Oxidized purine nucleoside triphosphate hydrolase OS=Homo sapiens OX=9606 GN=NUDT1 PE=1 SV=4	P36639	8ODP	18 kDa	0.998732	4	1	0.018	6480000	12400000	6850000	18000000	19600000	17900000
780	TRUE	Empty	sp|P31153|METK2_HUMAN S-adenosylmethionine synthase isoform type-2 OS=Homo sapiens OX=9606 GN=MAT2A PE=1 SV=1	P31153	METK2	44 kDa	0.999593	12	1	0.018	216000000	203000000	190000000	231000000	258000000	247000000
781	TRUE	Empty	sp|Q9NRY4|RHG35_HUMAN Rho GTPase-activating protein 35 OS=Homo sapiens OX=9606 GN=ARHGAP35 PE=1 SV=3	Q9NRY4	RHG35	171 kDa	0.999212	15	1	0.018	20400000	20300000	23000000	17600000	18300000	18000000
782	TRUE	Empty	sp|Q8WUI4|HDAC7_HUMAN Histone deacetylase 7 OS=Homo sapiens OX=9606 GN=HDAC7 PE=1 SV=2	Q8WUI4	HDAC7	103 kDa	0.99695	3	1	0.018	683000	702000	514000	899000	1070000	1230000
783	TRUE	Empty	sp|Q8NEW0|ZNT7_HUMAN Zinc transporter 7 OS=Homo sapiens OX=9606 GN=SLC30A7 PE=2 SV=1	Q8NEW0	ZNT7	42 kDa	0.998973	5	1	0.018	16300000	18400000	20400000	13800000	14500000	12900000
784	TRUE	Empty	sp|Q4G176|ACSF3_HUMAN Malonate--CoA ligase ACSF3, mitochondrial OS=Homo sapiens OX=9606 GN=ACSF3 PE=1 SV=3	Q4G176	ACSF3	64 kDa	0.999397	6	1	0.018	6700000	6420000	7500000	5680000	5800000	5660000
785	TRUE	Empty	sp|P42704|LPPRC_HUMAN Leucine-rich PPR motif-containing protein, mitochondrial OS=Homo sapiens OX=9606 GN=LRPPRC PE=1 SV=3	P42704	LPPRC	158 kDa	0.999681	76	1	0.018	2880000000	2750000000	2850000000	2550000000	2650000000	2460000000
786	TRUE	Empty	sp|P17029|ZKSC1_HUMAN Zinc finger protein with KRAB and SCAN domains 1 OS=Homo sapiens OX=9606 GN=ZKSCAN1 PE=1 SV=3	P17029	ZKSC1	64 kDa	0.997888	2	1	0.018	3010000	2920000	3140000	2740000	2600000	2440000
787	TRUE	Empty	sp|Q9H5K3|SG196_HUMAN Protein O-mannose kinase OS=Homo sapiens OX=9606 GN=POMK PE=1 SV=1	Q9H5K3	SG196	40 kDa	0.999016	6	1	0.018	9420000	8980000	7570000	6120000	6760000	5520000
788	TRUE	Empty	sp|P30260|CDC27_HUMAN Cell division cycle protein 27 homolog OS=Homo sapiens OX=9606 GN=CDC27 PE=1 SV=2	P30260	CDC27	92 kDa	0.999229	11	1	0.018	61900000	58200000	64500000	50000000	54800000	53200000
789	TRUE	Empty	sp|Q8IX90|SKA3_HUMAN Spindle and kinetochore-associated protein 3 OS=Homo sapiens OX=9606 GN=SKA3 PE=1 SV=2	Q8IX90	SKA3	46 kDa	0.998062	4	1	0.018	8220000	7180000	6230000	15900000	12600000	10300000
790	TRUE	Empty	sp|O43592|XPOT_HUMAN Exportin-T OS=Homo sapiens OX=9606 GN=XPOT PE=1 SV=2	O43592	XPOT	110 kDa	0.999515	20	1	0.018	231000000	217000000	265000000	193000000	184000000	174000000
791	TRUE	Empty	sp|Q92558|WASF1_HUMAN Wiskott-Aldrich syndrome protein family member 1 OS=Homo sapiens OX=9606 GN=WASF1 PE=1 SV=1	Q92558	WASF1	62 kDa	0.999125	6	1	0.018	11500000	11300000	10500000	8780000	9940000	8980000
792	TRUE	Empty	sp|Q9ULP0|NDRG4_HUMAN Protein NDRG4 OS=Homo sapiens OX=9606 GN=NDRG4 PE=1 SV=2	Q9ULP0	NDRG4	38 kDa	0.998351	3	1	0.018	5460000	5990000	5240000	6810000	6330000	6780000
793	TRUE	Empty	sp|Q9NP81|SYSM_HUMAN Serine--tRNA ligase, mitochondrial OS=Homo sapiens OX=9606 GN=SARS2 PE=1 SV=1	Q9NP81	SYSM	58 kDa	0.999443	15	1	0.018	39500000	37000000	39000000	33500000	34200000	30200000
794	TRUE	Empty	sp|O15372|EIF3H_HUMAN Eukaryotic translation initiation factor 3 subunit H OS=Homo sapiens OX=9606 GN=EIF3H PE=1 SV=1	O15372	EIF3H	40 kDa	0.999164	9	1	0.018	97600000	115000000	79000000	152000000	140000000	154000000
795	TRUE	Empty	sp|Q9H479|FN3K_HUMAN Fructosamine-3-kinase OS=Homo sapiens OX=9606 GN=FN3K PE=1 SV=1	Q9H479	FN3K	35 kDa	0.999162	3	1	0.018	11700000	9870000	12800000	8400000	8670000	7750000
796	TRUE	Empty	sp|Q2VPK5|CTU2_HUMAN Cytoplasmic tRNA 2-thiolation protein 2 OS=Homo sapiens OX=9606 GN=CTU2 PE=1 SV=1	Q2VPK5	CTU2	56 kDa	0.998855	5	1	0.018	5110000	5060000	3980000	6380000	7840000	6730000
797	TRUE	Empty	sp|Q9ULX3|NOB1_HUMAN RNA-binding protein NOB1 OS=Homo sapiens OX=9606 GN=NOB1 PE=1 SV=1	Q9ULX3	NOB1	47 kDa	0.999081	4	1	0.018	10900000	9650000	8930000	11900000	12700000	12500000
798	TRUE	Empty	sp|P18887|XRCC1_HUMAN DNA repair protein XRCC1 OS=Homo sapiens OX=9606 GN=XRCC1 PE=1 SV=2	P18887	XRCC1	69 kDa	0.999303	9	1	0.018	48700000	58500000	52300000	64000000	67400000	65500000
799	TRUE	Empty	sp|Q9BXP2|S12A9_HUMAN Solute carrier family 12 member 9 OS=Homo sapiens OX=9606 GN=SLC12A9 PE=1 SV=1	Q9BXP2	S12A9	96 kDa	0.997624	3	1	0.018	3010000	2540000	3080000	2260000	2110000	1850000
800	TRUE	Empty	sp|Q01780|EXOSX_HUMAN Exosome component 10 OS=Homo sapiens OX=9606 GN=EXOSC10 PE=1 SV=2	Q01780	EXOSX	101 kDa	0.999597	22	1	0.018	88300000	84400000	87500000	82800000	80800000	81400000
801	TRUE	Empty	sp|O94906|PRP6_HUMAN Pre-mRNA-processing factor 6 OS=Homo sapiens OX=9606 GN=PRPF6 PE=1 SV=1	O94906	PRP6	107 kDa	0.999357	32	1	0.018	194000000	207000000	217000000	176000000	178000000	184000000
802	TRUE	Empty	sp|P61457|PHS_HUMAN Pterin-4-alpha-carbinolamine dehydratase OS=Homo sapiens OX=9606 GN=PCBD1 PE=1 SV=2	P61457	PHS	12 kDa	0.998954	5	1	0.018	75500000	71700000	70100000	66400000	59700000	61800000
803	TRUE	Empty	sp|Q9H0E2|TOLIP_HUMAN Toll-interacting protein OS=Homo sapiens OX=9606 GN=TOLLIP PE=1 SV=1	Q9H0E2	TOLIP	30 kDa	0.998716	2	1	0.019	747000	822000	1040000	1260000	1440000	1230000
804	TRUE	Empty	sp|Q9NRK6|ABCBA_HUMAN ATP-binding cassette sub-family B member 10, mitochondrial OS=Homo sapiens OX=9606 GN=ABCB10 PE=1 SV=2	Q9NRK6	ABCBA	79 kDa	0.999175	11	1	0.019	15700000	14200000	17100000	12500000	13100000	12000000
805	TRUE	Empty	sp|Q9NVM6|DJC17_HUMAN DnaJ homolog subfamily C member 17 OS=Homo sapiens OX=9606 GN=DNAJC17 PE=1 SV=1	Q9NVM6	DJC17	35 kDa	0.997502	3	1	0.019	1610000	1480000	1830000	1320000	1090000	1170000
806	TRUE	Empty	sp|Q70CQ2|UBP34_HUMAN Ubiquitin carboxyl-terminal hydrolase 34 OS=Homo sapiens OX=9606 GN=USP34 PE=1 SV=2	Q70CQ2	UBP34	404 kDa	0.996606	5	1	0.019	1450000	1130000	1350000	837000	877000	1020000
807	TRUE	Empty	sp|O95486|SC24A_HUMAN Protein transport protein Sec24A OS=Homo sapiens OX=9606 GN=SEC24A PE=1 SV=2	O95486	SC24A	120 kDa	0.999387	12	1	0.019	22000000	20600000	17300000	27900000	31000000	25600000
808	TRUE	Empty	sp|O14735|CDIPT_HUMAN CDP-diacylglycerol--inositol 3-phosphatidyltransferase OS=Homo sapiens OX=9606 GN=CDIPT PE=1 SV=1	O14735	CDIPT	24 kDa	0.998626	5	1	0.019	49700000	46600000	55300000	42400000	40100000	41400000
809	TRUE	Empty	sp|Q96C90|PP14B_HUMAN Protein phosphatase 1 regulatory subunit 14B OS=Homo sapiens OX=9606 GN=PPP1R14B PE=1 SV=3	Q96C90	PP14B	16 kDa	0.999603	3	1	0.019	15200000	18200000	9280000	28100000	31600000	29700000
810	TRUE	Empty	sp|Q9Y6K9|NEMO_HUMAN NF-kappa-B essential modulator OS=Homo sapiens OX=9606 GN=IKBKG PE=1 SV=2	Q9Y6K9	NEMO	48 kDa	0.999065	6	1	0.019	13300000	11600000	14000000	9420000	10200000	10500000
811	TRUE	Empty	sp|Q9Y697|NFS1_HUMAN Cysteine desulfurase, mitochondrial OS=Homo sapiens OX=9606 GN=NFS1 PE=1 SV=3	Q9Y697	NFS1	50 kDa	0.999452	7	1	0.019	13900000	11700000	13300000	10700000	9990000	9020000
812	TRUE	Empty	sp|Q6PCE3|PGM2L_HUMAN Glucose 1,6-bisphosphate synthase OS=Homo sapiens OX=9606 GN=PGM2L1 PE=1 SV=3	Q6PCE3	PGM2L	70 kDa	0.996093	5	1	0.019	4570000	4310000	5390000	3690000	3660000	3660000
813	TRUE	Empty	sp|O75844|FACE1_HUMAN CAAX prenyl protease 1 homolog OS=Homo sapiens OX=9606 GN=ZMPSTE24 PE=1 SV=2	O75844	FACE1	55 kDa	0.999376	7	1	0.019	35500000	37100000	40800000	45000000	43800000	43800000
814	TRUE	Empty	sp|P15586|GNS_HUMAN N-acetylglucosamine-6-sulfatase OS=Homo sapiens OX=9606 GN=GNS PE=1 SV=3	P15586	GNS	62 kDa	0.999276	10	1	0.019	78500000	79000000	98100000	64300000	59800000	65000000
815	TRUE	Empty	sp|Q8WXX5|DNJC9_HUMAN DnaJ homolog subfamily C member 9 OS=Homo sapiens OX=9606 GN=DNAJC9 PE=1 SV=1	Q8WXX5	DNJC9	30 kDa	0.9994	11	1	0.019	113000000	109000000	113000000	96300000	104000000	94700000
816	TRUE	Empty	sp|Q9UNM6|PSD13_HUMAN 26S proteasome non-ATPase regulatory subunit 13 OS=Homo sapiens OX=9606 GN=PSMD13 PE=1 SV=2	Q9UNM6	PSD13	43 kDa	0.999398	20	1	0.019	266000000	270000000	276000000	253000000	245000000	231000000
817	TRUE	Empty	sp|Q2PZI1|D19L1_HUMAN Probable C-mannosyltransferase DPY19L1 OS=Homo sapiens OX=9606 GN=DPY19L1 PE=2 SV=1	Q2PZI1	D19L1	77 kDa	0.999331	6	1	0.019	12200000	10600000	13200000	9450000	9220000	9150000
818	TRUE	Empty	sp|P98172|EFNB1_HUMAN Ephrin-B1 OS=Homo sapiens OX=9606 GN=EFNB1 PE=1 SV=1	P98172	EFNB1	38 kDa	0.997368	2	1	0.019	1440000	705000	1180000	2410000	2980000	2250000
819	TRUE	Empty	sp|O14773|TPP1_HUMAN Tripeptidyl-peptidase 1 OS=Homo sapiens OX=9606 GN=TPP1 PE=1 SV=2	O14773	TPP1	61 kDa	0.996228	3	1	0.019	3320000	3610000	3470000	2890000	2280000	2710000
820	TRUE	Empty	sp|P35658|NU214_HUMAN Nuclear pore complex protein Nup214 OS=Homo sapiens OX=9606 GN=NUP214 PE=1 SV=2	P35658	NU214	214 kDa	0.999561	30	1	0.019	71100000	80000000	63500000	88900000	95200000	94700000
821	TRUE	Empty	sp|Q9BT09|CNPY3_HUMAN Protein canopy homolog 3 OS=Homo sapiens OX=9606 GN=CNPY3 PE=1 SV=1	Q9BT09	CNPY3	31 kDa	0.999425	6	1	0.019	11300000	10900000	10600000	13400000	11900000	13100000
822	TRUE	Empty	sp|Q9BW30|TPPP3_HUMAN Tubulin polymerization-promoting protein family member 3 OS=Homo sapiens OX=9606 GN=TPPP3 PE=1 SV=1	Q9BW30	TPPP3	19 kDa	0.999016	3	1	0.019	11700000	11500000	14100000	9350000	8520000	6980000
823	TRUE	Empty	sp|P49354|FNTA_HUMAN Protein farnesyltransferase/geranylgeranyltransferase type-1 subunit alpha OS=Homo sapiens OX=9606 GN=FNTA PE=1 SV=1	P49354	FNTA	44 kDa	0.999394	11	1	0.019	71200000	66100000	70000000	63700000	63300000	62900000
824	TRUE	Empty	sp|P62310|LSM3_HUMAN U6 snRNA-associated Sm-like protein LSm3 OS=Homo sapiens OX=9606 GN=LSM3 PE=1 SV=2	P62310	LSM3	12 kDa	0.99873	2	1	0.019	57400000	65800000	55500000	89000000	87400000	71800000
825	TRUE	Empty	sp|Q9HAS0|NJMU_HUMAN Protein Njmu-R1 OS=Homo sapiens OX=9606 GN=C17orf75 PE=1 SV=2	Q9HAS0	NJMU	45 kDa	0.996468	5	1	0.019	8600000	7130000	9070000	6500000	5780000	5800000
826	TRUE	Empty	sp|Q86SX6|GLRX5_HUMAN Glutaredoxin-related protein 5, mitochondrial OS=Homo sapiens OX=9606 GN=GLRX5 PE=1 SV=2	Q86SX6	GLRX5	17 kDa	0.999177	2	1	0.02	13200000	13000000	11000000	18000000	17400000	15000000
827	TRUE	Empty	sp|P46778|RL21_HUMAN 60S ribosomal protein L21 OS=Homo sapiens OX=9606 GN=RPL21 PE=1 SV=2	P46778	RL21	19 kDa	0.999274	7	1	0.02	306000000	300000000	262000000	374000000	357000000	341000000
828	TRUE	Empty	sp|Q9Y580|RBM7_HUMAN RNA-binding protein 7 OS=Homo sapiens OX=9606 GN=RBM7 PE=1 SV=1	Q9Y580	RBM7	31 kDa	0.999064	6	1	0.02	5910000	6000000	4730000	7910000	7170000	8710000
829	TRUE	Empty	sp|O75414|NDK6_HUMAN Nucleoside diphosphate kinase 6 OS=Homo sapiens OX=9606 GN=NME6 PE=1 SV=3	O75414	NDK6	21 kDa	0.996237	2	1	0.02	412000	612000	267000	966000	1040000	1480000
830	TRUE	Empty	sp|Q8WY21|SORC1_HUMAN VPS10 domain-containing receptor SorCS1 OS=Homo sapiens OX=9606 GN=SORCS1 PE=1 SV=3	Q8WY21	SORC1	130 kDa	0.998658	8	1	0.02	8090000	8160000	10900000	5980000	5820000	6460000
831	TRUE	Empty	sp|Q7Z2E3|APTX_HUMAN Aprataxin OS=Homo sapiens OX=9606 GN=APTX PE=1 SV=2	Q7Z2E3	APTX	41 kDa	0.998649	3	1	0.02	3120000	2830000	3440000	2470000	2500000	2560000
832	TRUE	Empty	sp|O14531|DPYL4_HUMAN Dihydropyrimidinase-related protein 4 OS=Homo sapiens OX=9606 GN=DPYSL4 PE=1 SV=2	O14531	DPYL4	62 kDa	0.99928	5	1	0.02	93200000	84000000	93000000	77400000	70400000	78000000
833	TRUE	Empty	sp|Q9NX00|TM160_HUMAN Transmembrane protein 160 OS=Homo sapiens OX=9606 GN=TMEM160 PE=1 SV=1	Q9NX00	TM160	20 kDa	0.995785	2	1	0.02	15800000	14100000	16300000	12100000	10500000	12700000
834	TRUE	Empty	sp|O95185|UNC5C_HUMAN Netrin receptor UNC5C OS=Homo sapiens OX=9606 GN=UNC5C PE=1 SV=2	O95185	UNC5C	103 kDa	0.998678	12	1	0.02	17000000	18300000	19900000	15400000	13800000	12400000
835	TRUE	Empty	sp|Q9Y3D3|RT16_HUMAN 28S ribosomal protein S16, mitochondrial OS=Homo sapiens OX=9606 GN=MRPS16 PE=1 SV=1	Q9Y3D3	RT16	15 kDa	0.999439	2	1	0.02	31600000	27700000	32800000	24100000	23200000	25900000
836	TRUE	Empty	sp|Q9BV68|RN126_HUMAN E3 ubiquitin-protein ligase RNF126 OS=Homo sapiens OX=9606 GN=RNF126 PE=1 SV=2	Q9BV68	RN126	34 kDa	0.999612	2	1	0.02	2530000	3490000	3140000	4350000	4180000	4490000
837	TRUE	Empty	sp|Q9H9A5|CNO10_HUMAN CCR4-NOT transcription complex subunit 10 OS=Homo sapiens OX=9606 GN=CNOT10 PE=1 SV=1	Q9H9A5	CNO10	82 kDa	0.998691	6	1	0.02	6560000	6550000	7810000	4990000	5770000	5040000
838	TRUE	Empty	Group of sp|Q9BTL3|RAMAC_HUMAN RNA guanine-N7 methyltransferase activating subunit OS=Homo sapiens OX=9606 GN=RAMAC PE=1 SV=1	Q9BTL3	RAMAC		0.996745	3	1	0.02	6150000	6450000	5030000	8510000	7450000	8260000
839	TRUE	Empty	sp|P54709|AT1B3_HUMAN Sodium/potassium-transporting ATPase subunit beta-3 OS=Homo sapiens OX=9606 GN=ATP1B3 PE=1 SV=1	P54709	AT1B3	32 kDa	0.999237	10	1	0.021	178000000	159000000	153000000	195000000	214000000	194000000
840	TRUE	Empty	sp|Q9BSC4|NOL10_HUMAN Nucleolar protein 10 OS=Homo sapiens OX=9606 GN=NOL10 PE=1 SV=1	Q9BSC4	NOL10	80 kDa	0.999079	16	1	0.021	66400000	63400000	70200000	57100000	58400000	60600000
841	TRUE	Empty	sp|O43396|TXNL1_HUMAN Thioredoxin-like protein 1 OS=Homo sapiens OX=9606 GN=TXNL1 PE=1 SV=3	O43396	TXNL1	32 kDa	0.999603	11	1	0.021	186000000	182000000	180000000	164000000	174000000	171000000
842	TRUE	Empty	sp|Q9NV66|TYW1_HUMAN S-adenosyl-L-methionine-dependent tRNA 4-demethylwyosine synthase TYW1 OS=Homo sapiens OX=9606 GN=TYW1 PE=2 SV=2	Q9NV66	TYW1	84 kDa	0.998815	3	1	0.021	1370000	1450000	1550000	1210000	1300000	1180000
843	TRUE	Empty	sp|Q8N573|OXR1_HUMAN Oxidation resistance protein 1 OS=Homo sapiens OX=9606 GN=OXR1 PE=1 SV=2	Q8N573	OXR1	98 kDa	0.999597	4	1	0.021	2830000	2300000	3570000	1770000	1850000	1700000
844	TRUE	Empty	sp|Q8TF68|ZN384_HUMAN Zinc finger protein 384 OS=Homo sapiens OX=9606 GN=ZNF384 PE=1 SV=2	Q8TF68	ZN384	63 kDa	0.998445	5	1	0.021	3920000	3590000	3160000	2400000	1580000	2300000
845	TRUE	Empty	sp|P67809|YBOX1_HUMAN Y-box-binding protein 1 OS=Homo sapiens OX=9606 GN=YBX1 PE=1 SV=3	P67809	YBOX1	36 kDa	0.999446	9	1	0.021	128000000	202000000	104000000	281000000	308000000	283000000
846	TRUE	Empty	sp|P52943|CRIP2_HUMAN Cysteine-rich protein 2 OS=Homo sapiens OX=9606 GN=CRIP2 PE=1 SV=1	P52943	CRIP2	22 kDa	0.998584	3	1	0.021	68000000	103000000	46400000	155000000	167000000	166000000
847	TRUE	Empty	sp|Q00059|TFAM_HUMAN Transcription factor A, mitochondrial OS=Homo sapiens OX=9606 GN=TFAM PE=1 SV=1	Q00059	TFAM	29 kDa	0.998797	10	1	0.021	84400000	89400000	93300000	81300000	76300000	76500000
848	TRUE	Empty	sp|Q9Y2G5|OFUT2_HUMAN GDP-fucose protein O-fucosyltransferase 2 OS=Homo sapiens OX=9606 GN=POFUT2 PE=1 SV=3	Q9Y2G5	OFUT2	50 kDa	0.998304	4	1	0.021	1440000	1510000	2330000	914000	1000000	978000
849	TRUE	Empty	sp|P12270|TPR_HUMAN Nucleoprotein TPR OS=Homo sapiens OX=9606 GN=TPR PE=1 SV=3	P12270	TPR	267 kDa	0.999649	70	1	0.021	517000000	500000000	555000000	458000000	455000000	475000000
850	TRUE	Empty	sp|P50479|PDLI4_HUMAN PDZ and LIM domain protein 4 OS=Homo sapiens OX=9606 GN=PDLIM4 PE=1 SV=2	P50479	PDLI4	35 kDa	0.999256	12	1	0.021	66000000	68300000	58400000	81600000	74400000	80200000
851	TRUE	Empty	sp|P28066|PSA5_HUMAN Proteasome subunit alpha type-5 OS=Homo sapiens OX=9606 GN=PSMA5 PE=1 SV=3	P28066	PSA5	26 kDa	0.99951	8	1	0.021	133000000	163000000	119000000	198000000	191000000	190000000
852	TRUE	Empty	sp|Q9H5N1|RABE2_HUMAN Rab GTPase-binding effector protein 2 OS=Homo sapiens OX=9606 GN=RABEP2 PE=1 SV=2	Q9H5N1	RABE2	64 kDa	0.995594	2	1	0.021	1410000	1370000	1100000	872000	761000	545000
853	TRUE	Empty	sp|P30085|KCY_HUMAN UMP-CMP kinase OS=Homo sapiens OX=9606 GN=CMPK1 PE=1 SV=3	P30085	KCY	22 kDa	0.999043	8	1	0.021	75800000	69800000	68400000	57900000	63700000	55400000
854	TRUE	Empty	sp|Q9NZE8|RM35_HUMAN 39S ribosomal protein L35, mitochondrial OS=Homo sapiens OX=9606 GN=MRPL35 PE=1 SV=3	Q9NZE8	RM35	22 kDa	0.997558	2	1	0.021	3420000	4410000	2980000	5200000	5560000	5780000
855	TRUE	Empty	sp|Q8WY22|BRI3B_HUMAN BRI3-binding protein OS=Homo sapiens OX=9606 GN=BRI3BP PE=1 SV=1	Q8WY22	BRI3B	28 kDa	0.998841	2	1	0.022	5060000	5470000	4760000	4220000	4350000	3780000
856	TRUE	Empty	sp|Q9H6H4|REEP4_HUMAN Receptor expression-enhancing protein 4 OS=Homo sapiens OX=9606 GN=REEP4 PE=1 SV=1	Q9H6H4	REEP4	29 kDa	0.998766	3	1	0.022	3210000	2540000	3310000	2270000	2080000	1860000
857	TRUE	Empty	sp|Q92692|NECT2_HUMAN Nectin-2 OS=Homo sapiens OX=9606 GN=NECTIN2 PE=1 SV=1	Q92692	NECT2	58 kDa	0.999096	2	1	0.022	2380000	2780000	1530000	4790000	5430000	3800000
858	TRUE	Empty	sp|Q15397|PUM3_HUMAN Pumilio homolog 3 OS=Homo sapiens OX=9606 GN=PUM3 PE=1 SV=3	Q15397	PUM3	74 kDa	0.999525	22	1	0.022	192000000	173000000	185000000	165000000	157000000	151000000
859	TRUE	Empty	sp|O60831|PRAF2_HUMAN PRA1 family protein 2 OS=Homo sapiens OX=9606 GN=PRAF2 PE=1 SV=1	O60831	PRAF2	19 kDa	0.998491	3	1	0.022	29800000	30600000	28900000	26900000	27500000	28200000
860	TRUE	Empty	sp|Q14203|DCTN1_HUMAN Dynactin subunit 1 OS=Homo sapiens OX=9606 GN=DCTN1 PE=1 SV=3	Q14203	DCTN1	142 kDa	0.999699	40	1	0.022	178000000	172000000	181000000	169000000	165000000	163000000
861	TRUE	Empty	sp|Q16795|NDUA9_HUMAN NADH dehydrogenase [ubiquinone] 1 alpha subcomplex subunit 9, mitochondrial OS=Homo sapiens OX=9606 GN=NDUFA9 PE=1 SV=2	Q16795	NDUA9	43 kDa	0.9992	17	1	0.022	219000000	210000000	202000000	229000000	235000000	226000000
862	TRUE	Empty	sp|Q96EY1|DNJA3_HUMAN DnaJ homolog subfamily A member 3, mitochondrial OS=Homo sapiens OX=9606 GN=DNAJA3 PE=1 SV=2	Q96EY1	DNJA3	52 kDa	0.999474	14	1	0.022	124000000	116000000	121000000	108000000	112000000	112000000
863	TRUE	Empty	sp|P55084|ECHB_HUMAN Trifunctional enzyme subunit beta, mitochondrial OS=Homo sapiens OX=9606 GN=HADHB PE=1 SV=3	P55084	ECHB	51 kDa	0.999353	23	1	0.022	764000000	750000000	759000000	737000000	704000000	708000000
864	TRUE	Empty	sp|Q14694|UBP10_HUMAN Ubiquitin carboxyl-terminal hydrolase 10 OS=Homo sapiens OX=9606 GN=USP10 PE=1 SV=2	Q14694	UBP10	87 kDa	0.999389	15	1	0.022	165000000	154000000	148000000	172000000	183000000	179000000
865	TRUE	Empty	sp|P04632|CPNS1_HUMAN Calpain small subunit 1 OS=Homo sapiens OX=9606 GN=CAPNS1 PE=1 SV=1	P04632	CPNS1	28 kDa	0.999011	5	1	0.022	49600000	53800000	52100000	61600000	56200000	59200000
866	TRUE	Empty	sp|Q92905|CSN5_HUMAN COP9 signalosome complex subunit 5 OS=Homo sapiens OX=9606 GN=COPS5 PE=1 SV=4	Q92905	CSN5	38 kDa	0.999334	13	1	0.022	95000000	90000000	99800000	84100000	86200000	83700000
867	TRUE	Empty	sp|Q6ZSR9|YJ005_HUMAN Uncharacterized protein FLJ45252 OS=Homo sapiens OX=9606 PE=2 SV=2	Q6ZSR9	YJ005	38 kDa	0.998864	5	1	0.022	3030000	2830000	2030000	4170000	4360000	3890000
868	TRUE	Empty	sp|P11233|RALA_HUMAN Ras-related protein Ral-A OS=Homo sapiens OX=9606 GN=RALA PE=1 SV=1	P11233	RALA	24 kDa	0.999304	4	1	0.022	64500000	66900000	71000000	79000000	82800000	74300000
869	TRUE	Empty	sp|Q8NCB2|CAMKV_HUMAN CaM kinase-like vesicle-associated protein OS=Homo sapiens OX=9606 GN=CAMKV PE=2 SV=2	Q8NCB2	CAMKV	54 kDa	0.99936	8	1	0.022	12000000	11600000	13600000	8120000	8930000	10300000
870	TRUE	Empty	sp|Q99471|PFD5_HUMAN Prefoldin subunit 5 OS=Homo sapiens OX=9606 GN=PFDN5 PE=1 SV=2	Q99471	PFD5	17 kDa	0.999153	7	1	0.022	210000000	217000000	203000000	191000000	197000000	196000000
871	TRUE	Empty	sp|Q96RE7|NACC1_HUMAN Nucleus accumbens-associated protein 1 OS=Homo sapiens OX=9606 GN=NACC1 PE=1 SV=1	Q96RE7	NACC1	57 kDa	0.99911	10	1	0.022	21500000	21100000	20200000	19400000	18500000	19500000
872	TRUE	Empty	sp|Q92616|GCN1_HUMAN eIF-2-alpha kinase activator GCN1 OS=Homo sapiens OX=9606 GN=GCN1 PE=1 SV=6	Q92616	GCN1	293 kDa	0.999608	115	1	0.022	1190000000	1080000000	1150000000	981000000	1040000000	937000000
873	TRUE	Empty	sp|Q32P28|P3H1_HUMAN Prolyl 3-hydroxylase 1 OS=Homo sapiens OX=9606 GN=P3H1 PE=1 SV=2	Q32P28	P3H1	83 kDa	0.998952	10	1	0.022	25700000	25100000	23900000	20400000	22900000	20200000
874	TRUE	Empty	sp|Q13686|ALKB1_HUMAN Nucleic acid dioxygenase ALKBH1 OS=Homo sapiens OX=9606 GN=ALKBH1 PE=1 SV=2	Q13686	ALKB1	44 kDa	0.999297	2	1	0.022	1520000	1660000	1110000	2170000	2130000	2380000
875	TRUE	Empty	sp|O60493|SNX3_HUMAN Sorting nexin-3 OS=Homo sapiens OX=9606 GN=SNX3 PE=1 SV=3	O60493	SNX3	19 kDa	0.999164	6	1	0.022	170000000	147000000	157000000	185000000	182000000	183000000
876	TRUE	Empty	sp|P83731|RL24_HUMAN 60S ribosomal protein L24 OS=Homo sapiens OX=9606 GN=RPL24 PE=1 SV=1	P83731	RL24	18 kDa	0.997786	6	1	0.022	509000000	468000000	466000000	536000000	566000000	532000000
877	TRUE	Empty	sp|Q12972|PP1R8_HUMAN Nuclear inhibitor of protein phosphatase 1 OS=Homo sapiens OX=9606 GN=PPP1R8 PE=1 SV=2	Q12972	PP1R8	38 kDa	0.999335	6	1	0.022	21400000	20700000	21100000	18500000	16800000	19200000
878	TRUE	Empty	sp|Q8N543|OGFD1_HUMAN Prolyl 3-hydroxylase OGFOD1 OS=Homo sapiens OX=9606 GN=OGFOD1 PE=1 SV=1	Q8N543	OGFD1	63 kDa	0.998853	12	1	0.022	42600000	39000000	41300000	45200000	45400000	48200000
879	TRUE	Empty	sp|O15269|SPTC1_HUMAN Serine palmitoyltransferase 1 OS=Homo sapiens OX=9606 GN=SPTLC1 PE=1 SV=1	O15269	SPTC1	53 kDa	0.999236	5	1	0.022	10700000	15800000	11200000	18900000	20400000	19100000
880	TRUE	Empty	sp|A5PLL7|PDES1_HUMAN Plasmanylethanolamine desaturase OS=Homo sapiens OX=9606 GN=PEDS1 PE=1 SV=3	A5PLL7	PDES1	31 kDa	0.997056	2	1	0.022	4000000	4000000	4620000	2830000	3520000	3160000
881	TRUE	Empty	sp|Q5T4S7|UBR4_HUMAN E3 ubiquitin-protein ligase UBR4 OS=Homo sapiens OX=9606 GN=UBR4 PE=1 SV=1	Q5T4S7	UBR4	574 kDa	0.999556	56	1	0.022	135000000	131000000	146000000	120000000	120000000	109000000
882	TRUE	Empty	sp|Q9NZ52|GGA3_HUMAN ADP-ribosylation factor-binding protein GGA3 OS=Homo sapiens OX=9606 GN=GGA3 PE=1 SV=1	Q9NZ52	GGA3	78 kDa	0.998446	6	1	0.022	6610000	6320000	6790000	5880000	5910000	6160000
883	TRUE	Empty	sp|Q9BV86|NTM1A_HUMAN N-terminal Xaa-Pro-Lys N-methyltransferase 1 OS=Homo sapiens OX=9606 GN=NTMT1 PE=1 SV=3	Q9BV86	NTM1A	25 kDa	0.999542	6	1	0.023	57000000	53100000	52800000	71600000	96700000	71300000
884	TRUE	Empty	sp|Q6ZXV5|TMTC3_HUMAN Protein O-mannosyl-transferase TMTC3 OS=Homo sapiens OX=9606 GN=TMTC3 PE=1 SV=2	Q6ZXV5	TMTC3	104 kDa	0.999424	8	1	0.023	47400000	44100000	48700000	41500000	37700000	41100000
885	TRUE	Empty	sp|Q96NB3|ZN830_HUMAN Zinc finger protein 830 OS=Homo sapiens OX=9606 GN=ZNF830 PE=1 SV=2	Q96NB3	ZN830	42 kDa	0.999461	8	1	0.023	23800000	25800000	28200000	16200000	19600000	20700000
886	TRUE	Empty	sp|Q9UI14|PRAF1_HUMAN Prenylated Rab acceptor protein 1 OS=Homo sapiens OX=9606 GN=RABAC1 PE=1 SV=1	Q9UI14	PRAF1	21 kDa	0.99848	2	1	0.023	922000	2320000	695000	4810000	3670000	6790000
887	TRUE	Empty	sp|Q8N8A6|DDX51_HUMAN ATP-dependent RNA helicase DDX51 OS=Homo sapiens OX=9606 GN=DDX51 PE=1 SV=3	Q8N8A6	DDX51	72 kDa	0.999167	11	1	0.023	24200000	24500000	26400000	21100000	20400000	22800000
888	TRUE	Empty	sp|P56385|ATP5I_HUMAN ATP synthase subunit e, mitochondrial OS=Homo sapiens OX=9606 GN=ATP5ME PE=1 SV=2	P56385	ATP5I	8 kDa	0.997887	3	1	0.023	98700000	129000000	78100000	175000000	159000000	182000000
889	TRUE	Empty	sp|Q9Y6W5|WASF2_HUMAN Wiskott-Aldrich syndrome protein family member 2 OS=Homo sapiens OX=9606 GN=WASF2 PE=1 SV=3	Q9Y6W5	WASF2	54 kDa	0.99885	3	1	0.023	7210000	7330000	6900000	7830000	7540000	7850000
890	TRUE	Empty	sp|Q75T13|PGAP1_HUMAN GPI inositol-deacylase OS=Homo sapiens OX=9606 GN=PGAP1 PE=1 SV=1	Q75T13	PGAP1	105 kDa	0.999278	6	1	0.023	13800000	13300000	14900000	8770000	11200000	7430000
891	TRUE	Empty	sp|Q9UHB7|AFF4_HUMAN AF4/FMR2 family member 4 OS=Homo sapiens OX=9606 GN=AFF4 PE=1 SV=1	Q9UHB7	AFF4	127 kDa	0.999057	7	1	0.023	9210000	9440000	9730000	8250000	8930000	8250000
892	TRUE	Empty	sp|P04080|CYTB_HUMAN Cystatin-B OS=Homo sapiens OX=9606 GN=CSTB PE=1 SV=2	P04080	CYTB	11 kDa	0.999492	4	1	0.023	58300000	67800000	62400000	81400000	78100000	71900000
893	TRUE	Empty	sp|Q13442|HAP28_HUMAN 28 kDa heat- and acid-stable phosphoprotein OS=Homo sapiens OX=9606 GN=PDAP1 PE=1 SV=1	Q13442	HAP28	21 kDa	0.999142	6	1	0.023	142000000	147000000	131000000	162000000	165000000	155000000
894	TRUE	Empty	sp|Q96DA6|TIM14_HUMAN Mitochondrial import inner membrane translocase subunit TIM14 OS=Homo sapiens OX=9606 GN=DNAJC19 PE=1 SV=3	Q96DA6	TIM14	12 kDa	0.998371	4	1	0.023	32400000	34700000	35600000	29900000	26700000	29900000
895	TRUE	Empty	sp|Q8NB49|AT11C_HUMAN Phospholipid-transporting ATPase IG OS=Homo sapiens OX=9606 GN=ATP11C PE=1 SV=3	Q8NB49	AT11C	129 kDa	0.998589	11	1	0.023	5500000	5380000	6860000	4020000	3970000	4670000
896	TRUE	Empty	sp|O15042|SR140_HUMAN U2 snRNP-associated SURP motif-containing protein OS=Homo sapiens OX=9606 GN=U2SURP PE=1 SV=2	O15042	SR140	118 kDa	0.999499	21	1	0.023	166000000	173000000	173000000	144000000	153000000	160000000
897	TRUE	Empty	sp|O15347|HMGB3_HUMAN High mobility group protein B3 OS=Homo sapiens OX=9606 GN=HMGB3 PE=1 SV=4	O15347	HMGB3	23 kDa	0.999129	7	1	0.023	190000000	186000000	203000000	172000000	165000000	177000000
898	TRUE	Empty	sp|Q9NUG6|PDRG1_HUMAN p53 and DNA damage-regulated protein 1 OS=Homo sapiens OX=9606 GN=PDRG1 PE=1 SV=2	Q9NUG6	PDRG1	16 kDa	0.998657	2	1	0.023	11800000	11400000	12400000	9790000	10900000	9690000
899	TRUE	Empty	sp|P41236|IPP2_HUMAN Protein phosphatase inhibitor 2 OS=Homo sapiens OX=9606 GN=PPP1R2 PE=1 SV=2	P41236	IPP2	23 kDa	0.999207	3	1	0.023	7490000	9180000	8580000	10500000	11500000	10300000
900	TRUE	Empty	sp|Q13630|FCL_HUMAN GDP-L-fucose synthase OS=Homo sapiens OX=9606 GN=GFUS PE=1 SV=1	Q13630	FCL	36 kDa	0.999646	8	1	0.023	52500000	56700000	54000000	50400000	49700000	47900000
901	TRUE	Empty	sp|Q9BUN8|DERL1_HUMAN Derlin-1 OS=Homo sapiens OX=9606 GN=DERL1 PE=1 SV=1	Q9BUN8	DERL1	29 kDa	0.998451	3	1	0.023	47000000	53500000	47000000	61600000	64500000	56200000
902	TRUE	Empty	sp|Q9H0W9|CK054_HUMAN Ester hydrolase C11orf54 OS=Homo sapiens OX=9606 GN=C11orf54 PE=1 SV=1	Q9H0W9	CK054	35 kDa	0.999452	5	1	0.023	21900000	23400000	26700000	19500000	19000000	19600000
903	TRUE	Empty	sp|P60520|GBRL2_HUMAN Gamma-aminobutyric acid receptor-associated protein-like 2 OS=Homo sapiens OX=9606 GN=GABARAPL2 PE=1 SV=1	P60520	GBRL2	14 kDa	0.999045	4	1	0.023	22700000	19900000	18000000	25100000	31300000	28300000
904	TRUE	Empty	sp|P07320|CRGD_HUMAN Gamma-crystallin D OS=Homo sapiens OX=9606 GN=CRYGD PE=1 SV=3	P07320	CRGD	21 kDa	0.999446	6	1	0.023	38500000	38300000	45600000	33700000	30000000	32500000
905	TRUE	Empty	sp|O75436|VP26A_HUMAN Vacuolar protein sorting-associated protein 26A OS=Homo sapiens OX=9606 GN=VPS26A PE=1 SV=2	O75436	VP26A	38 kDa	0.999486	11	1	0.023	80500000	80500000	87200000	94300000	89700000	96300000
906	TRUE	Empty	sp|P49757|NUMB_HUMAN Protein numb homolog OS=Homo sapiens OX=9606 GN=NUMB PE=1 SV=2	P49757	NUMB	71 kDa	0.999577	9	1	0.023	21900000	24800000	17000000	31400000	30700000	31400000
907	TRUE	Empty	sp|P42345|MTOR_HUMAN Serine/threonine-protein kinase mTOR OS=Homo sapiens OX=9606 GN=MTOR PE=1 SV=1	P42345	MTOR	289 kDa	0.999263	25	1	0.023	29900000	28900000	33100000	26500000	26700000	25500000
908	TRUE	Empty	sp|Q96GY0|ZC21A_HUMAN Zinc finger C2HC domain-containing protein 1A OS=Homo sapiens OX=9606 GN=ZC2HC1A PE=1 SV=2	Q96GY0	ZC21A	35 kDa	0.997914	4	1	0.023	13400000	12500000	13100000	10300000	11800000	11100000
909	TRUE	Empty	sp|O15121|DEGS1_HUMAN Sphingolipid delta(4)-desaturase DES1 OS=Homo sapiens OX=9606 GN=DEGS1 PE=1 SV=1	O15121	DEGS1	38 kDa	0.999326	4	1	0.024	8560000	6530000	6690000	10400000	10000000	9460000
910	TRUE	Empty	sp|P07311|ACYP1_HUMAN Acylphosphatase-1 OS=Homo sapiens OX=9606 GN=ACYP1 PE=1 SV=2	P07311	ACYP1	11 kDa	0.998392	4	1	0.024	2870000	3310000	4050000	2290000	2470000	2230000
911	TRUE	Empty	sp|P62942|FKB1A_HUMAN Peptidyl-prolyl cis-trans isomerase FKBP1A OS=Homo sapiens OX=9606 GN=FKBP1A PE=1 SV=2	P62942	FKB1A	12 kDa	0.999428	3	1	0.024	11500000	15300000	7700000	23900000	20500000	27000000
912	TRUE	Empty	sp|Q5U5X0|LYRM7_HUMAN Complex III assembly factor LYRM7 OS=Homo sapiens OX=9606 GN=LYRM7 PE=1 SV=1	Q5U5X0	LYRM7	12 kDa	0.999066	3	1	0.024	24900000	26300000	22500000	31400000	31300000	28000000
913	TRUE	Empty	sp|Q9H0P0|5NT3A_HUMAN Cytosolic 5'-nucleotidase 3A OS=Homo sapiens OX=9606 GN=NT5C3A PE=1 SV=3	Q9H0P0	5NT3A	38 kDa	0.999267	7	1	0.024	29800000	26600000	30500000	23700000	25500000	23400000
914	TRUE	Empty	sp|P62256|UBE2H_HUMAN Ubiquitin-conjugating enzyme E2 H OS=Homo sapiens OX=9606 GN=UBE2H PE=1 SV=1	P62256	UBE2H	21 kDa	0.99909	4	1	0.024	23000000	21400000	24000000	19600000	18600000	20500000
915	TRUE	Empty	sp|Q99497|PARK7_HUMAN Parkinson disease protein 7 OS=Homo sapiens OX=9606 GN=PARK7 PE=1 SV=2	Q99497	PARK7	20 kDa	0.999286	12	1	0.024	277000000	281000000	230000000	335000000	329000000	323000000
916	TRUE	Empty	sp|O00178|GTPB1_HUMAN GTP-binding protein 1 OS=Homo sapiens OX=9606 GN=GTPBP1 PE=1 SV=3	O00178	GTPB1	72 kDa	0.99928	16	1	0.024	122000000	115000000	117000000	124000000	129000000	126000000
917	TRUE	Empty	sp|Q9H6E4|CC134_HUMAN Coiled-coil domain-containing protein 134 OS=Homo sapiens OX=9606 GN=CCDC134 PE=1 SV=1	Q9H6E4	CC134	27 kDa	0.999232	8	1	0.024	41900000	40100000	48200000	34300000	32300000	36400000
918	TRUE	Empty	sp|Q05209|PTN12_HUMAN Tyrosine-protein phosphatase non-receptor type 12 OS=Homo sapiens OX=9606 GN=PTPN12 PE=1 SV=3	Q05209	PTN12	88 kDa	0.999108	11	1	0.024	7750000	8150000	6720000	9560000	9000000	9410000
919	TRUE	Empty	sp|Q9Y664|KPTN_HUMAN KICSTOR complex protein kaptin OS=Homo sapiens OX=9606 GN=KPTN PE=1 SV=2	Q9Y664	KPTN	48 kDa	0.998469	2	1	0.024	235000	703000	127000	1580000	1600000	1690000
920	TRUE	Empty	sp|O00267|SPT5H_HUMAN Transcription elongation factor SPT5 OS=Homo sapiens OX=9606 GN=SUPT5H PE=1 SV=1	O00267	SPT5H	121 kDa	0.999538	27	1	0.024	113000000	112000000	118000000	108000000	105000000	108000000
921	TRUE	Empty	sp|Q92665|RT31_HUMAN 28S ribosomal protein S31, mitochondrial OS=Homo sapiens OX=9606 GN=MRPS31 PE=1 SV=3	Q92665	RT31	45 kDa	0.999555	9	1	0.024	71100000	65000000	75100000	60100000	61300000	57200000
922	TRUE	Empty	sp|Q9H267|VP33B_HUMAN Vacuolar protein sorting-associated protein 33B OS=Homo sapiens OX=9606 GN=VPS33B PE=1 SV=2	Q9H267	VP33B	71 kDa	0.99908	15	1	0.024	9120000	7970000	10700000	6850000	6890000	6580000
923	TRUE	Empty	sp|Q9GZT3|SLIRP_HUMAN SRA stem-loop-interacting RNA-binding protein, mitochondrial OS=Homo sapiens OX=9606 GN=SLIRP PE=1 SV=1	Q9GZT3	SLIRP	12 kDa	0.998942	8	1	0.024	217000000	207000000	216000000	198000000	181000000	194000000
924	TRUE	Empty	sp|Q9H9Q2|CSN7B_HUMAN COP9 signalosome complex subunit 7b OS=Homo sapiens OX=9606 GN=COPS7B PE=1 SV=1	Q9H9Q2	CSN7B	30 kDa	0.999475	6	1	0.024	96800000	103000000	98600000	90200000	85800000	78100000
925	TRUE	Empty	sp|Q9C0B0|UNK_HUMAN RING finger protein unkempt homolog OS=Homo sapiens OX=9606 GN=UNK PE=1 SV=2	Q9C0B0	UNK	88 kDa	0.998584	2	1	0.024	433000	522000	259000	745000	932000	869000
926	TRUE	Empty	sp|Q330K2|NDUF6_HUMAN NADH dehydrogenase (ubiquinone) complex I, assembly factor 6 OS=Homo sapiens OX=9606 GN=NDUFAF6 PE=1 SV=2	Q330K2	NDUF6	38 kDa	0.995717	2	1	0.024	1730000	1520000	1970000	1360000	1320000	1300000
927	TRUE	Empty	sp|O15446|RPA34_HUMAN DNA-directed RNA polymerase I subunit RPA34 OS=Homo sapiens OX=9606 GN=POLR1G PE=1 SV=1	O15446	RPA34	55 kDa	0.999732	11	1	0.024	85100000	82400000	76700000	66800000	64700000	73600000
928	TRUE	Empty	sp|P08962|CD63_HUMAN CD63 antigen OS=Homo sapiens OX=9606 GN=CD63 PE=1 SV=2	P08962	CD63	26 kDa	0.998188	2	1	0.024	76300000	73200000	82100000	63300000	50400000	61800000
929	TRUE	Empty	sp|P26374|RAE2_HUMAN Rab proteins geranylgeranyltransferase component A 2 OS=Homo sapiens OX=9606 GN=CHML PE=1 SV=2	P26374	RAE2	74 kDa	0.99856	2	1	0.024	932000	903000	886000	602000	704000	456000
930	TRUE	Empty	sp|Q9UKV3|ACINU_HUMAN Apoptotic chromatin condensation inducer in the nucleus OS=Homo sapiens OX=9606 GN=ACIN1 PE=1 SV=2	Q9UKV3	ACINU	152 kDa	0.999378	25	1	0.024	250000000	260000000	253000000	212000000	238000000	212000000
931	TRUE	Empty	sp|O43402|EMC8_HUMAN ER membrane protein complex subunit 8 OS=Homo sapiens OX=9606 GN=EMC8 PE=1 SV=1	O43402	EMC8	24 kDa	0.998305	2	1	0.025	416000	451000	279000	576000	775000	834000
932	TRUE	Empty	sp|Q9Y2P4|S27A6_HUMAN Long-chain fatty acid transport protein 6 OS=Homo sapiens OX=9606 GN=SLC27A6 PE=1 SV=1	Q9Y2P4	S27A6	70 kDa	0.998005	6	1	0.025	2110000	2240000	2580000	1760000	1630000	1270000
933	TRUE	Empty	sp|O43752|STX6_HUMAN Syntaxin-6 OS=Homo sapiens OX=9606 GN=STX6 PE=1 SV=1	O43752	STX6	29 kDa	0.999435	8	1	0.025	5700000	6280000	5410000	8230000	6770000	7370000
934	TRUE	Empty	sp|Q9Y291|RT33_HUMAN 28S ribosomal protein S33, mitochondrial OS=Homo sapiens OX=9606 GN=MRPS33 PE=1 SV=1	Q9Y291	RT33	13 kDa	0.998379	2	1	0.025	13900000	14800000	14600000	12800000	13000000	11600000
935	TRUE	Empty	sp|P78406|RAE1L_HUMAN mRNA export factor OS=Homo sapiens OX=9606 GN=RAE1 PE=1 SV=1	P78406	RAE1L	41 kDa	0.999416	13	1	0.025	58600000	65800000	61000000	71100000	68600000	70100000
936	TRUE	Empty	sp|Q15370|ELOB_HUMAN Elongin-B OS=Homo sapiens OX=9606 GN=ELOB PE=1 SV=1	Q15370	ELOB	13 kDa	0.99892	5	1	0.025	64100000	70100000	57400000	90200000	86100000	75600000
937	TRUE	Empty	sp|P57076|CF298_HUMAN Cilia- and flagella-associated protein 298 OS=Homo sapiens OX=9606 GN=CFAP298 PE=1 SV=1	P57076	CF298	33 kDa	0.999183	6	1	0.025	10700000	8930000	9610000	8340000	7270000	7200000
938	TRUE	Empty	sp|Q9BRK5|CAB45_HUMAN 45 kDa calcium-binding protein OS=Homo sapiens OX=9606 GN=SDF4 PE=1 SV=1	Q9BRK5	CAB45	42 kDa	0.999226	9	1	0.025	49800000	47200000	42600000	39100000	39400000	40000000
939	TRUE	Empty	sp|O00408|PDE2A_HUMAN cGMP-dependent 3',5'-cyclic phosphodiesterase OS=Homo sapiens OX=9606 GN=PDE2A PE=1 SV=1	O00408	PDE2A	106 kDa	0.997464	10	1	0.025	5390000	5130000	4900000	3760000	3910000	2750000
940	TRUE	Empty	sp|P0DKB5|TPBGL_HUMAN Trophoblast glycoprotein-like OS=Homo sapiens OX=9606 GN=TPBGL PE=3 SV=1	P0DKB5	TPBGL	40 kDa	0.999041	3	1	0.025	5070000	4100000	5130000	3770000	3630000	3560000
941	TRUE	Empty	sp|Q10713|MPPA_HUMAN Mitochondrial-processing peptidase subunit alpha OS=Homo sapiens OX=9606 GN=PMPCA PE=1 SV=2	Q10713	MPPA	58 kDa	0.999569	17	1	0.025	121000000	137000000	126000000	143000000	147000000	147000000
942	TRUE	Empty	sp|Q9P0T7|TMEM9_HUMAN Proton-transporting V-type ATPase complex assembly regulator TMEM9 OS=Homo sapiens OX=9606 GN=TMEM9 PE=1 SV=1	Q9P0T7	TMEM9	21 kDa	0.9994	2	1	0.025	7090000	7170000	6920000	7610000	7730000	8410000
943	TRUE	Empty	sp|Q99523|SORT_HUMAN Sortilin OS=Homo sapiens OX=9606 GN=SORT1 PE=1 SV=3	Q99523	SORT	92 kDa	0.999124	5	1	0.025	22900000	22500000	26200000	17900000	19300000	20500000
944	TRUE	Empty	sp|P63272|SPT4H_HUMAN Transcription elongation factor SPT4 OS=Homo sapiens OX=9606 GN=SUPT4H1 PE=1 SV=1	P63272	SPT4H	13 kDa	0.99937	2	1	0.025	8580000	6860000	7980000	6400000	5820000	5920000
945	TRUE	Empty	sp|O76031|CLPX_HUMAN ATP-dependent Clp protease ATP-binding subunit clpX-like, mitochondrial OS=Homo sapiens OX=9606 GN=CLPX PE=1 SV=2	O76031	CLPX	69 kDa	0.999214	14	1	0.025	84600000	79000000	84300000	71600000	65700000	75000000
946	TRUE	Empty	sp|Q16718|NDUA5_HUMAN NADH dehydrogenase [ubiquinone] 1 alpha subcomplex subunit 5 OS=Homo sapiens OX=9606 GN=NDUFA5 PE=1 SV=3	Q16718	NDUA5	13 kDa	0.999381	5	1	0.025	47500000	57700000	41800000	67000000	76800000	66400000
947	TRUE	Empty	sp|O75380|NDUS6_HUMAN NADH dehydrogenase [ubiquinone] iron-sulfur protein 6, mitochondrial OS=Homo sapiens OX=9606 GN=NDUFS6 PE=1 SV=1	O75380	NDUS6	14 kDa	0.998746	5	1	0.026	4450000	5960000	4390000	8500000	6500000	8140000
948	TRUE	Empty	sp|P0DPB6|RPAC2_HUMAN DNA-directed RNA polymerases I and III subunit RPAC2 OS=Homo sapiens OX=9606 GN=POLR1D PE=1 SV=1	P0DPB6	RPAC2	15 kDa	0.998794	4	1	0.026	8550000	13000000	6510000	17900000	18000000	18600000
949	TRUE	Empty	sp|Q8N766|EMC1_HUMAN ER membrane protein complex subunit 1 OS=Homo sapiens OX=9606 GN=EMC1 PE=1 SV=1	Q8N766	EMC1	112 kDa	0.9993	19	1	0.026	89100000	80700000	88300000	76500000	77900000	76000000
950	TRUE	Empty	sp|O94880|PHF14_HUMAN PHD finger protein 14 OS=Homo sapiens OX=9606 GN=PHF14 PE=1 SV=2	O94880	PHF14	100 kDa	0.998894	7	1	0.026	12100000	9500000	10300000	8000000	8220000	8460000
951	TRUE	Empty	sp|Q9BX79|STRA6_HUMAN Receptor for retinol uptake STRA6 OS=Homo sapiens OX=9606 GN=STRA6 PE=1 SV=1	Q9BX79	STRA6	74 kDa	0.999044	6	1	0.026	61400000	60100000	58000000	64900000	62800000	65800000
952	TRUE	Empty	sp|Q00796|DHSO_HUMAN Sorbitol dehydrogenase OS=Homo sapiens OX=9606 GN=SORD PE=1 SV=4	Q00796	DHSO	38 kDa	0.999445	11	1	0.026	137000000	152000000	154000000	171000000	170000000	166000000
953	TRUE	Empty	sp|Q9H270|VPS11_HUMAN Vacuolar protein sorting-associated protein 11 homolog OS=Homo sapiens OX=9606 GN=VPS11 PE=1 SV=1	Q9H270	VPS11	108 kDa	0.998956	15	1	0.026	19400000	18100000	21700000	16700000	16100000	14900000
954	TRUE	Empty	sp|Q7Z736|PKHH3_HUMAN Pleckstrin homology domain-containing family H member 3 OS=Homo sapiens OX=9606 GN=PLEKHH3 PE=1 SV=2	Q7Z736	PKHH3	85 kDa	0.997306	4	1	0.026	4880000	4500000	4840000	4240000	3480000	3660000
955	TRUE	Empty	sp|P53621|COPA_HUMAN Coatomer subunit alpha OS=Homo sapiens OX=9606 GN=COPA PE=1 SV=2	P53621	COPA	138 kDa	0.99948	48	1	0.026	532000000	532000000	531000000	556000000	540000000	547000000
956	TRUE	Empty	sp|Q8TCY9|URGCP_HUMAN Up-regulator of cell proliferation OS=Homo sapiens OX=9606 GN=URGCP PE=1 SV=2	Q8TCY9	URGCP	105 kDa	0.998075	6	1	0.026	5090000	4170000	5120000	3040000	3600000	3760000
957	TRUE	Empty	sp|P42658|DPP6_HUMAN Dipeptidyl aminopeptidase-like protein 6 OS=Homo sapiens OX=9606 GN=DPP6 PE=1 SV=2	P42658	DPP6	98 kDa	0.998675	7	1	0.026	12100000	10900000	16500000	8300000	8250000	8610000
958	TRUE	Empty	sp|P83876|TXN4A_HUMAN Thioredoxin-like protein 4A OS=Homo sapiens OX=9606 GN=TXNL4A PE=1 SV=1	P83876	TXN4A	17 kDa	0.998249	3	1	0.026	15100000	16000000	18800000	13100000	10100000	12100000
959	TRUE	Empty	sp|Q13642|FHL1_HUMAN Four and a half LIM domains protein 1 OS=Homo sapiens OX=9606 GN=FHL1 PE=1 SV=4	Q13642	FHL1	36 kDa	0.999458	8	1	0.026	74700000	79400000	90700000	66800000	59500000	66600000
960	TRUE	Empty	sp|Q7L0J3|SV2A_HUMAN Synaptic vesicle glycoprotein 2A OS=Homo sapiens OX=9606 GN=SV2A PE=1 SV=1	Q7L0J3	SV2A	83 kDa	0.998659	5	1	0.026	17800000	21400000	22300000	15700000	16200000	16200000
961	TRUE	Empty	sp|Q6P1A2|MBOA5_HUMAN Lysophospholipid acyltransferase 5 OS=Homo sapiens OX=9606 GN=LPCAT3 PE=1 SV=1	Q6P1A2	MBOA5	56 kDa	0.997395	4	1	0.026	13900000	11700000	15600000	10300000	10200000	9790000
962	TRUE	Empty	sp|Q96KA5|CLP1L_HUMAN Cleft lip and palate transmembrane protein 1-like protein OS=Homo sapiens OX=9606 GN=CLPTM1L PE=1 SV=1	Q96KA5	CLP1L	62 kDa	0.99935	6	1	0.026	18200000	15700000	16200000	19800000	19200000	19500000
963	TRUE	Empty	sp|Q6DKK2|TTC19_HUMAN Tetratricopeptide repeat protein 19, mitochondrial OS=Homo sapiens OX=9606 GN=TTC19 PE=1 SV=4	Q6DKK2	TTC19	42 kDa	0.998301	3	1	0.026	1680000	1460000	1700000	961000	868000	1300000
964	TRUE	Empty	sp|Q12907|LMAN2_HUMAN Vesicular integral-membrane protein VIP36 OS=Homo sapiens OX=9606 GN=LMAN2 PE=1 SV=1	Q12907	LMAN2	40 kDa	0.999675	14	1	0.026	283000000	289000000	268000000	330000000	305000000	308000000
965	TRUE	Empty	sp|Q9H773|DCTP1_HUMAN dCTP pyrophosphatase 1 OS=Homo sapiens OX=9606 GN=DCTPP1 PE=1 SV=1	Q9H773	DCTP1	19 kDa	0.998665	6	1	0.026	63200000	81400000	45800000	117000000	123000000	101000000
966	TRUE	Empty	sp|O75494|SRS10_HUMAN Serine/arginine-rich splicing factor 10 OS=Homo sapiens OX=9606 GN=SRSF10 PE=1 SV=1	O75494	SRS10	31 kDa	0.999487	8	1	0.026	30900000	43800000	22100000	63600000	61300000	59400000
967	TRUE	Empty	sp|Q15738|NSDHL_HUMAN Sterol-4-alpha-carboxylate 3-dehydrogenase, decarboxylating OS=Homo sapiens OX=9606 GN=NSDHL PE=1 SV=2	Q15738	NSDHL	42 kDa	0.999486	11	1	0.026	90500000	83800000	78800000	95500000	102000000	97400000
968	TRUE	Empty	sp|P49756|RBM25_HUMAN RNA-binding protein 25 OS=Homo sapiens OX=9606 GN=RBM25 PE=1 SV=3	P49756	RBM25	100 kDa	0.999282	17	1	0.026	167000000	180000000	166000000	144000000	158000000	146000000
969	TRUE	Empty	sp|Q9NWK9|BCD1_HUMAN Box C/D snoRNA protein 1 OS=Homo sapiens OX=9606 GN=ZNHIT6 PE=1 SV=1	Q9NWK9	BCD1	54 kDa	0.997995	3	1	0.027	6340000	5510000	4580000	3420000	4170000	3480000
970	TRUE	Empty	sp|P46379|BAG6_HUMAN Large proline-rich protein BAG6 OS=Homo sapiens OX=9606 GN=BAG6 PE=1 SV=2	P46379	BAG6	119 kDa	0.999457	20	1	0.027	138000000	140000000	113000000	161000000	186000000	168000000
971	TRUE	Empty	sp|O75306|NDUS2_HUMAN NADH dehydrogenase [ubiquinone] iron-sulfur protein 2, mitochondrial OS=Homo sapiens OX=9606 GN=NDUFS2 PE=1 SV=2	O75306	NDUS2	53 kDa	0.999465	14	1	0.027	116000000	120000000	127000000	144000000	137000000	132000000
972	TRUE	Empty	sp|P53680|AP2S1_HUMAN AP-2 complex subunit sigma OS=Homo sapiens OX=9606 GN=AP2S1 PE=1 SV=2	P53680	AP2S1	17 kDa	0.998196	3	1	0.027	26500000	26400000	28500000	24800000	24000000	22400000
973	TRUE	Empty	sp|Q9H0V1|TM168_HUMAN Transmembrane protein 168 OS=Homo sapiens OX=9606 GN=TMEM168 PE=2 SV=2	Q9H0V1	TM168	80 kDa	0.998402	2	1	0.027	3030000	2640000	2770000	2190000	2380000	1890000
974	TRUE	Empty	sp|Q9BPY3|F118B_HUMAN Protein FAM118B OS=Homo sapiens OX=9606 GN=FAM118B PE=1 SV=1	Q9BPY3	F118B	39 kDa	0.99942	5	1	0.027	12000000	10200000	13900000	8830000	8100000	8890000
975	TRUE	Empty	sp|Q8IW92|GLBL2_HUMAN Beta-galactosidase-1-like protein 2 OS=Homo sapiens OX=9606 GN=GLB1L2 PE=1 SV=1	Q8IW92	GLBL2	72 kDa	0.998123	4	1	0.027	5500000	4530000	5230000	3260000	4120000	3840000
976	TRUE	Empty	sp|P55196|AFAD_HUMAN Afadin OS=Homo sapiens OX=9606 GN=AFDN PE=1 SV=3	P55196	AFAD	207 kDa	0.999178	29	1	0.027	41300000	38800000	38000000	46700000	42600000	44500000
977	TRUE	Empty	sp|Q92759|TF2H4_HUMAN General transcription factor IIH subunit 4 OS=Homo sapiens OX=9606 GN=GTF2H4 PE=1 SV=1	Q92759	TF2H4	52 kDa	0.997723	4	1	0.027	1730000	2200000	2110000	1550000	1480000	1230000
978	TRUE	Empty	sp|Q13155|AIMP2_HUMAN Aminoacyl tRNA synthase complex-interacting multifunctional protein 2 OS=Homo sapiens OX=9606 GN=AIMP2 PE=1 SV=2	Q13155	AIMP2	35 kDa	0.999668	9	1	0.027	92400000	85900000	72300000	105000000	115000000	106000000
979	TRUE	Empty	sp|Q15006|EMC2_HUMAN ER membrane protein complex subunit 2 OS=Homo sapiens OX=9606 GN=EMC2 PE=1 SV=1	Q15006	EMC2	35 kDa	0.999386	8	1	0.027	43200000	41300000	45900000	36000000	38200000	39400000
980	TRUE	Empty	sp|O60763|USO1_HUMAN General vesicular transport factor p115 OS=Homo sapiens OX=9606 GN=USO1 PE=1 SV=2	O60763	USO1	108 kDa	0.999595	25	1	0.027	181000000	175000000	198000000	161000000	164000000	162000000
981	TRUE	Empty	sp|Q9HBM1|SPC25_HUMAN Kinetochore protein Spc25 OS=Homo sapiens OX=9606 GN=SPC25 PE=1 SV=1	Q9HBM1	SPC25	26 kDa	0.998586	5	1	0.027	18200000	15900000	16100000	19000000	20600000	20000000
982	TRUE	Empty	sp|P54278|PMS2_HUMAN Mismatch repair endonuclease PMS2 OS=Homo sapiens OX=9606 GN=PMS2 PE=1 SV=2	P54278	PMS2	96 kDa	0.997226	6	1	0.027	6210000	5350000	5890000	4980000	4990000	5040000
983	TRUE	Empty	sp|Q9H098|F107B_HUMAN Protein FAM107B OS=Homo sapiens OX=9606 GN=FAM107B PE=1 SV=1	Q9H098	F107B	16 kDa	0.999175	3	1	0.027	9480000	9920000	9630000	11800000	10600000	12800000
984	TRUE	Empty	sp|O43290|SNUT1_HUMAN U4/U6.U5 tri-snRNP-associated protein 1 OS=Homo sapiens OX=9606 GN=SART1 PE=1 SV=1	O43290	SNUT1	90 kDa	0.999535	26	1	0.027	114000000	121000000	113000000	123000000	126000000	129000000
985	TRUE	Empty	sp|O95219|SNX4_HUMAN Sorting nexin-4 OS=Homo sapiens OX=9606 GN=SNX4 PE=1 SV=1	O95219	SNX4	52 kDa	0.999135	10	1	0.027	40400000	42200000	44700000	31200000	31400000	37900000
986	TRUE	Empty	sp|O95456|PSMG1_HUMAN Proteasome assembly chaperone 1 OS=Homo sapiens OX=9606 GN=PSMG1 PE=1 SV=1	O95456	PSMG1	33 kDa	0.999209	3	1	0.027	20700000	19400000	17600000	24000000	27500000	22800000
987	TRUE	Empty	sp|P17174|AATC_HUMAN Aspartate aminotransferase, cytoplasmic OS=Homo sapiens OX=9606 GN=GOT1 PE=1 SV=3	P17174	AATC	46 kDa	0.99952	23	1	0.027	496000000	483000000	536000000	462000000	446000000	437000000
988	TRUE	Empty	sp|Q9BSJ8|ESYT1_HUMAN Extended synaptotagmin-1 OS=Homo sapiens OX=9606 GN=ESYT1 PE=1 SV=1	Q9BSJ8	ESYT1	123 kDa	0.999556	33	1	0.027	229000000	218000000	204000000	251000000	268000000	241000000
989	TRUE	Empty	sp|Q9UDY2|ZO2_HUMAN Tight junction protein ZO-2 OS=Homo sapiens OX=9606 GN=TJP2 PE=1 SV=2	Q9UDY2	ZO2	134 kDa	0.999312	18	1	0.027	33000000	31900000	25200000	38800000	41100000	40000000
990	TRUE	Empty	sp|Q9NQR4|NIT2_HUMAN Omega-amidase NIT2 OS=Homo sapiens OX=9606 GN=NIT2 PE=1 SV=1	Q9NQR4	NIT2	31 kDa	0.999309	12	1	0.027	50900000	50900000	45200000	58100000	56400000	55000000
991	TRUE	Empty	sp|Q9Y3A3|PHOCN_HUMAN MOB-like protein phocein OS=Homo sapiens OX=9606 GN=MOB4 PE=1 SV=1	Q9Y3A3	PHOCN	26 kDa	0.999218	4	1	0.027	19800000	20500000	22300000	18700000	16900000	18000000
992	TRUE	Empty	sp|Q8N1F7|NUP93_HUMAN Nuclear pore complex protein Nup93 OS=Homo sapiens OX=9606 GN=NUP93 PE=1 SV=2	Q8N1F7	NUP93	93 kDa	0.999457	34	1	0.028	300000000	294000000	279000000	310000000	315000000	318000000
993	TRUE	Empty	sp|Q14847|LASP1_HUMAN LIM and SH3 domain protein 1 OS=Homo sapiens OX=9606 GN=LASP1 PE=1 SV=2	Q14847	LASP1	30 kDa	0.999074	7	1	0.028	12400000	25600000	8840000	38100000	44500000	41200000
994	TRUE	Empty	sp|Q9H9F9|ARP5_HUMAN Actin-related protein 5 OS=Homo sapiens OX=9606 GN=ACTR5 PE=1 SV=2	Q9H9F9	ARP5	68 kDa	0.998946	6	1	0.028	3220000	3140000	3130000	3450000	4190000	4060000
995	TRUE	Empty	sp|Q8WW01|SEN15_HUMAN tRNA-splicing endonuclease subunit Sen15 OS=Homo sapiens OX=9606 GN=TSEN15 PE=1 SV=1	Q8WW01	SEN15	19 kDa	0.999016	3	1	0.028	4670000	5530000	4530000	6770000	6310000	5850000
996	TRUE	Empty	sp|Q9UL15|BAG5_HUMAN BAG family molecular chaperone regulator 5 OS=Homo sapiens OX=9606 GN=BAG5 PE=1 SV=1	Q9UL15	BAG5	51 kDa	0.999329	10	1	0.028	20400000	19900000	21100000	16000000	18800000	15700000
997	TRUE	Empty	sp|O14929|HAT1_HUMAN Histone acetyltransferase type B catalytic subunit OS=Homo sapiens OX=9606 GN=HAT1 PE=1 SV=1	O14929	HAT1	50 kDa	0.999497	10	1	0.028	46800000	46400000	45300000	47800000	50000000	48700000
998	TRUE	Empty	sp|P35251|RFC1_HUMAN Replication factor C subunit 1 OS=Homo sapiens OX=9606 GN=RFC1 PE=1 SV=4	P35251	RFC1	128 kDa	0.999419	19	1	0.028	41700000	41000000	35900000	45600000	47300000	46400000
999	TRUE	Empty	sp|Q9NW13|RBM28_HUMAN RNA-binding protein 28 OS=Homo sapiens OX=9606 GN=RBM28 PE=1 SV=3	Q9NW13	RBM28	86 kDa	0.999407	21	1	0.028	145000000	165000000	157000000	129000000	140000000	132000000
1000	TRUE	Empty	sp|Q8TBA6|GOGA5_HUMAN Golgin subfamily A member 5 OS=Homo sapiens OX=9606 GN=GOLGA5 PE=1 SV=3	Q8TBA6	GOGA5	83 kDa	0.999181	9	1	0.028	5320000	5020000	5160000	4420000	3700000	4450000
1001	TRUE	Empty	sp|P61081|UBC12_HUMAN NEDD8-conjugating enzyme Ubc12 OS=Homo sapiens OX=9606 GN=UBE2M PE=1 SV=1	P61081	UBC12	21 kDa	0.999248	8	1	0.028	260000000	281000000	250000000	236000000	225000000	234000000
1002	TRUE	Empty	sp|Q7Z2W4|ZCCHV_HUMAN Zinc finger CCCH-type antiviral protein 1 OS=Homo sapiens OX=9606 GN=ZC3HAV1 PE=1 SV=3	Q7Z2W4	ZCCHV	101 kDa	0.999658	27	1	0.029	93600000	104000000	72000000	125000000	130000000	130000000
1003	TRUE	Empty	sp|Q99714|HCD2_HUMAN 3-hydroxyacyl-CoA dehydrogenase type-2 OS=Homo sapiens OX=9606 GN=HSD17B10 PE=1 SV=3	Q99714	HCD2	27 kDa	0.999608	17	1	0.029	424000000	452000000	367000000	507000000	520000000	502000000
1004	TRUE	Empty	sp|P51648|AL3A2_HUMAN Aldehyde dehydrogenase family 3 member A2 OS=Homo sapiens OX=9606 GN=ALDH3A2 PE=1 SV=1	P51648	AL3A2	55 kDa	0.999103	7	1	0.029	17400000	16800000	20500000	14500000	14400000	15200000
1005	TRUE	Empty	sp|P47756|CAPZB_HUMAN F-actin-capping protein subunit beta OS=Homo sapiens OX=9606 GN=CAPZB PE=1 SV=4	P47756	CAPZB	31 kDa	0.999438	13	1	0.029	183000000	214000000	184000000	237000000	223000000	241000000
1006	TRUE	Empty	sp|Q86XX4|FRAS1_HUMAN Extracellular matrix organizing protein FRAS1 OS=Homo sapiens OX=9606 GN=FRAS1 PE=1 SV=2	Q86XX4	FRAS1	443 kDa	0.999236	20	1	0.029	24800000	25100000	26200000	22100000	23700000	23500000
1007	TRUE	Empty	sp|P32856|STX2_HUMAN Syntaxin-2 OS=Homo sapiens OX=9606 GN=STX2 PE=1 SV=3	P32856	STX2	33 kDa	0.998096	2	1	0.029	1590000	1860000	1740000	1480000	1420000	1500000
1008	TRUE	Empty	sp|Q9HCC0|MCCB_HUMAN Methylcrotonoyl-CoA carboxylase beta chain, mitochondrial OS=Homo sapiens OX=9606 GN=MCCC2 PE=1 SV=1	Q9HCC0	MCCB	61 kDa	0.99942	16	1	0.029	66200000	72100000	74000000	78500000	79400000	79300000
1009	TRUE	Empty	sp|Q9NUW8|TYDP1_HUMAN Tyrosyl-DNA phosphodiesterase 1 OS=Homo sapiens OX=9606 GN=TDP1 PE=1 SV=2	Q9NUW8	TYDP1	68 kDa	0.998473	4	1	0.029	8120000	6720000	7600000	5590000	6320000	6080000
1010	TRUE	Empty	sp|Q9GZS1|RPA49_HUMAN DNA-directed RNA polymerase I subunit RPA49 OS=Homo sapiens OX=9606 GN=POLR1E PE=1 SV=3	Q9GZS1	RPA49	47 kDa	0.999418	10	1	0.029	21100000	22400000	21600000	18300000	18500000	20400000
1011	TRUE	Empty	sp|P49327|FAS_HUMAN Fatty acid synthase OS=Homo sapiens OX=9606 GN=FASN PE=1 SV=3	P49327	FAS	273 kDa	0.99969	93	1	0.029	4430000000	4280000000	3470000000	5200000000	5580000000	5090000000
1012	TRUE	Empty	sp|Q9NZM3|ITSN2_HUMAN Intersectin-2 OS=Homo sapiens OX=9606 GN=ITSN2 PE=1 SV=3	Q9NZM3	ITSN2	193 kDa	0.998101	6	1	0.029	993000	714000	1100000	604000	508000	608000
1013	TRUE	Empty	sp|Q9HD20|AT131_HUMAN Endoplasmic reticulum transmembrane helix translocase OS=Homo sapiens OX=9606 GN=ATP13A1 PE=1 SV=2	Q9HD20	AT131	133 kDa	0.999455	28	1	0.029	133000000	127000000	142000000	121000000	118000000	120000000
1014	TRUE	Empty	sp|Q9Y5K8|VATD_HUMAN V-type proton ATPase subunit D OS=Homo sapiens OX=9606 GN=ATP6V1D PE=1 SV=1	Q9Y5K8	VATD	28 kDa	0.999221	7	1	0.029	60900000	55700000	64800000	52500000	45500000	50200000
1015	TRUE	Empty	sp|P48507|GSH0_HUMAN Glutamate--cysteine ligase regulatory subunit OS=Homo sapiens OX=9606 GN=GCLM PE=1 SV=1	P48507	GSH0	31 kDa	0.999514	4	1	0.029	11600000	9190000	10500000	8180000	8390000	7210000
1016	TRUE	Empty	sp|Q53FA7|QORX_HUMAN Quinone oxidoreductase PIG3 OS=Homo sapiens OX=9606 GN=TP53I3 PE=1 SV=2	Q53FA7	QORX	36 kDa	0.999287	8	1	0.029	37800000	37300000	36500000	38700000	41200000	39600000
1017	TRUE	Empty	sp|Q5W0V3|FHI2A_HUMAN FHF complex subunit HOOK interacting protein 2A OS=Homo sapiens OX=9606 GN=FHIP2A PE=1 SV=1	Q5W0V3	FHI2A	87 kDa	0.995973	3	1	0.029	79400	125000	57300	304000	240000	155000
1018	TRUE	Empty	sp|Q9UH03|SEPT3_HUMAN Neuronal-specific septin-3 OS=Homo sapiens OX=9606 GN=SEPTIN3 PE=1 SV=3	Q9UH03	SEPT3	41 kDa	0.998122	5	1	0.029	11800000	11700000	13400000	9240000	10400000	10600000
1019	TRUE	Empty	Group of sp|Q5VZM2|RRAGB_HUMAN Ras-related GTP-binding protein B OS=Homo sapiens OX=9606 GN=RRAGB PE=1 SV=1	Q5VZM2	RRAGB		0.998071	4	1	0.029	5870000	5780000	6960000	4000000	4780000	5000000
1020	TRUE	Empty	sp|Q9H1K1|ISCU_HUMAN Iron-sulfur cluster assembly enzyme ISCU, mitochondrial OS=Homo sapiens OX=9606 GN=ISCU PE=1 SV=2	Q9H1K1	ISCU	18 kDa	0.999439	3	1	0.03	9240000	9790000	10500000	8360000	6840000	8100000
1021	TRUE	Empty	sp|P14324|FPPS_HUMAN Farnesyl pyrophosphate synthase OS=Homo sapiens OX=9606 GN=FDPS PE=1 SV=4	P14324	FPPS	48 kDa	0.999137	7	1	0.03	144000000	165000000	138000000	182000000	181000000	175000000
1022	TRUE	Empty	sp|Q86U86|PB1_HUMAN Protein polybromo-1 OS=Homo sapiens OX=9606 GN=PBRM1 PE=1 SV=1	Q86U86	PB1	193 kDa	0.999478	23	1	0.03	51500000	50700000	55700000	46800000	46700000	48600000
1023	TRUE	Empty	sp|Q8IWV7|UBR1_HUMAN E3 ubiquitin-protein ligase UBR1 OS=Homo sapiens OX=9606 GN=UBR1 PE=1 SV=1	Q8IWV7	UBR1	200 kDa	0.998905	16	1	0.03	18200000	18400000	21500000	14700000	16700000	14300000
1024	TRUE	Empty	sp|Q99832|TCPH_HUMAN T-complex protein 1 subunit eta OS=Homo sapiens OX=9606 GN=CCT7 PE=1 SV=2	Q99832	TCPH	59 kDa	0.99951	26	1	0.03	640000000	699000000	616000000	756000000	722000000	757000000
1025	TRUE	Empty	sp|Q53EU6|GPAT3_HUMAN Glycerol-3-phosphate acyltransferase 3 OS=Homo sapiens OX=9606 GN=GPAT3 PE=1 SV=2	Q53EU6	GPAT3	49 kDa	0.99891	2	1	0.03	10600000	10200000	11200000	8820000	9840000	8960000
1026	TRUE	Empty	sp|P17152|TMM11_HUMAN Transmembrane protein 11, mitochondrial OS=Homo sapiens OX=9606 GN=TMEM11 PE=1 SV=1	P17152	TMM11	22 kDa	0.996339	3	1	0.03	4800000	6250000	5690000	7680000	6840000	7550000
1027	TRUE	Empty	sp|P62899|RL31_HUMAN 60S ribosomal protein L31 OS=Homo sapiens OX=9606 GN=RPL31 PE=1 SV=1	P62899	RL31	14 kDa	0.998888	6	1	0.03	471000000	566000000	470000000	638000000	726000000	607000000
1028	TRUE	Empty	sp|Q9H2U2|IPYR2_HUMAN Inorganic pyrophosphatase 2, mitochondrial OS=Homo sapiens OX=9606 GN=PPA2 PE=1 SV=2	Q9H2U2	IPYR2	38 kDa	0.999478	15	1	0.03	273000000	262000000	263000000	254000000	235000000	242000000
1029	TRUE	Empty	sp|Q6KC79|NIPBL_HUMAN Nipped-B-like protein OS=Homo sapiens OX=9606 GN=NIPBL PE=1 SV=2	Q6KC79	NIPBL	316 kDa	0.999269	20	1	0.03	29400000	31000000	35400000	21700000	26400000	25200000
1030	TRUE	Empty	sp|Q96ME1|FXL18_HUMAN F-box/LRR-repeat protein 18 OS=Homo sapiens OX=9606 GN=FBXL18 PE=1 SV=2	Q96ME1	FXL18	88 kDa	0.998447	10	1	0.03	19900000	19600000	21600000	15500000	17500000	18000000
1031	TRUE	Empty	sp|Q96J42|TXD15_HUMAN Thioredoxin domain-containing protein 15 OS=Homo sapiens OX=9606 GN=TXNDC15 PE=1 SV=1	Q96J42	TXD15	40 kDa	0.999059	3	1	0.03	10100000	9140000	8920000	11000000	10600000	12200000
1032	TRUE	Empty	sp|P53618|COPB_HUMAN Coatomer subunit beta OS=Homo sapiens OX=9606 GN=COPB1 PE=1 SV=3	P53618	COPB	107 kDa	0.999549	29	1	0.03	268000000	255000000	269000000	243000000	244000000	224000000
1033	TRUE	Empty	sp|Q9H6S0|YTDC2_HUMAN 3'-5' RNA helicase YTHDC2 OS=Homo sapiens OX=9606 GN=YTHDC2 PE=1 SV=2	Q9H6S0	YTDC2	160 kDa	0.999384	21	1	0.03	30400000	26000000	25900000	39400000	34800000	32400000
1034	TRUE	Empty	sp|Q12996|CSTF3_HUMAN Cleavage stimulation factor subunit 3 OS=Homo sapiens OX=9606 GN=CSTF3 PE=1 SV=1	Q12996	CSTF3	83 kDa	0.99947	15	1	0.03	77100000	70100000	83700000	66400000	60500000	63700000
1035	TRUE	Empty	sp|Q99961|SH3G1_HUMAN Endophilin-A2 OS=Homo sapiens OX=9606 GN=SH3GL1 PE=1 SV=1	Q99961	SH3G1	41 kDa	0.999684	10	1	0.03	159000000	151000000	156000000	140000000	149000000	142000000
1036	TRUE	Empty	Group of sp|O43790|KRT86_HUMAN Keratin, type II cuticular Hb6 OS=Homo sapiens OX=9606 GN=KRT86 PE=1 SV=1	O43790	KRT86		0.996623	2	1	0.03	23300000	25500000	27100000	22300000	20900000	21600000
1037	TRUE	Empty	sp|P36542|ATPG_HUMAN ATP synthase subunit gamma, mitochondrial OS=Homo sapiens OX=9606 GN=ATP5F1C PE=1 SV=1	P36542	ATPG	33 kDa	0.999009	9	1	0.03	366000000	371000000	356000000	394000000	383000000	378000000
1038	TRUE	Empty	sp|Q8IX01|SUGP2_HUMAN SURP and G-patch domain-containing protein 2 OS=Homo sapiens OX=9606 GN=SUGP2 PE=1 SV=2	Q8IX01	SUGP2	120 kDa	0.999469	18	1	0.03	83000000	76300000	81300000	73300000	74300000	73400000
1039	TRUE	Empty	sp|P08397|HEM3_HUMAN Porphobilinogen deaminase OS=Homo sapiens OX=9606 GN=HMBS PE=1 SV=2	P08397	HEM3	39 kDa	0.999548	7	1	0.031	4950000	5120000	3930000	6850000	8900000	6210000
1040	TRUE	Empty	sp|Q9BVJ6|UT14A_HUMAN U3 small nucleolar RNA-associated protein 14 homolog A OS=Homo sapiens OX=9606 GN=UTP14A PE=1 SV=1	Q9BVJ6	UT14A	88 kDa	0.999352	24	1	0.031	84900000	77900000	80200000	66700000	75000000	65900000
1041	TRUE	Empty	sp|Q99598|TSNAX_HUMAN Translin-associated protein X OS=Homo sapiens OX=9606 GN=TSNAX PE=1 SV=1	Q99598	TSNAX	33 kDa	0.999134	13	1	0.031	44300000	40600000	43100000	39800000	37600000	36600000
1042	TRUE	Empty	sp|Q8WVX9|FACR1_HUMAN Fatty acyl-CoA reductase 1 OS=Homo sapiens OX=9606 GN=FAR1 PE=1 SV=1	Q8WVX9	FACR1	59 kDa	0.998754	8	1	0.031	11900000	10200000	8710000	13100000	15500000	17500000
1043	TRUE	Empty	sp|P42126|ECI1_HUMAN Enoyl-CoA delta isomerase 1, mitochondrial OS=Homo sapiens OX=9606 GN=ECI1 PE=1 SV=1	P42126	ECI1	33 kDa	0.999059	7	1	0.031	109000000	118000000	119000000	104000000	103000000	107000000
1044	TRUE	Empty	sp|Q5BKZ1|ZN326_HUMAN DBIRD complex subunit ZNF326 OS=Homo sapiens OX=9606 GN=ZNF326 PE=1 SV=2	Q5BKZ1	ZN326	66 kDa	0.99956	11	1	0.031	36900000	45500000	32600000	49800000	54900000	54000000
1045	TRUE	Empty	sp|P61371|ISL1_HUMAN Insulin gene enhancer protein ISL-1 OS=Homo sapiens OX=9606 GN=ISL1 PE=1 SV=1	P61371	ISL1	39 kDa	0.998848	7	1	0.031	29300000	28000000	30100000	22500000	24300000	26700000
1046	TRUE	Empty	sp|Q96F85|CNRP1_HUMAN CB1 cannabinoid receptor-interacting protein 1 OS=Homo sapiens OX=9606 GN=CNRIP1 PE=1 SV=1	Q96F85	CNRP1	19 kDa	0.999357	3	1	0.031	18200000	22400000	12700000	31300000	31000000	28200000
1047	TRUE	Empty	sp|Q8NFW9|MYRIP_HUMAN Rab effector MyRIP OS=Homo sapiens OX=9606 GN=MYRIP PE=1 SV=2	Q8NFW9	MYRIP	96 kDa	0.998199	3	1	0.031	1030000	1280000	1570000	510000	839000	733000
1048	TRUE	Empty	sp|Q96ST3|SIN3A_HUMAN Paired amphipathic helix protein Sin3a OS=Homo sapiens OX=9606 GN=SIN3A PE=1 SV=2	Q96ST3	SIN3A	145 kDa	0.999389	25	1	0.031	42100000	41900000	47500000	38200000	38600000	35900000
1049	TRUE	Empty	sp|Q13347|EIF3I_HUMAN Eukaryotic translation initiation factor 3 subunit I OS=Homo sapiens OX=9606 GN=EIF3I PE=1 SV=1	Q13347	EIF3I	37 kDa	0.999306	13	1	0.031	217000000	252000000	201000000	273000000	280000000	277000000
1050	TRUE	Empty	sp|Q9BZH6|WDR11_HUMAN WD repeat-containing protein 11 OS=Homo sapiens OX=9606 GN=WDR11 PE=1 SV=1	Q9BZH6	WDR11	137 kDa	0.999407	16	1	0.031	24600000	24200000	29000000	20500000	22100000	20600000
1051	TRUE	Empty	sp|Q8NFH4|NUP37_HUMAN Nucleoporin Nup37 OS=Homo sapiens OX=9606 GN=NUP37 PE=1 SV=1	Q8NFH4	NUP37	37 kDa	0.999353	7	1	0.031	25200000	25800000	26100000	19100000	21400000	23300000
1052	TRUE	Empty	sp|Q99575|POP1_HUMAN Ribonucleases P/MRP protein subunit POP1 OS=Homo sapiens OX=9606 GN=POP1 PE=1 SV=2	Q99575	POP1	115 kDa	0.999529	32	1	0.031	228000000	233000000	215000000	240000000	253000000	247000000
1053	TRUE	Empty	sp|P07099|HYEP_HUMAN Epoxide hydrolase 1 OS=Homo sapiens OX=9606 GN=EPHX1 PE=1 SV=1	P07099	HYEP	53 kDa	0.999429	3	1	0.031	5400000	5030000	5170000	4120000	4820000	4220000
1054	TRUE	Empty	sp|O00258|GET1_HUMAN Guided entry of tail-anchored proteins factor 1 OS=Homo sapiens OX=9606 GN=GET1 PE=1 SV=2	O00258	GET1	20 kDa	0.999339	2	1	0.031	3510000	3580000	4170000	5170000	5770000	4420000
1055	TRUE	Empty	sp|O43929|ORC4_HUMAN Origin recognition complex subunit 4 OS=Homo sapiens OX=9606 GN=ORC4 PE=1 SV=2	O43929	ORC4	50 kDa	0.999238	10	1	0.031	18400000	16400000	18700000	15600000	15600000	14300000
1056	TRUE	Empty	sp|P20674|COX5A_HUMAN Cytochrome c oxidase subunit 5A, mitochondrial OS=Homo sapiens OX=9606 GN=COX5A PE=1 SV=2	P20674	COX5A	17 kDa	0.999282	6	1	0.031	180000000	178000000	157000000	241000000	231000000	194000000
1057	TRUE	Empty	sp|P46736|BRCC3_HUMAN Lys-63-specific deubiquitinase BRCC36 OS=Homo sapiens OX=9606 GN=BRCC3 PE=1 SV=2	P46736	BRCC3	36 kDa	0.998774	5	1	0.031	8340000	7430000	8530000	6640000	7160000	6170000
1058	TRUE	Empty	sp|Q17R31|TATD3_HUMAN Putative deoxyribonuclease TATDN3 OS=Homo sapiens OX=9606 GN=TATDN3 PE=1 SV=1	Q17R31	TATD3	30 kDa	0.996794	2	1	0.031	232000	203000	307000	116000	122000	177000
1059	TRUE	Empty	sp|Q12872|SFSWA_HUMAN Splicing factor, suppressor of white-apricot homolog OS=Homo sapiens OX=9606 GN=SFSWAP PE=1 SV=3	Q12872	SFSWA	105 kDa	0.997486	8	1	0.031	17900000	19000000	18100000	15700000	15900000	17300000
1060	TRUE	Empty	Group of sp|B7ZAQ6|GPHRA_HUMAN Golgi pH regulator A OS=Homo sapiens OX=9606 GN=GPR89A PE=1 SV=2	B7ZAQ6	GPHRA		0.99954	6	1	0.031	13800000	13000000	16100000	11400000	11800000	11600000
1061	TRUE	Empty	sp|Q13601|KRR1_HUMAN KRR1 small subunit processome component homolog OS=Homo sapiens OX=9606 GN=KRR1 PE=1 SV=4	Q13601	KRR1	44 kDa	0.99935	5	1	0.031	25500000	23300000	27700000	20900000	21400000	22100000
1062	TRUE	Empty	sp|Q5J8M3|EMC4_HUMAN ER membrane protein complex subunit 4 OS=Homo sapiens OX=9606 GN=EMC4 PE=1 SV=2	Q5J8M3	EMC4	20 kDa	0.999227	2	1	0.031	12900000	13400000	13600000	15100000	14400000	16500000
1063	TRUE	Empty	sp|P30049|ATPD_HUMAN ATP synthase subunit delta, mitochondrial OS=Homo sapiens OX=9606 GN=ATP5F1D PE=1 SV=2	P30049	ATPD	17 kDa	0.999315	2	1	0.032	44700000	65600000	45300000	76600000	82100000	74300000
1064	TRUE	Empty	sp|Q8IX18|DHX40_HUMAN Probable ATP-dependent RNA helicase DHX40 OS=Homo sapiens OX=9606 GN=DHX40 PE=1 SV=2	Q8IX18	DHX40	89 kDa	0.998962	8	1	0.032	16600000	14900000	18000000	13200000	14000000	11900000
1065	TRUE	Empty	sp|Q66PJ3|AR6P4_HUMAN ADP-ribosylation factor-like protein 6-interacting protein 4 OS=Homo sapiens OX=9606 GN=ARL6IP4 PE=1 SV=2	Q66PJ3	AR6P4	45 kDa	0.999328	4	1	0.032	23100000	24100000	25200000	19100000	15600000	20500000
1066	TRUE	Empty	sp|P02794|FRIH_HUMAN Ferritin heavy chain OS=Homo sapiens OX=9606 GN=FTH1 PE=1 SV=2	P02794	FRIH	21 kDa	0.997089	6	1	0.032	26300000	35600000	45300000	22700000	19600000	18100000
1067	TRUE	Empty	sp|Q7Z2T5|TRM1L_HUMAN TRMT1-like protein OS=Homo sapiens OX=9606 GN=TRMT1L PE=1 SV=2	Q7Z2T5	TRM1L	82 kDa	0.999375	10	1	0.032	18800000	19600000	23200000	16100000	15000000	17100000
1068	TRUE	Empty	sp|Q15942|ZYX_HUMAN Zyxin OS=Homo sapiens OX=9606 GN=ZYX PE=1 SV=1	Q15942	ZYX	61 kDa	0.999707	10	1	0.032	44300000	52700000	30700000	64500000	75900000	74100000
1069	TRUE	Empty	sp|Q9Y294|ASF1A_HUMAN Histone chaperone ASF1A OS=Homo sapiens OX=9606 GN=ASF1A PE=1 SV=1	Q9Y294	ASF1A	23 kDa	0.999396	3	1	0.032	14700000	14000000	17000000	12300000	12700000	11100000
1070	TRUE	Empty	sp|P54886|P5CS_HUMAN Delta-1-pyrroline-5-carboxylate synthase OS=Homo sapiens OX=9606 GN=ALDH18A1 PE=1 SV=2	P54886	P5CS	87 kDa	0.999432	25	1	0.032	412000000	417000000	408000000	392000000	394000000	405000000
1071	TRUE	Empty	sp|O43776|SYNC_HUMAN Asparagine--tRNA ligase, cytoplasmic OS=Homo sapiens OX=9606 GN=NARS1 PE=1 SV=1	O43776	SYNC	63 kDa	0.999543	21	1	0.032	326000000	312000000	319000000	351000000	355000000	331000000
1072	TRUE	Empty	sp|Q9HCN8|SDF2L_HUMAN Stromal cell-derived factor 2-like protein 1 OS=Homo sapiens OX=9606 GN=SDF2L1 PE=1 SV=2	Q9HCN8	SDF2L	24 kDa	0.999404	4	1	0.032	4960000	6300000	4080000	7510000	7330000	8430000
1073	TRUE	Empty	sp|P00374|DYR_HUMAN Dihydrofolate reductase OS=Homo sapiens OX=9606 GN=DHFR PE=1 SV=2	P00374	DYR	21 kDa	0.999275	6	1	0.032	41100000	40100000	32300000	47000000	54000000	48800000
1074	TRUE	Empty	sp|Q96GG9|DCNL1_HUMAN DCN1-like protein 1 OS=Homo sapiens OX=9606 GN=DCUN1D1 PE=1 SV=1	Q96GG9	DCNL1	30 kDa	0.999418	7	1	0.032	30400000	31500000	35900000	27700000	26000000	28000000
1075	TRUE	Empty	sp|Q969N2|PIGT_HUMAN GPI transamidase component PIG-T OS=Homo sapiens OX=9606 GN=PIGT PE=1 SV=1	Q969N2	PIGT	66 kDa	0.999045	4	1	0.032	19200000	18800000	19400000	16300000	16100000	18200000
1076	TRUE	Empty	sp|Q9HB40|RISC_HUMAN Retinoid-inducible serine carboxypeptidase OS=Homo sapiens OX=9606 GN=SCPEP1 PE=1 SV=1	Q9HB40	RISC	51 kDa	0.998742	6	1	0.032	21700000	24000000	23800000	21000000	20900000	20400000
1077	TRUE	Empty	sp|Q8N4T8|CBR4_HUMAN 3-oxoacyl-[acyl-carrier-protein] reductase OS=Homo sapiens OX=9606 GN=CBR4 PE=1 SV=3	Q8N4T8	CBR4	25 kDa	0.998792	4	1	0.032	7750000	9170000	11700000	6640000	5630000	6380000
1078	TRUE	Empty	sp|P14550|AK1A1_HUMAN Aldo-keto reductase family 1 member A1 OS=Homo sapiens OX=9606 GN=AKR1A1 PE=1 SV=3	P14550	AK1A1	37 kDa	0.999552	14	1	0.032	516000000	503000000	477000000	417000000	459000000	392000000
1079	TRUE	Empty	sp|Q9NRL3|STRN4_HUMAN Striatin-4 OS=Homo sapiens OX=9606 GN=STRN4 PE=1 SV=2	Q9NRL3	STRN4	81 kDa	0.999492	8	1	0.032	26900000	26400000	25700000	21600000	23600000	24500000
1080	TRUE	Empty	sp|P35613|BASI_HUMAN Basigin OS=Homo sapiens OX=9606 GN=BSG PE=1 SV=2	P35613	BASI	42 kDa	0.999563	8	1	0.032	368000000	367000000	321000000	405000000	412000000	403000000
1081	TRUE	Empty	sp|Q6P1N9|TATD1_HUMAN Putative deoxyribonuclease TATDN1 OS=Homo sapiens OX=9606 GN=TATDN1 PE=1 SV=2	Q6P1N9	TATD1	34 kDa	0.999131	9	1	0.032	34300000	34300000	38900000	30600000	26400000	30500000
1082	TRUE	Empty	Group of sp|P05976|MYL1_HUMAN Myosin light chain 1/3, skeletal muscle isoform OS=Homo sapiens OX=9606 GN=MYL1 PE=1 SV=3	P05976	MYL1		0.998622	2	1	0.032	7060000	8140000	6990000	11500000	9350000	8980000
1083	TRUE	Empty	sp|Q13526|PIN1_HUMAN Peptidyl-prolyl cis-trans isomerase NIMA-interacting 1 OS=Homo sapiens OX=9606 GN=PIN1 PE=1 SV=1	Q13526	PIN1	18 kDa	0.999572	7	1	0.032	69900000	77100000	52800000	95400000	94100000	94900000
1084	TRUE	Empty	sp|Q92620|PRP16_HUMAN Pre-mRNA-splicing factor ATP-dependent RNA helicase PRP16 OS=Homo sapiens OX=9606 GN=DHX38 PE=1 SV=2	Q92620	PRP16	141 kDa	0.999475	26	1	0.032	64000000	55200000	60200000	69000000	67300000	70100000
1085	TRUE	Empty	sp|Q9UHV9|PFD2_HUMAN Prefoldin subunit 2 OS=Homo sapiens OX=9606 GN=PFDN2 PE=1 SV=1	Q9UHV9	PFD2	17 kDa	0.99934	7	1	0.033	203000000	204000000	184000000	170000000	176000000	179000000
1086	TRUE	Empty	sp|Q9H7D7|WDR26_HUMAN WD repeat-containing protein 26 OS=Homo sapiens OX=9606 GN=WDR26 PE=1 SV=3	Q9H7D7	WDR26	72 kDa	0.998984	9	1	0.033	12800000	13300000	14500000	10200000	10800000	12100000
1087	TRUE	Empty	sp|Q6P4E1|GOLM2_HUMAN Protein GOLM2 OS=Homo sapiens OX=9606 GN=GOLM2 PE=1 SV=2	Q6P4E1	GOLM2	49 kDa	0.997958	3	1	0.033	2160000	2140000	2740000	1580000	1900000	1580000
1088	TRUE	Empty	sp|Q99797|MIPEP_HUMAN Mitochondrial intermediate peptidase OS=Homo sapiens OX=9606 GN=MIPEP PE=1 SV=2	Q99797	MIPEP	81 kDa	0.999299	15	1	0.033	23900000	19800000	24300000	28400000	28100000	27500000
1089	TRUE	Empty	sp|Q96GW9|SYMM_HUMAN Methionine--tRNA ligase, mitochondrial OS=Homo sapiens OX=9606 GN=MARS2 PE=1 SV=2	Q96GW9	SYMM	67 kDa	0.999469	13	1	0.033	38100000	38000000	35300000	41600000	49500000	43400000
1090	TRUE	Empty	sp|O43805|SSNA1_HUMAN Sjoegren syndrome nuclear autoantigen 1 OS=Homo sapiens OX=9606 GN=SSNA1 PE=1 SV=2	O43805	SSNA1	14 kDa	0.998993	2	1	0.033	2210000	1530000	1580000	2430000	2830000	2590000
1091	TRUE	Empty	sp|Q13586|STIM1_HUMAN Stromal interaction molecule 1 OS=Homo sapiens OX=9606 GN=STIM1 PE=1 SV=3	Q13586	STIM1	77 kDa	0.998018	9	1	0.033	6320000	5750000	6870000	5430000	5330000	5070000
1092	TRUE	Empty	sp|Q9UER7|DAXX_HUMAN Death domain-associated protein 6 OS=Homo sapiens OX=9606 GN=DAXX PE=1 SV=2	Q9UER7	DAXX	81 kDa	0.998952	5	1	0.033	20200000	18700000	20400000	16800000	17600000	18200000
1093	TRUE	Empty	sp|Q8WUD4|CCD12_HUMAN Coiled-coil domain-containing protein 12 OS=Homo sapiens OX=9606 GN=CCDC12 PE=1 SV=1	Q8WUD4	CCD12	19 kDa	0.998954	6	1	0.033	14500000	13400000	15200000	13000000	12700000	12500000
1094	TRUE	Empty	sp|P45880|VDAC2_HUMAN Voltage-dependent anion-selective channel protein 2 OS=Homo sapiens OX=9606 GN=VDAC2 PE=1 SV=2	P45880	VDAC2	32 kDa	0.999664	11	1	0.033	844000000	965000000	773000000	1060000000	1050000000	1060000000
1095	TRUE	Empty	sp|P07738|PMGE_HUMAN Bisphosphoglycerate mutase OS=Homo sapiens OX=9606 GN=BPGM PE=1 SV=2	P07738	PMGE	30 kDa	0.997796	4	1	0.033	43900	105000	92200	163000	267000	188000
1096	TRUE	Empty	sp|Q14145|KEAP1_HUMAN Kelch-like ECH-associated protein 1 OS=Homo sapiens OX=9606 GN=KEAP1 PE=1 SV=2	Q14145	KEAP1	70 kDa	0.998766	10	1	0.033	16400000	14200000	14600000	11600000	13200000	12600000
1097	TRUE	Empty	sp|Q14247|SRC8_HUMAN Src substrate cortactin OS=Homo sapiens OX=9606 GN=CTTN PE=1 SV=2	Q14247	SRC8	62 kDa	0.999553	21	1	0.033	129000000	169000000	121000000	189000000	192000000	192000000
1099	TRUE	Empty	sp|Q9H936|GHC1_HUMAN Mitochondrial glutamate carrier 1 OS=Homo sapiens OX=9606 GN=SLC25A22 PE=1 SV=1	Q9H936	GHC1	34 kDa	0.999212	6	1	0.033	33100000	31900000	39000000	25900000	25900000	29600000
1100	TRUE	Empty	sp|P26641|EF1G_HUMAN Elongation factor 1-gamma OS=Homo sapiens OX=9606 GN=EEF1G PE=1 SV=3	P26641	EF1G	50 kDa	0.999406	19	1	0.033	1040000000	1120000000	952000000	1220000000	1390000000	1210000000
1101	TRUE	Empty	sp|Q6UW63|PLGT2_HUMAN Protein O-glucosyltransferase 2 OS=Homo sapiens OX=9606 GN=POGLUT2 PE=1 SV=1	Q6UW63	PLGT2	58 kDa	0.999202	11	1	0.033	20400000	23100000	21900000	24300000	24300000	25600000
1102	TRUE	Empty	sp|Q7Z434|MAVS_HUMAN Mitochondrial antiviral-signaling protein OS=Homo sapiens OX=9606 GN=MAVS PE=1 SV=2	Q7Z434	MAVS	57 kDa	0.999652	9	1	0.033	15000000	24500000	12500000	30400000	33500000	31600000
1103	TRUE	Empty	sp|Q9UJJ9|GNPTG_HUMAN N-acetylglucosamine-1-phosphotransferase subunit gamma OS=Homo sapiens OX=9606 GN=GNPTG PE=1 SV=1	Q9UJJ9	GNPTG	34 kDa	0.99783	2	1	0.033	1620000	1380000	1190000	1020000	926000	1090000
1104	TRUE	Empty	sp|Q9NX20|RM16_HUMAN 39S ribosomal protein L16, mitochondrial OS=Homo sapiens OX=9606 GN=MRPL16 PE=1 SV=1	Q9NX20	RM16	28 kDa	0.999244	7	1	0.033	45100000	42300000	45100000	41300000	40300000	38200000
1105	TRUE	Empty	sp|O00483|NDUA4_HUMAN Cytochrome c oxidase subunit NDUFA4 OS=Homo sapiens OX=9606 GN=NDUFA4 PE=1 SV=1	O00483	NDUA4	9 kDa	0.998931	4	1	0.033	25100000	47400000	21400000	62500000	78700000	60300000
1106	TRUE	Empty	sp|Q96ER9|MITOK_HUMAN Mitochondrial potassium channel OS=Homo sapiens OX=9606 GN=CCDC51 PE=1 SV=2	Q96ER9	MITOK	46 kDa	0.999612	5	1	0.033	11300000	13000000	13000000	10200000	10600000	10900000
1107	TRUE	Empty	sp|Q96HV5|TM41A_HUMAN Transmembrane protein 41A OS=Homo sapiens OX=9606 GN=TMEM41A PE=1 SV=1	Q96HV5	TM41A	30 kDa	0.997068	2	1	0.033	6890000	5820000	7490000	5550000	4960000	4910000
1108	TRUE	Empty	sp|P02788|TRFL_HUMAN Lactotransferrin OS=Homo sapiens OX=9606 GN=LTF PE=1 SV=6	P02788	TRFL	78 kDa	0.997876	2	1	0.033	9770000	5910000	7530000	13900000	11400000	18300000
1109	TRUE	Empty	sp|P29590|PML_HUMAN Protein PML OS=Homo sapiens OX=9606 GN=PML PE=1 SV=3	P29590	PML	98 kDa	0.998475	9	1	0.034	10300000	9880000	11100000	8640000	7990000	9410000
1110	TRUE	Empty	sp|Q9Y6R0|NUMBL_HUMAN Numb-like protein OS=Homo sapiens OX=9606 GN=NUMBL PE=1 SV=1	Q9Y6R0	NUMBL	65 kDa	0.997848	4	1	0.034	2900000	2890000	3370000	2550000	2100000	2480000
1111	TRUE	Empty	sp|Q9BY49|PECR_HUMAN Peroxisomal trans-2-enoyl-CoA reductase OS=Homo sapiens OX=9606 GN=PECR PE=1 SV=2	Q9BY49	PECR	33 kDa	0.996835	2	1	0.034	992000	929000	1110000	828000	561000	531000
1112	TRUE	Empty	sp|O15145|ARPC3_HUMAN Actin-related protein 2/3 complex subunit 3 OS=Homo sapiens OX=9606 GN=ARPC3 PE=1 SV=3	O15145	ARPC3	21 kDa	0.999109	6	1	0.034	79900000	82800000	69200000	92500000	107000000	92900000
1113	TRUE	Empty	sp|Q96FX7|TRM61_HUMAN tRNA (adenine(58)-N(1))-methyltransferase catalytic subunit TRMT61A OS=Homo sapiens OX=9606 GN=TRMT61A PE=1 SV=1	Q96FX7	TRM61	31 kDa	0.999231	6	1	0.034	23800000	22600000	21000000	24700000	25400000	25600000
1114	TRUE	Empty	sp|O75400|PR40A_HUMAN Pre-mRNA-processing factor 40 homolog A OS=Homo sapiens OX=9606 GN=PRPF40A PE=1 SV=2	O75400	PR40A	109 kDa	0.999513	14	1	0.034	103000000	92000000	103000000	87600000	87200000	79200000
1115	TRUE	Empty	sp|P11182|ODB2_HUMAN Lipoamide acyltransferase component of branched-chain alpha-keto acid dehydrogenase complex, mitochondrial OS=Homo sapiens OX=9606 GN=DBT PE=1 SV=3	P11182	ODB2	53 kDa	0.999065	9	1	0.034	32000000	27000000	34800000	24800000	24400000	21300000
1116	TRUE	Empty	sp|P36578|RL4_HUMAN 60S ribosomal protein L4 OS=Homo sapiens OX=9606 GN=RPL4 PE=1 SV=5	P36578	RL4	48 kDa	0.999489	23	1	0.034	1760000000	1800000000	1570000000	2010000000	2290000000	1980000000
1117	TRUE	Empty	sp|Q6UXH1|CREL2_HUMAN Protein disulfide isomerase CRELD2 OS=Homo sapiens OX=9606 GN=CRELD2 PE=1 SV=1	Q6UXH1	CREL2	38 kDa	0.996904	3	1	0.034	2500000	2710000	2400000	1420000	1980000	1950000
1118	TRUE	Empty	sp|Q9Y570|PPME1_HUMAN Protein phosphatase methylesterase 1 OS=Homo sapiens OX=9606 GN=PPME1 PE=1 SV=3	Q9Y570	PPME1	42 kDa	0.99965	14	1	0.034	104000000	106000000	97500000	116000000	126000000	112000000
1119	TRUE	Empty	sp|Q92733|PRCC_HUMAN Proline-rich protein PRCC OS=Homo sapiens OX=9606 GN=PRCC PE=1 SV=1	Q92733	PRCC	52 kDa	0.999092	5	1	0.034	3410000	3990000	2550000	4850000	4840000	5520000
1120	TRUE	Empty	sp|Q8N5K1|CISD2_HUMAN CDGSH iron-sulfur domain-containing protein 2 OS=Homo sapiens OX=9606 GN=CISD2 PE=1 SV=1	Q8N5K1	CISD2	15 kDa	0.999475	5	1	0.034	120000000	119000000	131000000	109000000	104000000	114000000
1121	TRUE	Empty	sp|P49721|PSB2_HUMAN Proteasome subunit beta type-2 OS=Homo sapiens OX=9606 GN=PSMB2 PE=1 SV=1	P49721	PSB2	23 kDa	0.998774	8	1	0.034	223000000	212000000	207000000	260000000	286000000	235000000
1122	TRUE	Empty	sp|Q9P0U3|SENP1_HUMAN Sentrin-specific protease 1 OS=Homo sapiens OX=9606 GN=SENP1 PE=1 SV=2	Q9P0U3	SENP1	73 kDa	0.995618	4	1	0.034	1560000	1210000	1280000	877000	1090000	967000
1123	TRUE	Empty	sp|Q13564|ULA1_HUMAN NEDD8-activating enzyme E1 regulatory subunit OS=Homo sapiens OX=9606 GN=NAE1 PE=1 SV=1	Q13564	ULA1	60 kDa	0.999301	16	1	0.034	183000000	183000000	197000000	173000000	175000000	171000000
1124	TRUE	Empty	sp|P00167|CYB5_HUMAN Cytochrome b5 OS=Homo sapiens OX=9606 GN=CYB5A PE=1 SV=2	P00167	CYB5	15 kDa	0.999153	4	1	0.034	26900000	29500000	23700000	41700000	34200000	33000000
1125	TRUE	Empty	sp|Q9UKY1|ZHX1_HUMAN Zinc fingers and homeoboxes protein 1 OS=Homo sapiens OX=9606 GN=ZHX1 PE=1 SV=1	Q9UKY1	ZHX1	98 kDa	0.999478	7	1	0.034	6990000	6550000	6560000	5560000	5820000	6270000
1126	TRUE	Empty	sp|Q10570|CPSF1_HUMAN Cleavage and polyadenylation specificity factor subunit 1 OS=Homo sapiens OX=9606 GN=CPSF1 PE=1 SV=2	Q10570	CPSF1	161 kDa	0.999231	14	1	0.034	26800000	24900000	29900000	22100000	22400000	23600000
1127	TRUE	Empty	sp|Q12830|BPTF_HUMAN Nucleosome-remodeling factor subunit BPTF OS=Homo sapiens OX=9606 GN=BPTF PE=1 SV=3	Q12830	BPTF	338 kDa	0.998517	19	1	0.034	10400000	9770000	11400000	9370000	8900000	8860000
1128	TRUE	Empty	sp|Q6FI81|CPIN1_HUMAN Anamorsin OS=Homo sapiens OX=9606 GN=CIAPIN1 PE=1 SV=2	Q6FI81	CPIN1	34 kDa	0.999333	15	1	0.034	107000000	144000000	112000000	161000000	168000000	157000000
1129	TRUE	Empty	sp|Q9NVP1|DDX18_HUMAN ATP-dependent RNA helicase DDX18 OS=Homo sapiens OX=9606 GN=DDX18 PE=1 SV=2	Q9NVP1	DDX18	75 kDa	0.999546	17	1	0.034	152000000	145000000	148000000	143000000	140000000	142000000
1130	TRUE	Empty	sp|P52756|RBM5_HUMAN RNA-binding protein 5 OS=Homo sapiens OX=9606 GN=RBM5 PE=1 SV=2	P52756	RBM5	92 kDa	0.998905	6	1	0.034	9840000	9300000	9820000	7550000	7350000	8910000
1131	TRUE	Empty	sp|Q9BRQ6|MIC25_HUMAN MICOS complex subunit MIC25 OS=Homo sapiens OX=9606 GN=CHCHD6 PE=1 SV=1	Q9BRQ6	MIC25	26 kDa	0.999544	3	1	0.034	2680000	3270000	2370000	4250000	3670000	3630000
1132	TRUE	Empty	sp|O75832|PSD10_HUMAN 26S proteasome non-ATPase regulatory subunit 10 OS=Homo sapiens OX=9606 GN=PSMD10 PE=1 SV=1	O75832	PSD10	24 kDa	0.999521	2	1	0.034	905000	1530000	914000	1840000	1820000	2370000
1133	TRUE	Empty	sp|Q9UNF0|PACN2_HUMAN Protein kinase C and casein kinase substrate in neurons protein 2 OS=Homo sapiens OX=9606 GN=PACSIN2 PE=1 SV=2	Q9UNF0	PACN2	56 kDa	0.999	13	1	0.034	64600000	62800000	74700000	57300000	53900000	57000000
1134	TRUE	Empty	sp|Q66K74|MAP1S_HUMAN Microtubule-associated protein 1S OS=Homo sapiens OX=9606 GN=MAP1S PE=1 SV=2	Q66K74	MAP1S	112 kDa	0.999341	12	1	0.034	69800000	65500000	75200000	60100000	63000000	57100000
1135	TRUE	Empty	sp|Q9UBB9|TFP11_HUMAN Tuftelin-interacting protein 11 OS=Homo sapiens OX=9606 GN=TFIP11 PE=1 SV=1	Q9UBB9	TFP11	97 kDa	0.999526	18	1	0.035	46800000	44200000	49400000	42500000	39800000	42200000
1136	TRUE	Empty	sp|Q7Z6J9|SEN54_HUMAN tRNA-splicing endonuclease subunit Sen54 OS=Homo sapiens OX=9606 GN=TSEN54 PE=1 SV=3	Q7Z6J9	SEN54	59 kDa	0.996559	4	1	0.035	5050000	5010000	4930000	4570000	4050000	4570000
1137	TRUE	Empty	sp|Q96B54|ZN428_HUMAN Zinc finger protein 428 OS=Homo sapiens OX=9606 GN=ZNF428 PE=1 SV=2	Q96B54	ZN428	20 kDa	0.999268	4	1	0.035	38800000	40200000	32400000	26100000	31300000	27700000
1138	TRUE	Empty	sp|P52565|GDIR1_HUMAN Rho GDP-dissociation inhibitor 1 OS=Homo sapiens OX=9606 GN=ARHGDIA PE=1 SV=3	P52565	GDIR1	23 kDa	0.998688	7	1	0.035	392000000	504000000	323000000	599000000	612000000	591000000
1139	TRUE	Empty	sp|P12004|PCNA_HUMAN Proliferating cell nuclear antigen OS=Homo sapiens OX=9606 GN=PCNA PE=1 SV=1	P12004	PCNA	29 kDa	0.99941	11	1	0.035	921000000	1010000000	730000000	1140000000	1260000000	1230000000
1140	TRUE	Empty	sp|P55081|MFAP1_HUMAN Microfibrillar-associated protein 1 OS=Homo sapiens OX=9606 GN=MFAP1 PE=1 SV=2	P55081	MFAP1	52 kDa	0.999576	5	1	0.035	18800000	22900000	17400000	24900000	25000000	26500000
1141	TRUE	Empty	sp|Q9Y237|PIN4_HUMAN Peptidyl-prolyl cis-trans isomerase NIMA-interacting 4 OS=Homo sapiens OX=9606 GN=PIN4 PE=1 SV=1	Q9Y237	PIN4	14 kDa	0.99925	4	1	0.035	33800000	45000000	34700000	49900000	50300000	50000000
1142	TRUE	Empty	sp|Q15005|SPCS2_HUMAN Signal peptidase complex subunit 2 OS=Homo sapiens OX=9606 GN=SPCS2 PE=1 SV=3	Q15005	SPCS2	25 kDa	0.999278	10	1	0.035	146000000	136000000	142000000	129000000	133000000	122000000
1143	TRUE	Empty	sp|Q96HS1|PGAM5_HUMAN Serine/threonine-protein phosphatase PGAM5, mitochondrial OS=Homo sapiens OX=9606 GN=PGAM5 PE=1 SV=2	Q96HS1	PGAM5	32 kDa	0.998804	9	1	0.035	141000000	151000000	139000000	126000000	117000000	133000000
1144	TRUE	Empty	sp|P35610|SOAT1_HUMAN Sterol O-acyltransferase 1 OS=Homo sapiens OX=9606 GN=SOAT1 PE=1 SV=3	P35610	SOAT1	65 kDa	0.998598	4	1	0.035	11900000	11500000	10300000	13200000	13800000	12600000
1145	TRUE	Empty	sp|O95295|SNAPN_HUMAN SNARE-associated protein Snapin OS=Homo sapiens OX=9606 GN=SNAPIN PE=1 SV=1	O95295	SNAPN	15 kDa	0.998691	3	1	0.035	5760000	5170000	5840000	4550000	4240000	5020000
1146	TRUE	Empty	sp|P14854|CX6B1_HUMAN Cytochrome c oxidase subunit 6B1 OS=Homo sapiens OX=9606 GN=COX6B1 PE=1 SV=2	P14854	CX6B1	10 kDa	0.999335	3	1	0.035	14400000	13400000	13500000	19600000	16100000	15900000
1147	TRUE	Empty	sp|P25786|PSA1_HUMAN Proteasome subunit alpha type-1 OS=Homo sapiens OX=9606 GN=PSMA1 PE=1 SV=1	P25786	PSA1	30 kDa	0.999397	10	1	0.035	383000000	387000000	351000000	412000000	416000000	410000000
1148	TRUE	Empty	sp|Q9Y421|FA32A_HUMAN Protein FAM32A OS=Homo sapiens OX=9606 GN=FAM32A PE=1 SV=2	Q9Y421	FA32A	13 kDa	0.998344	2	1	0.035	354000	676000	418000	229000	265000	155000
1149	TRUE	Empty	sp|P11166|GTR1_HUMAN Solute carrier family 2, facilitated glucose transporter member 1 OS=Homo sapiens OX=9606 GN=SLC2A1 PE=1 SV=2	P11166	GTR1	54 kDa	0.999227	5	1	0.035	21700000	17800000	21400000	16900000	16100000	14600000
1150	TRUE	Empty	sp|O43181|NDUS4_HUMAN NADH dehydrogenase [ubiquinone] iron-sulfur protein 4, mitochondrial OS=Homo sapiens OX=9606 GN=NDUFS4 PE=1 SV=1	O43181	NDUS4	20 kDa	0.998385	4	1	0.035	11100000	14200000	12300000	17600000	14800000	18600000
1151	TRUE	Empty	sp|O43665|RGS10_HUMAN Regulator of G-protein signaling 10 OS=Homo sapiens OX=9606 GN=RGS10 PE=1 SV=3	O43665	RGS10	21 kDa	0.999173	4	1	0.035	8450000	6740000	7970000	5600000	6410000	4980000
1152	TRUE	Empty	sp|Q01581|HMCS1_HUMAN Hydroxymethylglutaryl-CoA synthase, cytoplasmic OS=Homo sapiens OX=9606 GN=HMGCS1 PE=1 SV=2	Q01581	HMCS1	57 kDa	0.999719	19	1	0.035	256000000	222000000	146000000	309000000	401000000	386000000
1153	TRUE	Empty	sp|Q8NCM8|DYHC2_HUMAN Cytoplasmic dynein 2 heavy chain 1 OS=Homo sapiens OX=9606 GN=DYNC2H1 PE=1 SV=4	Q8NCM8	DYHC2	493 kDa	0.997731	8	1	0.035	3040000	2650000	2820000	1880000	2330000	1510000
1154	TRUE	Empty	sp|Q9UMS6|SYNP2_HUMAN Synaptopodin-2 OS=Homo sapiens OX=9606 GN=SYNPO2 PE=1 SV=2	Q9UMS6	SYNP2	118 kDa	0.999527	27	1	0.035	121000000	133000000	93800000	152000000	167000000	164000000
1155	TRUE	Empty	sp|O95182|NDUA7_HUMAN NADH dehydrogenase [ubiquinone] 1 alpha subcomplex subunit 7 OS=Homo sapiens OX=9606 GN=NDUFA7 PE=1 SV=3	O95182	NDUA7	13 kDa	0.99938	4	1	0.035	5060000	9010000	5740000	10500000	11900000	11200000
1156	TRUE	Empty	sp|Q9UBM7|DHCR7_HUMAN 7-dehydrocholesterol reductase OS=Homo sapiens OX=9606 GN=DHCR7 PE=1 SV=1	Q9UBM7	DHCR7	54 kDa	0.999271	5	1	0.035	47600000	41200000	50300000	61600000	53600000	58400000
1157	TRUE	Empty	sp|O14733|MP2K7_HUMAN Dual specificity mitogen-activated protein kinase kinase 7 OS=Homo sapiens OX=9606 GN=MAP2K7 PE=1 SV=2	O14733	MP2K7	47 kDa	0.997037	2	1	0.035	1360000	1470000	919000	1810000	2210000	1980000
1158	TRUE	Empty	sp|Q92673|SORL_HUMAN Sortilin-related receptor OS=Homo sapiens OX=9606 GN=SORL1 PE=1 SV=2	Q92673	SORL	248 kDa	0.998217	12	1	0.036	5280000	5490000	6270000	4580000	4480000	3530000
1159	TRUE	Empty	sp|Q96BP2|CHCH1_HUMAN Coiled-coil-helix-coiled-coil-helix domain-containing protein 1 OS=Homo sapiens OX=9606 GN=CHCHD1 PE=1 SV=1	Q96BP2	CHCH1	13 kDa	0.999279	2	1	0.036	5860000	6260000	7050000	5400000	5240000	5440000
1160	TRUE	Empty	sp|P21579|SYT1_HUMAN Synaptotagmin-1 OS=Homo sapiens OX=9606 GN=SYT1 PE=1 SV=1	P21579	SYT1	48 kDa	0.999533	16	1	0.036	180000000	183000000	203000000	172000000	158000000	154000000
1161	TRUE	Empty	sp|Q9Y3F4|STRAP_HUMAN Serine-threonine kinase receptor-associated protein OS=Homo sapiens OX=9606 GN=STRAP PE=1 SV=1	Q9Y3F4	STRAP	38 kDa	0.99936	18	1	0.036	285000000	302000000	251000000	326000000	356000000	330000000
1162	TRUE	Empty	sp|P53609|PGTB1_HUMAN Geranylgeranyl transferase type-1 subunit beta OS=Homo sapiens OX=9606 GN=PGGT1B PE=1 SV=2	P53609	PGTB1	42 kDa	0.996987	4	1	0.036	6130000	7570000	6700000	8080000	10200000	8840000
1163	TRUE	Empty	sp|P61009|SPCS3_HUMAN Signal peptidase complex subunit 3 OS=Homo sapiens OX=9606 GN=SPCS3 PE=1 SV=1	P61009	SPCS3	20 kDa	0.998989	3	1	0.036	135000000	131000000	147000000	119000000	125000000	123000000
1164	TRUE	Empty	sp|P24666|PPAC_HUMAN Low molecular weight phosphotyrosine protein phosphatase OS=Homo sapiens OX=9606 GN=ACP1 PE=1 SV=3	P24666	PPAC	18 kDa	0.999543	7	1	0.036	79700000	95600000	77700000	109000000	98700000	109000000
1165	TRUE	Empty	sp|Q15545|TAF7_HUMAN Transcription initiation factor TFIID subunit 7 OS=Homo sapiens OX=9606 GN=TAF7 PE=1 SV=1	Q15545	TAF7	40 kDa	0.998934	3	1	0.036	730000	605000	931000	426000	441000	548000
1166	TRUE	Empty	sp|Q9UPT5|EXOC7_HUMAN Exocyst complex component 7 OS=Homo sapiens OX=9606 GN=EXOC7 PE=1 SV=3	Q9UPT5	EXOC7	83 kDa	0.999549	17	1	0.036	54100000	38300000	51300000	34700000	34200000	31600000
1167	TRUE	Empty	sp|P57723|PCBP4_HUMAN Poly(rC)-binding protein 4 OS=Homo sapiens OX=9606 GN=PCBP4 PE=2 SV=1	P57723	PCBP4	41 kDa	0.997336	3	1	0.036	3050000	3220000	3690000	2300000	2280000	2870000
1168	TRUE	Empty	sp|O60613|SEP15_HUMAN Selenoprotein F OS=Homo sapiens OX=9606 GN=SELENOF PE=1 SV=4	O60613	SEP15	18 kDa	0.999201	4	1	0.036	6990000	6340000	7560000	5350000	6000000	4750000
1169	TRUE	Empty	sp|Q12849|GRSF1_HUMAN G-rich sequence factor 1 OS=Homo sapiens OX=9606 GN=GRSF1 PE=1 SV=3	Q12849	GRSF1	53 kDa	0.999526	10	1	0.036	135000000	142000000	124000000	158000000	159000000	147000000
1170	TRUE	Empty	sp|Q9NTJ5|SAC1_HUMAN Phosphatidylinositol-3-phosphatase SAC1 OS=Homo sapiens OX=9606 GN=SACM1L PE=1 SV=2	Q9NTJ5	SAC1	67 kDa	0.999075	24	1	0.036	137000000	137000000	149000000	122000000	132000000	125000000
1171	TRUE	Empty	sp|Q4G0J3|LARP7_HUMAN La-related protein 7 OS=Homo sapiens OX=9606 GN=LARP7 PE=1 SV=1	Q4G0J3	LARP7	67 kDa	0.999365	14	1	0.036	66100000	69100000	75900000	62400000	56500000	61300000
1172	TRUE	Empty	sp|Q9UKK9|NUDT5_HUMAN ADP-sugar pyrophosphatase OS=Homo sapiens OX=9606 GN=NUDT5 PE=1 SV=1	Q9UKK9	NUDT5	24 kDa	0.999582	7	1	0.036	124000000	116000000	123000000	114000000	112000000	108000000
1173	TRUE	Empty	sp|Q13724|MOGS_HUMAN Mannosyl-oligosaccharide glucosidase OS=Homo sapiens OX=9606 GN=MOGS PE=1 SV=5	Q13724	MOGS	92 kDa	0.999223	17	1	0.036	78200000	80900000	85600000	74000000	71000000	63700000
1174	TRUE	Empty	sp|Q9Y277|VDAC3_HUMAN Voltage-dependent anion-selective channel protein 3 OS=Homo sapiens OX=9606 GN=VDAC3 PE=1 SV=1	Q9Y277	VDAC3	31 kDa	0.999351	10	1	0.036	355000000	393000000	333000000	436000000	553000000	445000000
1175	TRUE	Empty	sp|Q9UN36|NDRG2_HUMAN Protein NDRG2 OS=Homo sapiens OX=9606 GN=NDRG2 PE=1 SV=2	Q9UN36	NDRG2	41 kDa	0.998999	5	1	0.036	2650000	3210000	2880000	3850000	3570000	3360000
1176	TRUE	Empty	sp|Q9BUQ8|DDX23_HUMAN Probable ATP-dependent RNA helicase DDX23 OS=Homo sapiens OX=9606 GN=DDX23 PE=1 SV=3	Q9BUQ8	DDX23	96 kDa	0.999622	29	1	0.036	242000000	249000000	259000000	232000000	217000000	233000000
1177	TRUE	Empty	sp|Q9BV81|EMC6_HUMAN ER membrane protein complex subunit 6 OS=Homo sapiens OX=9606 GN=EMC6 PE=1 SV=1	Q9BV81	EMC6	12 kDa	0.996991	2	1	0.036	17000000	15900000	17200000	14900000	13900000	15500000
1178	TRUE	Empty	sp|Q9UN86|G3BP2_HUMAN Ras GTPase-activating protein-binding protein 2 OS=Homo sapiens OX=9606 GN=G3BP2 PE=1 SV=2	Q9UN86	G3BP2	54 kDa	0.999549	14	1	0.036	112000000	129000000	94400000	142000000	148000000	150000000
1179	TRUE	Empty	sp|Q9UKV8|AGO2_HUMAN Protein argonaute-2 OS=Homo sapiens OX=9606 GN=AGO2 PE=1 SV=3	Q9UKV8	AGO2	97 kDa	0.999202	18	1	0.036	74300000	75900000	78100000	69100000	73200000	68000000
1180	TRUE	Empty	sp|P15882|CHIN_HUMAN N-chimaerin OS=Homo sapiens OX=9606 GN=CHN1 PE=1 SV=3	P15882	CHIN	53 kDa	0.998876	5	1	0.037	14500000	13200000	15400000	10600000	12800000	10700000
1181	TRUE	Empty	sp|Q9H2P0|ADNP_HUMAN Activity-dependent neuroprotector homeobox protein OS=Homo sapiens OX=9606 GN=ADNP PE=1 SV=1	Q9H2P0	ADNP	124 kDa	0.999437	32	1	0.037	90500000	98400000	85800000	104000000	102000000	105000000
1182	TRUE	Empty	sp|Q9NZN8|CNOT2_HUMAN CCR4-NOT transcription complex subunit 2 OS=Homo sapiens OX=9606 GN=CNOT2 PE=1 SV=1	Q9NZN8	CNOT2	60 kDa	0.9991	5	1	0.037	7410000	12700000	6520000	14700000	17600000	16600000
1183	TRUE	Empty	sp|P60174|TPIS_HUMAN Triosephosphate isomerase OS=Homo sapiens OX=9606 GN=TPI1 PE=1 SV=4	P60174	TPIS	27 kDa	0.999397	18	1	0.037	2640000000	2840000000	2540000000	3020000000	3250000000	2930000000
1184	TRUE	Empty	sp|Q92845|KIFA3_HUMAN Kinesin-associated protein 3 OS=Homo sapiens OX=9606 GN=KIFAP3 PE=1 SV=2	Q92845	KIFA3	91 kDa	0.998978	6	1	0.037	4450000	5180000	6540000	3750000	3900000	3530000
1185	TRUE	Empty	sp|P11441|UBL4A_HUMAN Ubiquitin-like protein 4A OS=Homo sapiens OX=9606 GN=UBL4A PE=1 SV=1	P11441	UBL4A	18 kDa	0.999082	7	1	0.037	42900000	40700000	38400000	37200000	36700000	36100000
1186	TRUE	Empty	sp|Q9H7C9|AAMDC_HUMAN Mth938 domain-containing protein OS=Homo sapiens OX=9606 GN=AAMDC PE=1 SV=1	Q9H7C9	AAMDC	13 kDa	0.996083	2	1	0.037	5180000	9790000	3780000	13800000	14200000	13100000
1187	TRUE	Empty	sp|Q9UQR0|SCML2_HUMAN Sex comb on midleg-like protein 2 OS=Homo sapiens OX=9606 GN=SCML2 PE=1 SV=1	Q9UQR0	SCML2	77 kDa	0.999173	9	1	0.037	15600000	15600000	13200000	18100000	17300000	20400000
1188	TRUE	Empty	sp|Q9HCU5|PREB_HUMAN Prolactin regulatory element-binding protein OS=Homo sapiens OX=9606 GN=PREB PE=1 SV=2	Q9HCU5	PREB	45 kDa	0.999402	10	1	0.037	24600000	26700000	21600000	31000000	28100000	32900000
1189	TRUE	Empty	sp|Q8WWY3|PRP31_HUMAN U4/U6 small nuclear ribonucleoprotein Prp31 OS=Homo sapiens OX=9606 GN=PRPF31 PE=1 SV=2	Q8WWY3	PRP31	55 kDa	0.999616	11	1	0.037	153000000	146000000	146000000	136000000	142000000	131000000
1190	TRUE	Empty	sp|P62826|RAN_HUMAN GTP-binding nuclear protein Ran OS=Homo sapiens OX=9606 GN=RAN PE=1 SV=3	P62826	RAN	24 kDa	0.999033	13	1	0.037	1940000000	2170000000	1810000000	2400000000	2380000000	2240000000
1191	TRUE	Empty	sp|Q96HC4|PDLI5_HUMAN PDZ and LIM domain protein 5 OS=Homo sapiens OX=9606 GN=PDLIM5 PE=1 SV=5	Q96HC4	PDLI5	64 kDa	0.999613	19	1	0.037	161000000	160000000	131000000	178000000	197000000	193000000
1192	TRUE	Empty	sp|Q14554|PDIA5_HUMAN Protein disulfide-isomerase A5 OS=Homo sapiens OX=9606 GN=PDIA5 PE=1 SV=1	Q14554	PDIA5	60 kDa	0.998484	8	1	0.037	15100000	16000000	19500000	13600000	12200000	13100000
1193	TRUE	Empty	sp|P07355|ANXA2_HUMAN Annexin A2 OS=Homo sapiens OX=9606 GN=ANXA2 PE=1 SV=2	P07355	ANXA2	39 kDa	0.999583	24	1	0.037	1530000000	1470000000	1400000000	1580000000	1700000000	1610000000
1194	TRUE	Empty	sp|Q9BU61|NDUF3_HUMAN NADH dehydrogenase [ubiquinone] 1 alpha subcomplex assembly factor 3 OS=Homo sapiens OX=9606 GN=NDUFAF3 PE=1 SV=1	Q9BU61	NDUF3	20 kDa	0.999414	3	1	0.037	36900000	46700000	31400000	54500000	51900000	56600000
1195	TRUE	Empty	sp|P35606|COPB2_HUMAN Coatomer subunit beta' OS=Homo sapiens OX=9606 GN=COPB2 PE=1 SV=2	P35606	COPB2	102 kDa	0.999652	34	1	0.037	394000000	400000000	423000000	381000000	375000000	382000000
1196	TRUE	Empty	sp|Q5T6F2|UBAP2_HUMAN Ubiquitin-associated protein 2 OS=Homo sapiens OX=9606 GN=UBAP2 PE=1 SV=1	Q5T6F2	UBAP2	117 kDa	0.99954	11	1	0.037	123000000	135000000	119000000	144000000	142000000	160000000
1197	TRUE	Empty	sp|P41732|TSN7_HUMAN Tetraspanin-7 OS=Homo sapiens OX=9606 GN=TSPAN7 PE=1 SV=2	P41732	TSN7	28 kDa	0.999145	2	1	0.037	13200000	13700000	15800000	9520000	12300000	9950000
1198	TRUE	Empty	sp|Q9UKJ3|GPTC8_HUMAN G patch domain-containing protein 8 OS=Homo sapiens OX=9606 GN=GPATCH8 PE=1 SV=2	Q9UKJ3	GPTC8	164 kDa	0.998573	4	1	0.038	5220000	5970000	6310000	5070000	4450000	4660000
1199	TRUE	Empty	sp|P01130|LDLR_HUMAN Low-density lipoprotein receptor OS=Homo sapiens OX=9606 GN=LDLR PE=1 SV=1	P01130	LDLR	95 kDa	0.999328	8	1	0.038	7480000	5740000	5620000	7980000	8330000	9300000
1200	TRUE	Empty	sp|Q9NXC5|MIO_HUMAN GATOR complex protein MIOS OS=Homo sapiens OX=9606 GN=MIOS PE=1 SV=2	Q9NXC5	MIO	99 kDa	0.999347	14	1	0.038	16300000	17000000	17600000	14300000	16000000	14400000
1201	TRUE	Empty	sp|Q86TG7|PEG10_HUMAN Retrotransposon-derived protein PEG10 OS=Homo sapiens OX=9606 GN=PEG10 PE=1 SV=2	Q86TG7	PEG10	80 kDa	0.999127	5	1	0.038	14400000	25200000	19000000	8880000	12500000	10900000
1202	TRUE	Empty	sp|Q9P2R6|RERE_HUMAN Arginine-glutamic acid dipeptide repeats protein OS=Homo sapiens OX=9606 GN=RERE PE=1 SV=2	Q9P2R6	RERE	172 kDa	0.996742	3	1	0.038	1900000	1740000	1800000	1130000	1580000	1300000
1203	TRUE	Empty	sp|Q9P016|THYN1_HUMAN Thymocyte nuclear protein 1 OS=Homo sapiens OX=9606 GN=THYN1 PE=1 SV=1	Q9P016	THYN1	26 kDa	0.998557	5	1	0.038	8930000	11600000	11100000	8310000	8010000	8160000
1204	TRUE	Empty	sp|P09669|COX6C_HUMAN Cytochrome c oxidase subunit 6C OS=Homo sapiens OX=9606 GN=COX6C PE=1 SV=2	P09669	COX6C	9 kDa	0.998208	6	1	0.038	156000000	152000000	145000000	170000000	190000000	165000000
1205	TRUE	Empty	sp|Q5T3I0|GPTC4_HUMAN G patch domain-containing protein 4 OS=Homo sapiens OX=9606 GN=GPATCH4 PE=1 SV=2	Q5T3I0	GPTC4	50 kDa	0.999373	6	1	0.038	8390000	7370000	6800000	6000000	6150000	6360000
1206	TRUE	Empty	sp|Q8NCY6|MSD4_HUMAN Myb/SANT-like DNA-binding domain-containing protein 4 OS=Homo sapiens OX=9606 GN=MSANTD4 PE=1 SV=1	Q8NCY6	MSD4	41 kDa	0.998223	2	1	0.038	658000	696000	494000	249000	458000	281000
1207	TRUE	Empty	sp|Q9NQZ2|SAS10_HUMAN Something about silencing protein 10 OS=Homo sapiens OX=9606 GN=UTP3 PE=1 SV=1	Q9NQZ2	SAS10	55 kDa	0.998806	6	1	0.038	21600000	19900000	20000000	18100000	19300000	18100000
1208	TRUE	Empty	sp|Q9BWD1|THIC_HUMAN Acetyl-CoA acetyltransferase, cytosolic OS=Homo sapiens OX=9606 GN=ACAT2 PE=1 SV=2	Q9BWD1	THIC	41 kDa	0.999324	12	1	0.038	218000000	198000000	160000000	259000000	286000000	240000000
1209	TRUE	Empty	sp|Q93100|KPBB_HUMAN Phosphorylase b kinase regulatory subunit beta OS=Homo sapiens OX=9606 GN=PHKB PE=1 SV=3	Q93100	KPBB	125 kDa	0.998764	5	1	0.039	4800000	4070000	4730000	5950000	5930000	5110000
1210	TRUE	Empty	sp|Q9Y484|WIPI4_HUMAN WD repeat domain phosphoinositide-interacting protein 4 OS=Homo sapiens OX=9606 GN=WDR45 PE=1 SV=1	Q9Y484	WIPI4	40 kDa	0.996374	2	1	0.039	1040000	740000	992000	671000	459000	602000
1211	TRUE	Empty	sp|P57105|SYJ2B_HUMAN Synaptojanin-2-binding protein OS=Homo sapiens OX=9606 GN=SYNJ2BP PE=1 SV=2	P57105	SYJ2B	16 kDa	0.998954	4	1	0.039	8270000	7450000	8330000	6910000	7110000	7300000
1212	TRUE	Empty	sp|Q15057|ACAP2_HUMAN Arf-GAP with coiled-coil, ANK repeat and PH domain-containing protein 2 OS=Homo sapiens OX=9606 GN=ACAP2 PE=1 SV=3	Q15057	ACAP2	88 kDa	0.999041	9	1	0.039	9270000	8540000	8380000	7220000	7920000	7850000
1213	TRUE	Empty	sp|O96028|NSD2_HUMAN Histone-lysine N-methyltransferase NSD2 OS=Homo sapiens OX=9606 GN=NSD2 PE=1 SV=1	O96028	NSD2	152 kDa	0.998253	9	1	0.039	9750000	9420000	9020000	9900000	10400000	10500000
1214	TRUE	Empty	sp|P47897|SYQ_HUMAN Glutamine--tRNA ligase OS=Homo sapiens OX=9606 GN=QARS1 PE=1 SV=1	P47897	SYQ	88 kDa	0.999409	37	1	0.039	351000000	339000000	364000000	380000000	369000000	377000000
1215	TRUE	Empty	sp|Q5VZE5|NAA35_HUMAN N-alpha-acetyltransferase 35, NatC auxiliary subunit OS=Homo sapiens OX=9606 GN=NAA35 PE=1 SV=1	Q5VZE5	NAA35	84 kDa	0.99883	9	1	0.039	19700000	19200000	19800000	18300000	16600000	18200000
1216	TRUE	Empty	sp|Q9NX58|LYAR_HUMAN Cell growth-regulating nucleolar protein OS=Homo sapiens OX=9606 GN=LYAR PE=1 SV=2	Q9NX58	LYAR	44 kDa	0.999431	8	1	0.039	34700000	38500000	38500000	32100000	34300000	32200000
1217	TRUE	Empty	sp|Q9UNZ2|NSF1C_HUMAN NSFL1 cofactor p47 OS=Homo sapiens OX=9606 GN=NSFL1C PE=1 SV=2	Q9UNZ2	NSF1C	41 kDa	0.9996	12	1	0.039	52300000	68100000	46000000	74700000	80300000	79600000
1218	TRUE	Empty	sp|O76094|SRP72_HUMAN Signal recognition particle subunit SRP72 OS=Homo sapiens OX=9606 GN=SRP72 PE=1 SV=3	O76094	SRP72	75 kDa	0.999478	25	1	0.039	198000000	199000000	208000000	189000000	195000000	189000000
1219	TRUE	Empty	sp|Q2M389|WASC4_HUMAN WASH complex subunit 4 OS=Homo sapiens OX=9606 GN=WASHC4 PE=1 SV=2	Q2M389	WASC4	136 kDa	0.999117	16	1	0.039	44400000	36500000	42400000	32800000	34500000	28300000
1220	TRUE	Empty	sp|Q9H4A3|WNK1_HUMAN Serine/threonine-protein kinase WNK1 OS=Homo sapiens OX=9606 GN=WNK1 PE=1 SV=2	Q9H4A3	WNK1	251 kDa	0.999288	12	1	0.039	16900000	16100000	15400000	17200000	18300000	18200000
1221	TRUE	Empty	sp|O60503|ADCY9_HUMAN Adenylate cyclase type 9 OS=Homo sapiens OX=9606 GN=ADCY9 PE=1 SV=4	O60503	ADCY9	151 kDa	0.994794	2	1	0.039	334000	241000	372000	191000	227000	180000
1222	TRUE	Empty	sp|Q2KHT3|CL16A_HUMAN Protein CLEC16A OS=Homo sapiens OX=9606 GN=CLEC16A PE=1 SV=2	Q2KHT3	CL16A	118 kDa	0.995725	2	1	0.039	133000000	129000000	98600000	179000000	152000000	164000000
1223	TRUE	Empty	sp|P07942|LAMB1_HUMAN Laminin subunit beta-1 OS=Homo sapiens OX=9606 GN=LAMB1 PE=1 SV=2	P07942	LAMB1	198 kDa	0.999569	36	1	0.039	223000000	203000000	216000000	200000000	195000000	193000000
1224	TRUE	Empty	sp|P27694|RFA1_HUMAN Replication protein A 70 kDa DNA-binding subunit OS=Homo sapiens OX=9606 GN=RPA1 PE=1 SV=2	P27694	RFA1	68 kDa	0.999471	18	1	0.039	146000000	157000000	150000000	138000000	143000000	132000000
1225	TRUE	Empty	sp|O75027|ABCB7_HUMAN Iron-sulfur clusters transporter ABCB7, mitochondrial OS=Homo sapiens OX=9606 GN=ABCB7 PE=1 SV=2	O75027	ABCB7	83 kDa	0.998628	9	1	0.039	22500000	19400000	22300000	18400000	18700000	16900000
1226	TRUE	Empty	sp|P50542|PEX5_HUMAN Peroxisomal targeting signal 1 receptor OS=Homo sapiens OX=9606 GN=PEX5 PE=1 SV=3	P50542	PEX5	71 kDa	0.999364	11	1	0.039	14500000	14000000	14100000	13600000	12100000	12500000
1227	TRUE	Empty	sp|Q969R5|LMBL2_HUMAN Lethal(3)malignant brain tumor-like protein 2 OS=Homo sapiens OX=9606 GN=L3MBTL2 PE=1 SV=1	Q969R5	LMBL2	79 kDa	0.997757	5	1	0.04	1890000	1590000	1730000	1950000	2350000	2260000
1228	TRUE	Empty	sp|Q13207|TBX2_HUMAN T-box transcription factor TBX2 OS=Homo sapiens OX=9606 GN=TBX2 PE=1 SV=3	Q13207	TBX2	75 kDa	0.997245	2	1	0.04	1000000	1110000	1040000	591000	898000	704000
1229	TRUE	Empty	sp|Q9H089|LSG1_HUMAN Large subunit GTPase 1 homolog OS=Homo sapiens OX=9606 GN=LSG1 PE=1 SV=2	Q9H089	LSG1	75 kDa	0.998711	14	1	0.04	82500000	80400000	90200000	72900000	68600000	77100000
1230	TRUE	Empty	sp|O43524|FOXO3_HUMAN Forkhead box protein O3 OS=Homo sapiens OX=9606 GN=FOXO3 PE=1 SV=1	O43524	FOXO3	71 kDa	0.99888	3	1	0.04	1030000	959000	877000	1400000	1610000	1110000
1231	TRUE	Empty	sp|Q8TBX8|PI42C_HUMAN Phosphatidylinositol 5-phosphate 4-kinase type-2 gamma OS=Homo sapiens OX=9606 GN=PIP4K2C PE=1 SV=3	Q8TBX8	PI42C	47 kDa	0.998975	2	1	0.04	7600000	6290000	7040000	5650000	5920000	5990000
1232	TRUE	Empty	sp|Q9Y217|MTMR6_HUMAN Myotubularin-related protein 6 OS=Homo sapiens OX=9606 GN=MTMR6 PE=1 SV=3	Q9Y217	MTMR6	72 kDa	0.999159	17	1	0.04	29800000	28800000	26600000	31900000	32800000	30800000
1233	TRUE	Empty	sp|Q8N1G4|LRC47_HUMAN Leucine-rich repeat-containing protein 47 OS=Homo sapiens OX=9606 GN=LRRC47 PE=1 SV=1	Q8N1G4	LRC47	63 kDa	0.999462	18	1	0.04	99500000	105000000	98600000	106000000	109000000	109000000
1234	TRUE	Empty	sp|Q969S9|RRF2M_HUMAN Ribosome-releasing factor 2, mitochondrial OS=Homo sapiens OX=9606 GN=GFM2 PE=1 SV=1	Q969S9	RRF2M	87 kDa	0.998833	10	1	0.04	21000000	19700000	23700000	17800000	18800000	16900000
1235	TRUE	Empty	sp|P11279|LAMP1_HUMAN Lysosome-associated membrane glycoprotein 1 OS=Homo sapiens OX=9606 GN=LAMP1 PE=1 SV=3	P11279	LAMP1	45 kDa	0.999407	5	1	0.04	131000000	122000000	129000000	121000000	116000000	117000000
1236	TRUE	Empty	sp|P14174|MIF_HUMAN Macrophage migration inhibitory factor OS=Homo sapiens OX=9606 GN=MIF PE=1 SV=4	P14174	MIF	12 kDa	0.998537	2	1	0.04	179000000	175000000	147000000	214000000	194000000	205000000
1237	TRUE	Empty	sp|P51580|TPMT_HUMAN Thiopurine S-methyltransferase OS=Homo sapiens OX=9606 GN=TPMT PE=1 SV=1	P51580	TPMT	28 kDa	0.997318	6	1	0.04	6040000	5490000	6990000	5190000	4670000	4760000
1238	TRUE	Empty	sp|Q86W56|PARG_HUMAN Poly(ADP-ribose) glycohydrolase OS=Homo sapiens OX=9606 GN=PARG PE=1 SV=1	Q86W56	PARG	111 kDa	0.997962	7	1	0.04	8530000	7250000	8230000	6370000	6300000	7150000
1239	TRUE	Empty	sp|P61769|B2MG_HUMAN Beta-2-microglobulin OS=Homo sapiens OX=9606 GN=B2M PE=1 SV=1	P61769	B2MG	14 kDa	0.998666	3	1	0.04	11100000	12600000	7840000	18100000	19600000	14300000
1240	TRUE	Empty	sp|P46100|ATRX_HUMAN Transcriptional regulator ATRX OS=Homo sapiens OX=9606 GN=ATRX PE=1 SV=5	P46100	ATRX	283 kDa	0.99937	20	1	0.04	29800000	30600000	34000000	27800000	28100000	25900000
1241	TRUE	Empty	sp|Q15388|TOM20_HUMAN Mitochondrial import receptor subunit TOM20 homolog OS=Homo sapiens OX=9606 GN=TOMM20 PE=1 SV=1	Q15388	TOM20	16 kDa	0.998625	3	1	0.04	16200000	24800000	15400000	35500000	26300000	31400000
1242	TRUE	Empty	sp|Q9BRX2|PELO_HUMAN Protein pelota homolog OS=Homo sapiens OX=9606 GN=PELO PE=1 SV=2	Q9BRX2	PELO	43 kDa	0.999206	6	1	0.041	22000000	22800000	23400000	24300000	23700000	24800000
1243	TRUE	Empty	sp|Q96HE7|ERO1A_HUMAN ERO1-like protein alpha OS=Homo sapiens OX=9606 GN=ERO1A PE=1 SV=2	Q96HE7	ERO1A	54 kDa	0.999476	18	1	0.041	340000000	323000000	358000000	318000000	302000000	304000000
1244	TRUE	Empty	sp|O60884|DNJA2_HUMAN DnaJ homolog subfamily A member 2 OS=Homo sapiens OX=9606 GN=DNAJA2 PE=1 SV=1	O60884	DNJA2	46 kDa	0.999633	14	1	0.041	131000000	150000000	139000000	158000000	164000000	154000000
1245	TRUE	Empty	sp|O95343|SIX3_HUMAN Homeobox protein SIX3 OS=Homo sapiens OX=9606 GN=SIX3 PE=1 SV=1	O95343	SIX3	35 kDa	0.999293	4	1	0.041	4140000	3770000	4630000	2440000	3540000	2780000
1246	TRUE	Empty	sp|P36404|ARL2_HUMAN ADP-ribosylation factor-like protein 2 OS=Homo sapiens OX=9606 GN=ARL2 PE=1 SV=4	P36404	ARL2	21 kDa	0.999571	8	1	0.041	66300000	68500000	75200000	61300000	61500000	63700000
1247	TRUE	Empty	sp|Q8IWC1|MA7D3_HUMAN MAP7 domain-containing protein 3 OS=Homo sapiens OX=9606 GN=MAP7D3 PE=1 SV=2	Q8IWC1	MA7D3	98 kDa	0.998546	8	1	0.041	8250000	6180000	6290000	5530000	4060000	4430000
1248	TRUE	Empty	sp|Q9NY12|GAR1_HUMAN H/ACA ribonucleoprotein complex subunit 1 OS=Homo sapiens OX=9606 GN=GAR1 PE=1 SV=1	Q9NY12	GAR1	22 kDa	0.999399	6	1	0.041	112000000	97900000	123000000	90200000	82700000	93000000
1249	TRUE	Empty	sp|O14980|XPO1_HUMAN Exportin-1 OS=Homo sapiens OX=9606 GN=XPO1 PE=1 SV=1	O14980	XPO1	123 kDa	0.99956	38	1	0.041	446000000	407000000	442000000	402000000	384000000	368000000
1250	TRUE	Empty	sp|Q9Y4W6|AFG32_HUMAN AFG3-like protein 2 OS=Homo sapiens OX=9606 GN=AFG3L2 PE=1 SV=2	Q9Y4W6	AFG32	89 kDa	0.999416	13	1	0.041	36800000	41100000	43700000	35100000	32200000	35000000
1251	TRUE	Empty	sp|Q99848|EBP2_HUMAN Probable rRNA-processing protein EBP2 OS=Homo sapiens OX=9606 GN=EBNA1BP2 PE=1 SV=2	Q99848	EBP2	35 kDa	0.999674	11	1	0.041	161000000	155000000	166000000	138000000	150000000	149000000
1252	TRUE	Empty	sp|Q9NWU1|OXSM_HUMAN 3-oxoacyl-[acyl-carrier-protein] synthase, mitochondrial OS=Homo sapiens OX=9606 GN=OXSM PE=1 SV=1	Q9NWU1	OXSM	49 kDa	0.999364	4	1	0.041	4740000	4530000	5520000	4200000	3770000	4080000
1253	TRUE	Empty	sp|P08183|MDR1_HUMAN ATP-dependent translocase ABCB1 OS=Homo sapiens OX=9606 GN=ABCB1 PE=1 SV=3	P08183	MDR1	141 kDa	0.999673	33	1	0.041	290000000	290000000	309000000	283000000	274000000	272000000
1254	TRUE	Empty	sp|A4D1E9|GTPBA_HUMAN GTP-binding protein 10 OS=Homo sapiens OX=9606 GN=GTPBP10 PE=1 SV=1	A4D1E9	GTPBA	43 kDa	0.999489	10	1	0.042	35400000	33700000	40500000	29700000	31500000	26600000
1255	TRUE	Empty	sp|Q9NVA1|UQCC1_HUMAN Ubiquinol-cytochrome-c reductase complex assembly factor 1 OS=Homo sapiens OX=9606 GN=UQCC1 PE=1 SV=3	Q9NVA1	UQCC1	35 kDa	0.998587	4	1	0.042	20300000	19900000	24400000	18100000	17700000	16900000
1256	TRUE	Empty	sp|Q8N2G8|GHDC_HUMAN GH3 domain-containing protein OS=Homo sapiens OX=9606 GN=GHDC PE=1 SV=2	Q8N2G8	GHDC	58 kDa	0.99854	2	1	0.042	3700000	3450000	4080000	3170000	3250000	3240000
1257	TRUE	Empty	sp|Q9Y3T6|R3HC1_HUMAN R3H and coiled-coil domain-containing protein 1 OS=Homo sapiens OX=9606 GN=R3HCC1 PE=1 SV=3	Q9Y3T6	R3HC1	49 kDa	0.998206	3	1	0.042	2220000	2260000	2360000	1950000	2180000	1940000
1258	TRUE	Empty	sp|P52209|6PGD_HUMAN 6-phosphogluconate dehydrogenase, decarboxylating OS=Homo sapiens OX=9606 GN=PGD PE=1 SV=3	P52209	6PGD	53 kDa	0.999599	19	1	0.042	550000000	517000000	515000000	496000000	491000000	496000000
1259	TRUE	Empty	sp|Q9BQ70|TCF25_HUMAN Transcription factor 25 OS=Homo sapiens OX=9606 GN=TCF25 PE=1 SV=1	Q9BQ70	TCF25	77 kDa	0.998833	6	1	0.042	6810000	6820000	5020000	7780000	9020000	9180000
1260	TRUE	Empty	sp|Q9BW27|NUP85_HUMAN Nuclear pore complex protein Nup85 OS=Homo sapiens OX=9606 GN=NUP85 PE=1 SV=1	Q9BW27	NUP85	75 kDa	0.999546	12	1	0.042	24500000	25700000	24800000	23700000	23300000	21700000
1261	TRUE	Empty	sp|Q99543|DNJC2_HUMAN DnaJ homolog subfamily C member 2 OS=Homo sapiens OX=9606 GN=DNAJC2 PE=1 SV=4	Q99543	DNJC2	72 kDa	0.999528	16	1	0.042	79600000	86600000	86600000	78900000	71600000	74100000
1262	TRUE	Empty	sp|Q8TBB6|S7A14_HUMAN Probable cationic amino acid transporter OS=Homo sapiens OX=9606 GN=SLC7A14 PE=1 SV=3	Q8TBB6	S7A14	84 kDa	0.999202	5	1	0.042	11100000	11700000	12400000	8500000	9040000	10700000
1263	TRUE	Empty	sp|Q9UJA5|TRM6_HUMAN tRNA (adenine(58)-N(1))-methyltransferase non-catalytic subunit TRM6 OS=Homo sapiens OX=9606 GN=TRMT6 PE=1 SV=1	Q9UJA5	TRM6	56 kDa	0.999247	13	1	0.042	87100000	77400000	84500000	75900000	74200000	72200000
1264	TRUE	Empty	sp|O14964|HGS_HUMAN Hepatocyte growth factor-regulated tyrosine kinase substrate OS=Homo sapiens OX=9606 GN=HGS PE=1 SV=1	O14964	HGS	86 kDa	0.999073	13	1	0.042	46500000	46500000	45900000	38000000	38400000	44200000
1265	TRUE	Empty	sp|P16435|NCPR_HUMAN NADPH--cytochrome P450 reductase OS=Homo sapiens OX=9606 GN=POR PE=1 SV=2	P16435	NCPR	77 kDa	0.99958	19	1	0.042	116000000	121000000	112000000	124000000	123000000	125000000
1266	TRUE	Empty	sp|Q9BT78|CSN4_HUMAN COP9 signalosome complex subunit 4 OS=Homo sapiens OX=9606 GN=COPS4 PE=1 SV=1	Q9BT78	CSN4	46 kDa	0.999469	20	1	0.042	205000000	195000000	193000000	181000000	188000000	186000000
1267	TRUE	Empty	sp|O75489|NDUS3_HUMAN NADH dehydrogenase [ubiquinone] iron-sulfur protein 3, mitochondrial OS=Homo sapiens OX=9606 GN=NDUFS3 PE=1 SV=1	O75489	NDUS3	30 kDa	0.999381	12	1	0.042	165000000	153000000	161000000	175000000	183000000	168000000
1268	TRUE	Empty	sp|Q8NEL9|DDHD1_HUMAN Phospholipase DDHD1 OS=Homo sapiens OX=9606 GN=DDHD1 PE=1 SV=2	Q8NEL9	DDHD1	100 kDa	0.998011	2	1	0.042	1460000	1060000	1400000	851000	713000	1020000
1269	TRUE	Empty	sp|Q9BVP2|GNL3_HUMAN Guanine nucleotide-binding protein-like 3 OS=Homo sapiens OX=9606 GN=GNL3 PE=1 SV=2	Q9BVP2	GNL3	62 kDa	0.999603	17	1	0.042	142000000	140000000	145000000	138000000	137000000	139000000
1270	TRUE	Empty	sp|P53778|MK12_HUMAN Mitogen-activated protein kinase 12 OS=Homo sapiens OX=9606 GN=MAPK12 PE=1 SV=3	P53778	MK12	42 kDa	0.997659	3	1	0.042	776000	464000	413000	284000	326000	272000
1271	TRUE	Empty	sp|Q9H9B1|EHMT1_HUMAN Histone-lysine N-methyltransferase EHMT1 OS=Homo sapiens OX=9606 GN=EHMT1 PE=1 SV=4	Q9H9B1	EHMT1	141 kDa	0.999443	11	1	0.042	13600000	17200000	13600000	17700000	19500000	20600000
1272	TRUE	Empty	sp|Q8N9M1|CS047_HUMAN Uncharacterized protein C19orf47 OS=Homo sapiens OX=9606 GN=C19orf47 PE=1 SV=1	Q8N9M1	CS047	45 kDa	0.998361	2	1	0.042	2710000	3140000	2910000	2150000	2580000	1940000
1273	TRUE	Empty	sp|P13521|SCG2_HUMAN Secretogranin-2 OS=Homo sapiens OX=9606 GN=SCG2 PE=1 SV=2	P13521	SCG2	71 kDa	0.999756	17	1	0.043	71800000	60000000	53400000	79100000	83700000	76600000
1274	TRUE	Empty	sp|Q9UMY4|SNX12_HUMAN Sorting nexin-12 OS=Homo sapiens OX=9606 GN=SNX12 PE=1 SV=4	Q9UMY4	SNX12	19 kDa	0.998058	6	1	0.043	49500000	49200000	48300000	46200000	41600000	45400000
1275	TRUE	Empty	sp|Q96HW7|INT4_HUMAN Integrator complex subunit 4 OS=Homo sapiens OX=9606 GN=INTS4 PE=1 SV=2	Q96HW7	INT4	108 kDa	0.999235	13	1	0.043	19800000	18100000	22000000	16200000	17500000	16000000
1276	TRUE	Empty	sp|Q9P258|RCC2_HUMAN Protein RCC2 OS=Homo sapiens OX=9606 GN=RCC2 PE=1 SV=2	Q9P258	RCC2	56 kDa	0.999427	19	1	0.043	436000000	412000000	449000000	397000000	398000000	406000000
1277	TRUE	Empty	sp|O60476|MA1A2_HUMAN Mannosyl-oligosaccharide 1,2-alpha-mannosidase IB OS=Homo sapiens OX=9606 GN=MAN1A2 PE=1 SV=1	O60476	MA1A2	73 kDa	0.999363	5	1	0.043	9030000	6810000	7050000	10900000	10400000	9300000
1278	TRUE	Empty	sp|Q9HB07|MYG1_HUMAN MYG1 exonuclease OS=Homo sapiens OX=9606 GN=MYG1 PE=1 SV=3	Q9HB07	MYG1	42 kDa	0.999593	12	1	0.043	197000000	181000000	198000000	172000000	179000000	173000000
1279	TRUE	Empty	sp|O43676|NDUB3_HUMAN NADH dehydrogenase [ubiquinone] 1 beta subcomplex subunit 3 OS=Homo sapiens OX=9606 GN=NDUFB3 PE=1 SV=3	O43676	NDUB3	11 kDa	0.998471	2	1	0.043	34200000	30800000	33100000	26800000	29300000	29800000
1280	TRUE	Empty	sp|O43149|ZZEF1_HUMAN Zinc finger ZZ-type and EF-hand domain-containing protein 1 OS=Homo sapiens OX=9606 GN=ZZEF1 PE=1 SV=6	O43149	ZZEF1	331 kDa	0.997802	7	1	0.043	1630000	1230000	1980000	724000	969000	1100000
1281	TRUE	Empty	sp|Q9NUQ8|ABCF3_HUMAN ATP-binding cassette sub-family F member 3 OS=Homo sapiens OX=9606 GN=ABCF3 PE=1 SV=2	Q9NUQ8	ABCF3	80 kDa	0.999543	14	1	0.043	63600000	58100000	61900000	53400000	57600000	51900000
1282	TRUE	Empty	sp|Q4VC31|MIX23_HUMAN Protein MIX23 OS=Homo sapiens OX=9606 GN=MIX23 PE=1 SV=1	Q4VC31	MIX23	17 kDa	0.999245	6	1	0.043	29900000	30000000	33500000	26600000	28600000	26600000
1283	TRUE	Empty	sp|P02792|FRIL_HUMAN Ferritin light chain OS=Homo sapiens OX=9606 GN=FTL PE=1 SV=2	P02792	FRIL	20 kDa	0.998016	3	1	0.043	6700000	6980000	10800000	4940000	5350000	4930000
1284	TRUE	Empty	sp|Q14257|RCN2_HUMAN Reticulocalbin-2 OS=Homo sapiens OX=9606 GN=RCN2 PE=1 SV=1	Q14257	RCN2	37 kDa	0.999647	13	1	0.043	106000000	98100000	88700000	116000000	116000000	110000000
1285	TRUE	Empty	sp|O75439|MPPB_HUMAN Mitochondrial-processing peptidase subunit beta OS=Homo sapiens OX=9606 GN=PMPCB PE=1 SV=2	O75439	MPPB	54 kDa	0.999544	18	1	0.043	152000000	153000000	150000000	159000000	156000000	165000000
1286	TRUE	Empty	sp|Q96CB9|NSUN4_HUMAN 5-methylcytosine rRNA methyltransferase NSUN4 OS=Homo sapiens OX=9606 GN=NSUN4 PE=1 SV=2	Q96CB9	NSUN4	43 kDa	0.998239	4	1	0.043	6090000	6490000	6990000	4730000	4250000	5780000
1287	TRUE	Empty	sp|Q9NWV4|CZIB_HUMAN CXXC motif containing zinc binding protein OS=Homo sapiens OX=9606 GN=CZIB PE=1 SV=1	Q9NWV4	CZIB	18 kDa	0.999474	3	1	0.043	29500000	24500000	25600000	21600000	23200000	20800000
1288	TRUE	Empty	sp|Q7L8W6|DPH6_HUMAN Diphthine--ammonia ligase OS=Homo sapiens OX=9606 GN=DPH6 PE=1 SV=3	Q7L8W6	DPH6	30 kDa	0.996627	2	1	0.043	1400000	1470000	1500000	1740000	1760000	1530000
1289	TRUE	Empty	sp|Q9UKM9|RALY_HUMAN RNA-binding protein Raly OS=Homo sapiens OX=9606 GN=RALY PE=1 SV=1	Q9UKM9	RALY	32 kDa	0.999182	10	1	0.044	242000000	281000000	252000000	293000000	292000000	295000000
1290	TRUE	Empty	sp|P06865|HEXA_HUMAN Beta-hexosaminidase subunit alpha OS=Homo sapiens OX=9606 GN=HEXA PE=1 SV=2	P06865	HEXA	61 kDa	0.998094	8	1	0.044	32000000	32200000	38100000	28800000	26900000	29300000
1291	TRUE	Empty	sp|P49591|SYSC_HUMAN Serine--tRNA ligase, cytoplasmic OS=Homo sapiens OX=9606 GN=SARS1 PE=1 SV=3	P49591	SYSC	59 kDa	0.99944	22	1	0.044	688000000	651000000	663000000	598000000	637000000	571000000
1292	TRUE	Empty	sp|Q6NW29|RWDD4_HUMAN RWD domain-containing protein 4 OS=Homo sapiens OX=9606 GN=RWDD4 PE=1 SV=3	Q6NW29	RWDD4	21 kDa	0.997567	3	1	0.044	18000000	18700000	15900000	20200000	20000000	20300000
1293	TRUE	Empty	sp|Q8IY81|SPB1_HUMAN pre-rRNA 2'-O-ribose RNA methyltransferase FTSJ3 OS=Homo sapiens OX=9606 GN=FTSJ3 PE=1 SV=2	Q8IY81	SPB1	97 kDa	0.999508	15	1	0.044	149000000	135000000	145000000	128000000	132000000	132000000
1294	TRUE	Empty	sp|Q8NBJ7|SUMF2_HUMAN Inactive C-alpha-formylglycine-generating enzyme 2 OS=Homo sapiens OX=9606 GN=SUMF2 PE=1 SV=2	Q8NBJ7	SUMF2	34 kDa	0.999339	6	1	0.044	24000000	22400000	20300000	25300000	27000000	25400000
1295	TRUE	Empty	sp|Q9NT62|ATG3_HUMAN Ubiquitin-like-conjugating enzyme ATG3 OS=Homo sapiens OX=9606 GN=ATG3 PE=1 SV=1	Q9NT62	ATG3	36 kDa	0.999314	7	1	0.044	40600000	34700000	34300000	41700000	43900000	43000000
1296	TRUE	Empty	sp|O15382|BCAT2_HUMAN Branched-chain-amino-acid aminotransferase, mitochondrial OS=Homo sapiens OX=9606 GN=BCAT2 PE=1 SV=2	O15382	BCAT2	44 kDa	0.999647	10	1	0.044	101000000	93200000	115000000	89400000	81500000	83600000
1297	TRUE	Empty	sp|P08247|SYPH_HUMAN Synaptophysin OS=Homo sapiens OX=9606 GN=SYP PE=1 SV=3	P08247	SYPH	34 kDa	0.999083	3	1	0.044	63300000	64500000	72100000	56000000	45000000	56200000
1298	TRUE	Empty	sp|Q9BQ67|GRWD1_HUMAN Glutamate-rich WD repeat-containing protein 1 OS=Homo sapiens OX=9606 GN=GRWD1 PE=1 SV=1	Q9BQ67	GRWD1	49 kDa	0.999503	10	1	0.044	72300000	76600000	63000000	80600000	86700000	85600000
1299	TRUE	Empty	sp|O94967|WDR47_HUMAN WD repeat-containing protein 47 OS=Homo sapiens OX=9606 GN=WDR47 PE=1 SV=1	O94967	WDR47	102 kDa	0.998501	6	1	0.044	5620000	5290000	5030000	3300000	4660000	3050000
1300	TRUE	Empty	sp|P29762|RABP1_HUMAN Cellular retinoic acid-binding protein 1 OS=Homo sapiens OX=9606 GN=CRABP1 PE=1 SV=2	P29762	RABP1	16 kDa	0.999299	9	1	0.044	94000000	101000000	113000000	134000000	120000000	118000000
1301	TRUE	Empty	sp|P27824|CALX_HUMAN Calnexin OS=Homo sapiens OX=9606 GN=CANX PE=1 SV=2	P27824	CALX	68 kDa	0.999425	23	1	0.044	823000000	761000000	779000000	887000000	967000000	846000000
1302	TRUE	Empty	sp|Q96CS3|FAF2_HUMAN FAS-associated factor 2 OS=Homo sapiens OX=9606 GN=FAF2 PE=1 SV=2	Q96CS3	FAF2	53 kDa	0.999582	12	1	0.044	103000000	95200000	92500000	109000000	113000000	104000000
1303	TRUE	Empty	sp|Q9H8H3|MET7A_HUMAN Methyltransferase-like protein 7A OS=Homo sapiens OX=9606 GN=METTL7A PE=1 SV=1	Q9H8H3	MET7A	28 kDa	0.999319	5	1	0.045	81400000	79600000	88200000	89700000	92000000	97200000
1304	TRUE	Empty	sp|Q9NX14|NDUBB_HUMAN NADH dehydrogenase [ubiquinone] 1 beta subcomplex subunit 11, mitochondrial OS=Homo sapiens OX=9606 GN=NDUFB11 PE=1 SV=1	Q9NX14	NDUBB	17 kDa	0.999298	4	1	0.045	31700000	36000000	29700000	45000000	41400000	36800000
1305	TRUE	Empty	sp|P78318|IGBP1_HUMAN Immunoglobulin-binding protein 1 OS=Homo sapiens OX=9606 GN=IGBP1 PE=1 SV=1	P78318	IGBP1	39 kDa	0.998423	7	1	0.045	5590000	6540000	5920000	6780000	7330000	6830000
1306	TRUE	Empty	sp|Q96S59|RANB9_HUMAN Ran-binding protein 9 OS=Homo sapiens OX=9606 GN=RANBP9 PE=1 SV=1	Q96S59	RANB9	78 kDa	0.999577	11	1	0.045	15300000	12700000	11900000	15900000	17300000	16800000
1307	TRUE	Empty	sp|Q01433|AMPD2_HUMAN AMP deaminase 2 OS=Homo sapiens OX=9606 GN=AMPD2 PE=1 SV=2	Q01433	AMPD2	101 kDa	0.999445	21	1	0.045	165000000	169000000	150000000	146000000	140000000	145000000
1308	TRUE	Empty	sp|Q96ST2|IWS1_HUMAN Protein IWS1 homolog OS=Homo sapiens OX=9606 GN=IWS1 PE=1 SV=2	Q96ST2	IWS1	92 kDa	0.99867	8	1	0.045	29200000	26100000	29600000	22200000	25100000	24800000
1309	TRUE	Empty	sp|Q9C0C2|TB182_HUMAN 182 kDa tankyrase-1-binding protein OS=Homo sapiens OX=9606 GN=TNKS1BP1 PE=1 SV=4	Q9C0C2	TB182	182 kDa	0.999648	24	1	0.045	39500000	40600000	35000000	42700000	44400000	45100000
1310	TRUE	Empty	sp|Q15723|ELF2_HUMAN ETS-related transcription factor Elf-2 OS=Homo sapiens OX=9606 GN=ELF2 PE=1 SV=2	Q15723	ELF2	64 kDa	0.997375	2	1	0.045	1200000	1070000	1260000	856000	633000	956000
1311	TRUE	Empty	sp|O76024|WFS1_HUMAN Wolframin OS=Homo sapiens OX=9606 GN=WFS1 PE=1 SV=2	O76024	WFS1	100 kDa	0.999274	8	1	0.045	20400000	21800000	20900000	18600000	19200000	16300000
1312	TRUE	Empty	sp|P05060|SCG1_HUMAN Secretogranin-1 OS=Homo sapiens OX=9606 GN=CHGB PE=1 SV=2	P05060	SCG1	78 kDa	0.999546	21	1	0.045	73800000	90500000	80800000	93900000	101000000	97500000
1313	TRUE	Empty	sp|Q8IX12|CCAR1_HUMAN Cell division cycle and apoptosis regulator protein 1 OS=Homo sapiens OX=9606 GN=CCAR1 PE=1 SV=2	Q8IX12	CCAR1	133 kDa	0.999374	16	1	0.045	64100000	60600000	66300000	58500000	54700000	59200000
1314	TRUE	Empty	sp|P21964|COMT_HUMAN Catechol O-methyltransferase OS=Homo sapiens OX=9606 GN=COMT PE=1 SV=2	P21964	COMT	30 kDa	0.999356	7	1	0.045	25000000	22200000	27700000	20000000	20900000	21000000
1315	TRUE	Empty	sp|Q9GZL7|WDR12_HUMAN Ribosome biogenesis protein WDR12 OS=Homo sapiens OX=9606 GN=WDR12 PE=1 SV=2	Q9GZL7	WDR12	48 kDa	0.999297	18	1	0.045	270000000	263000000	280000000	258000000	257000000	253000000
1316	TRUE	Empty	sp|Q16891|MIC60_HUMAN MICOS complex subunit MIC60 OS=Homo sapiens OX=9606 GN=IMMT PE=1 SV=1	Q16891	MIC60	84 kDa	0.999553	27	1	0.045	260000000	274000000	278000000	249000000	259000000	247000000
1317	TRUE	Empty	sp|P82933|RT09_HUMAN 28S ribosomal protein S9, mitochondrial OS=Homo sapiens OX=9606 GN=MRPS9 PE=1 SV=2	P82933	RT09	46 kDa	0.999213	11	1	0.045	70300000	66600000	75400000	64800000	63100000	59900000
1318	TRUE	Empty	sp|O14893|GEMI2_HUMAN Gem-associated protein 2 OS=Homo sapiens OX=9606 GN=GEMIN2 PE=1 SV=1	O14893	GEMI2	32 kDa	0.998948	2	1	0.045	4300000	5100000	3690000	5820000	5600000	5600000
1319	TRUE	Empty	sp|Q9BY77|PDIP3_HUMAN Polymerase delta-interacting protein 3 OS=Homo sapiens OX=9606 GN=POLDIP3 PE=1 SV=2	Q9BY77	PDIP3	46 kDa	0.999612	13	1	0.046	71500000	72400000	63600000	76300000	79700000	78500000
1320	TRUE	Empty	sp|Q9H8H0|NOL11_HUMAN Nucleolar protein 11 OS=Homo sapiens OX=9606 GN=NOL11 PE=1 SV=1	Q9H8H0	NOL11	81 kDa	0.999444	13	1	0.046	80600000	78600000	87900000	70900000	75600000	74300000
1321	TRUE	Empty	sp|Q9UPM8|AP4E1_HUMAN AP-4 complex subunit epsilon-1 OS=Homo sapiens OX=9606 GN=AP4E1 PE=1 SV=2	Q9UPM8	AP4E1	127 kDa	0.998233	5	1	0.046	847000	929000	981000	650000	787000	783000
1322	TRUE	Empty	sp|Q96FZ2|HMCES_HUMAN Abasic site processing protein HMCES OS=Homo sapiens OX=9606 GN=HMCES PE=1 SV=1	Q96FZ2	HMCES	41 kDa	0.999057	5	1	0.046	6550000	6920000	8970000	4780000	5470000	5850000
1323	TRUE	Empty	sp|P49441|INPP_HUMAN Inositol polyphosphate 1-phosphatase OS=Homo sapiens OX=9606 GN=INPP1 PE=1 SV=1	P49441	INPP	44 kDa	0.996496	4	1	0.046	1800000	2330000	2570000	881000	1460000	1490000
1324	TRUE	Empty	sp|P62333|PRS10_HUMAN 26S proteasome regulatory subunit 10B OS=Homo sapiens OX=9606 GN=PSMC6 PE=1 SV=1	P62333	PRS10	44 kDa	0.999366	21	1	0.046	361000000	346000000	346000000	339000000	325000000	333000000
1325	TRUE	Empty	sp|Q9NV70|EXOC1_HUMAN Exocyst complex component 1 OS=Homo sapiens OX=9606 GN=EXOC1 PE=1 SV=4	Q9NV70	EXOC1	102 kDa	0.999557	8	1	0.046	17600000	15200000	19400000	12800000	14900000	12800000
1326	TRUE	Empty	sp|Q8WW12|PCNP_HUMAN PEST proteolytic signal-containing nuclear protein OS=Homo sapiens OX=9606 GN=PCNP PE=1 SV=2	Q8WW12	PCNP	19 kDa	0.999012	6	1	0.046	87200000	103000000	76700000	111000000	116000000	113000000
1327	TRUE	Empty	sp|P09960|LKHA4_HUMAN Leukotriene A-4 hydrolase OS=Homo sapiens OX=9606 GN=LTA4H PE=1 SV=2	P09960	LKHA4	69 kDa	0.999454	23	1	0.046	221000000	211000000	222000000	198000000	211000000	195000000
1328	TRUE	Empty	sp|Q9UEE9|CFDP1_HUMAN Craniofacial development protein 1 OS=Homo sapiens OX=9606 GN=CFDP1 PE=1 SV=1	Q9UEE9	CFDP1	34 kDa	0.999479	3	1	0.046	35300000	33500000	36000000	38800000	36500000	39200000
1329	TRUE	Empty	sp|P63172|DYLT1_HUMAN Dynein light chain Tctex-type 1 OS=Homo sapiens OX=9606 GN=DYNLT1 PE=1 SV=1	P63172	DYLT1	12 kDa	0.999274	3	1	0.046	14700000	15500000	15400000	16200000	17600000	16300000
1330	TRUE	Empty	sp|Q9H0U3|MAGT1_HUMAN Magnesium transporter protein 1 OS=Homo sapiens OX=9606 GN=MAGT1 PE=1 SV=1	Q9H0U3	MAGT1	38 kDa	0.998726	5	1	0.046	19500000	20500000	23200000	18300000	17500000	18300000
1331	TRUE	Empty	sp|Q9Y4P3|TBL2_HUMAN Transducin beta-like protein 2 OS=Homo sapiens OX=9606 GN=TBL2 PE=1 SV=1	Q9Y4P3	TBL2	50 kDa	0.999439	13	1	0.047	25200000	29000000	31000000	22800000	21900000	24800000
1332	TRUE	Empty	sp|Q86UY8|NT5D3_HUMAN 5'-nucleotidase domain-containing protein 3 OS=Homo sapiens OX=9606 GN=NT5DC3 PE=1 SV=1	Q86UY8	NT5D3	63 kDa	0.999007	7	1	0.047	15000000	13200000	17900000	11600000	10500000	12300000
1333	TRUE	Empty	sp|Q32P41|TRM5_HUMAN tRNA (guanine(37)-N1)-methyltransferase OS=Homo sapiens OX=9606 GN=TRMT5 PE=1 SV=2	Q32P41	TRM5	58 kDa	0.999189	7	1	0.047	23800000	23200000	28700000	20700000	21200000	19700000
1334	TRUE	Empty	sp|O00217|NDUS8_HUMAN NADH dehydrogenase [ubiquinone] iron-sulfur protein 8, mitochondrial OS=Homo sapiens OX=9606 GN=NDUFS8 PE=1 SV=1	O00217	NDUS8	24 kDa	0.999263	6	1	0.047	71300000	71000000	73900000	84500000	76600000	77100000
1335	TRUE	Empty	sp|Q9C0H2|TTYH3_HUMAN Protein tweety homolog 3 OS=Homo sapiens OX=9606 GN=TTYH3 PE=1 SV=3	Q9C0H2	TTYH3	58 kDa	0.99932	3	1	0.047	11000000	11600000	12900000	10500000	10200000	9230000
1336	TRUE	Empty	sp|O95864|FADS2_HUMAN Acyl-CoA 6-desaturase OS=Homo sapiens OX=9606 GN=FADS2 PE=1 SV=1	O95864	FADS2	52 kDa	0.999552	7	1	0.047	42300000	37200000	32100000	44400000	54500000	48600000
1337	TRUE	Empty	sp|Q9H1D9|RPC6_HUMAN DNA-directed RNA polymerase III subunit RPC6 OS=Homo sapiens OX=9606 GN=POLR3F PE=1 SV=1	Q9H1D9	RPC6	36 kDa	0.997016	7	1	0.047	12900000	13200000	12500000	11800000	12300000	12300000
1338	TRUE	Empty	sp|Q9NZ08|ERAP1_HUMAN Endoplasmic reticulum aminopeptidase 1 OS=Homo sapiens OX=9606 GN=ERAP1 PE=1 SV=3	Q9NZ08	ERAP1	107 kDa	0.999149	17	1	0.047	31800000	28100000	34100000	27200000	26300000	25600000
1339	TRUE	Empty	sp|Q96HY7|DHTK1_HUMAN Probable 2-oxoglutarate dehydrogenase E1 component DHKTD1, mitochondrial OS=Homo sapiens OX=9606 GN=DHTKD1 PE=1 SV=2	Q96HY7	DHTK1	103 kDa	0.999509	12	1	0.047	36100000	42300000	41900000	35400000	34400000	33100000
1340	TRUE	Empty	sp|P01344|IGF2_HUMAN Insulin-like growth factor II OS=Homo sapiens OX=9606 GN=IGF2 PE=1 SV=1	P01344	IGF2	20 kDa	0.997329	4	1	0.047	11400000	10400000	11600000	13700000	12700000	16700000
1341	TRUE	Empty	sp|O95677|EYA4_HUMAN Eyes absent homolog 4 OS=Homo sapiens OX=9606 GN=EYA4 PE=1 SV=2	O95677	EYA4	70 kDa	0.99957	4	1	0.047	10900000	9890000	11300000	8940000	9830000	8620000
1342	TRUE	Empty	sp|P98179|RBM3_HUMAN RNA-binding protein 3 OS=Homo sapiens OX=9606 GN=RBM3 PE=1 SV=1	P98179	RBM3	17 kDa	0.998988	3	1	0.047	32300000	72700000	32800000	84200000	103000000	90800000
1343	TRUE	Empty	sp|Q96EP5|DAZP1_HUMAN DAZ-associated protein 1 OS=Homo sapiens OX=9606 GN=DAZAP1 PE=1 SV=1	Q96EP5	DAZP1	43 kDa	0.999499	5	1	0.048	54100000	72100000	51700000	75100000	82100000	81900000
1344	TRUE	Empty	sp|Q96RF0|SNX18_HUMAN Sorting nexin-18 OS=Homo sapiens OX=9606 GN=SNX18 PE=1 SV=2	Q96RF0	SNX18	69 kDa	0.995923	4	1	0.048	765000	906000	1050000	501000	683000	673000
1345	TRUE	Empty	sp|Q9H3U1|UN45A_HUMAN Protein unc-45 homolog A OS=Homo sapiens OX=9606 GN=UNC45A PE=1 SV=1	Q9H3U1	UN45A	103 kDa	0.999324	20	1	0.048	67600000	63600000	66000000	69200000	69500000	73300000
1346	TRUE	Empty	sp|Q96Q89|KI20B_HUMAN Kinesin-like protein KIF20B OS=Homo sapiens OX=9606 GN=KIF20B PE=1 SV=3	Q96Q89	KI20B	211 kDa	0.996608	4	1	0.048	142000	111000	255000	95700	43800	53700
1347	TRUE	Empty	sp|Q9NWS6|F118A_HUMAN Protein FAM118A OS=Homo sapiens OX=9606 GN=FAM118A PE=1 SV=2	Q9NWS6	F118A	40 kDa	0.997655	2	1	0.048	3570000	2470000	2870000	2070000	2230000	1630000
1348	TRUE	Empty	sp|P43490|NAMPT_HUMAN Nicotinamide phosphoribosyltransferase OS=Homo sapiens OX=9606 GN=NAMPT PE=1 SV=1	P43490	NAMPT	56 kDa	0.999509	16	1	0.048	170000000	159000000	177000000	152000000	157000000	150000000
1349	TRUE	Empty	sp|Q9NR56|MBNL1_HUMAN Muscleblind-like protein 1 OS=Homo sapiens OX=9606 GN=MBNL1 PE=1 SV=2	Q9NR56	MBNL1	42 kDa	0.99925	3	1	0.048	7320000	6970000	5850000	8820000	10000000	7820000
1350	TRUE	Empty	sp|Q6IBW4|CNDH2_HUMAN Condensin-2 complex subunit H2 OS=Homo sapiens OX=9606 GN=NCAPH2 PE=1 SV=1	Q6IBW4	CNDH2	68 kDa	0.999268	4	1	0.048	4820000	4970000	3100000	7210000	8260000	5850000
1351	TRUE	Empty	sp|Q9Y2R4|DDX52_HUMAN Probable ATP-dependent RNA helicase DDX52 OS=Homo sapiens OX=9606 GN=DDX52 PE=1 SV=3	Q9Y2R4	DDX52	67 kDa	0.999646	8	1	0.048	32200000	28100000	31600000	27300000	27400000	26000000
1352	TRUE	Empty	sp|P11717|MPRI_HUMAN Cation-independent mannose-6-phosphate receptor OS=Homo sapiens OX=9606 GN=IGF2R PE=1 SV=3	P11717	MPRI	274 kDa	0.999251	31	1	0.048	88200000	82700000	102000000	75900000	72200000	78000000
1353	TRUE	Empty	sp|Q15758|AAAT_HUMAN Neutral amino acid transporter B(0) OS=Homo sapiens OX=9606 GN=SLC1A5 PE=1 SV=2	Q15758	AAAT	57 kDa	0.999498	8	1	0.048	174000000	149000000	155000000	182000000	194000000	178000000
1354	TRUE	Empty	sp|A5YKK6|CNOT1_HUMAN CCR4-NOT transcription complex subunit 1 OS=Homo sapiens OX=9606 GN=CNOT1 PE=1 SV=2	A5YKK6	CNOT1	267 kDa	0.999589	54	1	0.048	237000000	232000000	247000000	216000000	228000000	207000000
1355	TRUE	Empty	sp|O75379|VAMP4_HUMAN Vesicle-associated membrane protein 4 OS=Homo sapiens OX=9606 GN=VAMP4 PE=1 SV=2	O75379	VAMP4	16 kDa	0.999396	4	1	0.048	3820000	4260000	4550000	3750000	3500000	3230000
1356	TRUE	Empty	sp|P49366|DHYS_HUMAN Deoxyhypusine synthase OS=Homo sapiens OX=9606 GN=DHPS PE=1 SV=1	P49366	DHYS	41 kDa	0.999411	9	1	0.048	22200000	18900000	20400000	24800000	26000000	22500000
1357	TRUE	Empty	sp|Q9UH99|SUN2_HUMAN SUN domain-containing protein 2 OS=Homo sapiens OX=9606 GN=SUN2 PE=1 SV=3	Q9UH99	SUN2	80 kDa	0.999292	14	1	0.048	42500000	37700000	44300000	37600000	34000000	33300000
1358	TRUE	Empty	sp|O00186|STXB3_HUMAN Syntaxin-binding protein 3 OS=Homo sapiens OX=9606 GN=STXBP3 PE=1 SV=2	O00186	STXB3	68 kDa	0.996233	4	1	0.048	2850000	3460000	3550000	2460000	2840000	2460000
1359	TRUE	Empty	sp|Q16611|BAK_HUMAN Bcl-2 homologous antagonist/killer OS=Homo sapiens OX=9606 GN=BAK1 PE=1 SV=1	Q16611	BAK	23 kDa	0.998057	2	1	0.049	4650000	5030000	4920000	6110000	5180000	5690000
1360	TRUE	Empty	sp|Q15392|DHC24_HUMAN Delta(24)-sterol reductase OS=Homo sapiens OX=9606 GN=DHCR24 PE=1 SV=2	Q15392	DHC24	60 kDa	0.999274	6	1	0.049	53300000	48500000	43700000	39100000	40700000	42300000
1361	TRUE	Empty	sp|Q12768|WASC5_HUMAN WASH complex subunit 5 OS=Homo sapiens OX=9606 GN=WASHC5 PE=1 SV=1	Q12768	WASC5	134 kDa	0.999187	20	1	0.049	36100000	31800000	38100000	30100000	30900000	27500000
1362	TRUE	Empty	sp|Q96Q15|SMG1_HUMAN Serine/threonine-protein kinase SMG1 OS=Homo sapiens OX=9606 GN=SMG1 PE=1 SV=3	Q96Q15	SMG1	410 kDa	0.998289	11	1	0.049	2290000	1770000	1960000	1550000	1590000	1180000
1363	TRUE	Empty	sp|Q9UIG0|BAZ1B_HUMAN Tyrosine-protein kinase BAZ1B OS=Homo sapiens OX=9606 GN=BAZ1B PE=1 SV=2	Q9UIG0	BAZ1B	171 kDa	0.999591	39	1	0.049	261000000	264000000	262000000	239000000	250000000	256000000
1364	TRUE	Empty	sp|Q8NEF9|SRFB1_HUMAN Serum response factor-binding protein 1 OS=Homo sapiens OX=9606 GN=SRFBP1 PE=1 SV=1	Q8NEF9	SRFB1	49 kDa	0.998888	6	1	0.049	14800000	14200000	13800000	17000000	15200000	18200000
1365	TRUE	Empty	sp|P10606|COX5B_HUMAN Cytochrome c oxidase subunit 5B, mitochondrial OS=Homo sapiens OX=9606 GN=COX5B PE=1 SV=2	P10606	COX5B	14 kDa	0.998497	5	1	0.049	89700000	101000000	96700000	143000000	125000000	106000000
1366	TRUE	Empty	sp|Q7L2E3|DHX30_HUMAN ATP-dependent RNA helicase DHX30 OS=Homo sapiens OX=9606 GN=DHX30 PE=1 SV=1	Q7L2E3	DHX30	134 kDa	0.99939	41	1	0.049	281000000	271000000	270000000	266000000	262000000	264000000
1367	TRUE	Empty	sp|Q86TM6|SYVN1_HUMAN E3 ubiquitin-protein ligase synoviolin OS=Homo sapiens OX=9606 GN=SYVN1 PE=1 SV=2	Q86TM6	SYVN1	68 kDa	0.997719	2	1	0.049	8260000	8140000	10100000	7190000	5490000	6880000
1368	TRUE	Empty	sp|Q15334|L2GL1_HUMAN Lethal(2) giant larvae protein homolog 1 OS=Homo sapiens OX=9606 GN=LLGL1 PE=1 SV=3	Q15334	L2GL1	115 kDa	0.99917	7	1	0.049	2800000	2240000	2350000	1920000	2090000	1650000
1369	TRUE	Empty	sp|Q9BYN8|RT26_HUMAN 28S ribosomal protein S26, mitochondrial OS=Homo sapiens OX=9606 GN=MRPS26 PE=1 SV=1	Q9BYN8	RT26	24 kDa	0.999209	8	1	0.049	39300000	37500000	42400000	34200000	30700000	36100000
1370	TRUE	Empty	sp|Q8IZ69|TRM2A_HUMAN tRNA (uracil-5-)-methyltransferase homolog A OS=Homo sapiens OX=9606 GN=TRMT2A PE=1 SV=2	Q8IZ69	TRM2A	69 kDa	0.998914	10	1	0.049	19200000	15700000	17400000	15100000	14800000	14000000
1371	TRUE	Empty	sp|O15067|PUR4_HUMAN Phosphoribosylformylglycinamidine synthase OS=Homo sapiens OX=9606 GN=PFAS PE=1 SV=4	O15067	PUR4	145 kDa	0.999588	32	1	0.049	386000000	394000000	358000000	413000000	415000000	408000000
1372	TRUE	Empty	sp|O60832|DKC1_HUMAN H/ACA ribonucleoprotein complex subunit DKC1 OS=Homo sapiens OX=9606 GN=DKC1 PE=1 SV=3	O60832	DKC1	58 kDa	0.999703	18	1	0.049	221000000	222000000	230000000	189000000	216000000	188000000
1373	TRUE	Empty	sp|Q8NF37|PCAT1_HUMAN Lysophosphatidylcholine acyltransferase 1 OS=Homo sapiens OX=9606 GN=LPCAT1 PE=1 SV=2	Q8NF37	PCAT1	59 kDa	0.999121	6	1	0.049	11500000	9970000	10800000	11600000	13400000	13000000
1374	TRUE	Empty	sp|Q4KMQ2|ANO6_HUMAN Anoctamin-6 OS=Homo sapiens OX=9606 GN=ANO6 PE=1 SV=2	Q4KMQ2	ANO6	106 kDa	0.999242	12	1	0.05	23200000	19900000	22600000	18900000	18600000	19600000
1375	TRUE	Empty	sp|Q92643|GPI8_HUMAN GPI-anchor transamidase OS=Homo sapiens OX=9606 GN=PIGK PE=1 SV=2	Q92643	GPI8	45 kDa	0.998933	5	1	0.05	9680000	7290000	8970000	6280000	6850000	6930000
1376	TRUE	Empty	sp|P28072|PSB6_HUMAN Proteasome subunit beta type-6 OS=Homo sapiens OX=9606 GN=PSMB6 PE=1 SV=4	P28072	PSB6	25 kDa	0.99815	4	1	0.05	72900000	122000000	75600000	139000000	141000000	135000000
1377	TRUE	Empty	sp|P21926|CD9_HUMAN CD9 antigen OS=Homo sapiens OX=9606 GN=CD9 PE=1 SV=4	P21926	CD9	25 kDa	0.999152	3	1	0.05	39200000	35600000	38700000	32900000	33100000	35600000
1378	TRUE	Empty	sp|Q86SZ2|TPC6B_HUMAN Trafficking protein particle complex subunit 6B OS=Homo sapiens OX=9606 GN=TRAPPC6B PE=1 SV=1	Q86SZ2	TPC6B	18 kDa	0.998088	4	1	0.05	8230000	7560000	9290000	6960000	7170000	6150000
1379	TRUE	Empty	sp|Q96KB5|TOPK_HUMAN Lymphokine-activated killer T-cell-originated protein kinase OS=Homo sapiens OX=9606 GN=PBK PE=1 SV=3	Q96KB5	TOPK	36 kDa	0.999238	9	1	0.05	103000000	96600000	92500000	105000000	113000000	107000000
1380	TRUE	Empty	sp|O60869|EDF1_HUMAN Endothelial differentiation-related factor 1 OS=Homo sapiens OX=9606 GN=EDF1 PE=1 SV=1	O60869	EDF1	16 kDa	0.998475	4	1	0.05	136000000	153000000	124000000	160000000	174000000	162000000
1381	TRUE	Empty	sp|O15258|RER1_HUMAN Protein RER1 OS=Homo sapiens OX=9606 GN=RER1 PE=1 SV=1	O15258	RER1	23 kDa	0.99941	3	1	0.05	28600000	27100000	33300000	25300000	23300000	25100000
1382	TRUE	Empty	sp|P05455|LA_HUMAN Lupus La protein OS=Homo sapiens OX=9606 GN=SSB PE=1 SV=2	P05455	LA	47 kDa	0.999157	23	1	0.051	248000000	276000000	288000000	240000000	237000000	239000000
1383	TRUE	Empty	sp|P50990|TCPQ_HUMAN T-complex protein 1 subunit theta OS=Homo sapiens OX=9606 GN=CCT8 PE=1 SV=4	P50990	TCPQ	60 kDa	0.999493	36	1	0.051	1790000000	1750000000	1680000000	1840000000	1950000000	1840000000
1384	TRUE	Empty	sp|Q9BWH2|FUND2_HUMAN FUN14 domain-containing protein 2 OS=Homo sapiens OX=9606 GN=FUNDC2 PE=1 SV=2	Q9BWH2	FUND2	21 kDa	0.998114	5	1	0.051	10200000	11500000	12200000	9350000	9590000	9990000
1385	TRUE	Empty	sp|Q7LBC6|KDM3B_HUMAN Lysine-specific demethylase 3B OS=Homo sapiens OX=9606 GN=KDM3B PE=1 SV=2	Q7LBC6	KDM3B	192 kDa	0.999596	26	1	0.051	231000000	226000000	213000000	276000000	235000000	269000000
1386	TRUE	Empty	sp|A0FGR8|ESYT2_HUMAN Extended synaptotagmin-2 OS=Homo sapiens OX=9606 GN=ESYT2 PE=1 SV=1	A0FGR8	ESYT2	102 kDa	0.998719	13	1	0.051	17600000	16500000	17300000	15900000	14500000	13000000
1387	TRUE	Empty	sp|Q7Z3T8|ZFY16_HUMAN Zinc finger FYVE domain-containing protein 16 OS=Homo sapiens OX=9606 GN=ZFYVE16 PE=1 SV=3	Q7Z3T8	ZFY16	169 kDa	0.996704	4	1	0.051	3220000	3100000	2910000	3700000	3930000	5370000
1388	TRUE	Empty	sp|Q3MHD2|LSM12_HUMAN Protein LSM12 homolog OS=Homo sapiens OX=9606 GN=LSM12 PE=1 SV=2	Q3MHD2	LSM12	22 kDa	0.998583	2	1	0.051	18800000	21700000	21900000	18900000	16500000	16700000
1389	TRUE	Empty	sp|O75063|XYLK_HUMAN Glycosaminoglycan xylosylkinase OS=Homo sapiens OX=9606 GN=FAM20B PE=1 SV=1	O75063	XYLK	46 kDa	0.997418	6	1	0.051	3560000	3590000	3200000	4690000	4300000	3760000
1390	TRUE	Empty	sp|Q9NVR2|INT10_HUMAN Integrator complex subunit 10 OS=Homo sapiens OX=9606 GN=INTS10 PE=1 SV=2	Q9NVR2	INT10	82 kDa	0.998938	7	1	0.051	6980000	6250000	8840000	4920000	5600000	5600000
1391	TRUE	Empty	sp|P27635|RL10_HUMAN 60S ribosomal protein L10 OS=Homo sapiens OX=9606 GN=RPL10 PE=1 SV=4	P27635	RL10	25 kDa	0.998576	11	1	0.051	577000000	649000000	555000000	728000000	722000000	649000000
1392	TRUE	Empty	sp|Q9H1Z4|WDR13_HUMAN WD repeat-containing protein 13 OS=Homo sapiens OX=9606 GN=WDR13 PE=1 SV=2	Q9H1Z4	WDR13	54 kDa	0.997186	6	1	0.051	12600000	12600000	13700000	8600000	11500000	10500000
1393	TRUE	Empty	sp|O95801|TTC4_HUMAN Tetratricopeptide repeat protein 4 OS=Homo sapiens OX=9606 GN=TTC4 PE=1 SV=3	O95801	TTC4	45 kDa	0.998337	5	1	0.051	9950000	6680000	8270000	5640000	6000000	6140000
1394	TRUE	Empty	sp|Q9NXF7|DCA16_HUMAN DDB1- and CUL4-associated factor 16 OS=Homo sapiens OX=9606 GN=DCAF16 PE=1 SV=1	Q9NXF7	DCA16	24 kDa	0.998562	3	1	0.052	9310000	7710000	8890000	7590000	6930000	6180000
1395	TRUE	Empty	sp|P82979|SARNP_HUMAN SAP domain-containing ribonucleoprotein OS=Homo sapiens OX=9606 GN=SARNP PE=1 SV=3	P82979	SARNP	24 kDa	0.999313	7	1	0.052	223000000	239000000	210000000	258000000	241000000	258000000
1396	TRUE	Empty	sp|Q96K19|RN170_HUMAN E3 ubiquitin-protein ligase RNF170 OS=Homo sapiens OX=9606 GN=RNF170 PE=1 SV=2	Q96K19	RN170	30 kDa	0.998767	2	1	0.052	636000	1030000	764000	533000	496000	569000
1397	TRUE	Empty	sp|Q96FZ7|CHMP6_HUMAN Charged multivesicular body protein 6 OS=Homo sapiens OX=9606 GN=CHMP6 PE=1 SV=3	Q96FZ7	CHMP6	23 kDa	0.998902	2	1	0.052	4150000	5070000	4690000	3830000	3870000	4050000
1398	TRUE	Empty	sp|Q8IXT5|RB12B_HUMAN RNA-binding protein 12B OS=Homo sapiens OX=9606 GN=RBM12B PE=1 SV=2	Q8IXT5	RB12B	118 kDa	0.998972	15	1	0.053	59900000	61900000	62100000	58700000	60000000	58100000
1399	TRUE	Empty	sp|Q9UQE7|SMC3_HUMAN Structural maintenance of chromosomes protein 3 OS=Homo sapiens OX=9606 GN=SMC3 PE=1 SV=2	Q9UQE7	SMC3	142 kDa	0.999483	44	1	0.053	380000000	379000000	403000000	358000000	360000000	373000000
1400	TRUE	Empty	sp|O95347|SMC2_HUMAN Structural maintenance of chromosomes protein 2 OS=Homo sapiens OX=9606 GN=SMC2 PE=1 SV=2	O95347	SMC2	136 kDa	0.999464	47	1	0.053	355000000	389000000	361000000	393000000	404000000	399000000
1401	TRUE	Empty	sp|Q9H1E5|TMX4_HUMAN Thioredoxin-related transmembrane protein 4 OS=Homo sapiens OX=9606 GN=TMX4 PE=1 SV=1	Q9H1E5	TMX4	39 kDa	0.999295	6	1	0.053	45700000	41400000	42800000	40500000	39000000	36800000
1402	TRUE	Empty	sp|Q7Z4L5|TT21B_HUMAN Tetratricopeptide repeat protein 21B OS=Homo sapiens OX=9606 GN=TTC21B PE=1 SV=2	Q7Z4L5	TT21B	151 kDa	0.997024	3	1	0.053	2740000	2790000	2780000	1900000	2310000	2490000
1403	TRUE	Empty	sp|Q14746|COG2_HUMAN Conserved oligomeric Golgi complex subunit 2 OS=Homo sapiens OX=9606 GN=COG2 PE=1 SV=1	Q14746	COG2	83 kDa	0.998478	9	1	0.053	5650000	5470000	6730000	4680000	5090000	4970000
1404	TRUE	Empty	sp|Q6ZN17|LN28B_HUMAN Protein lin-28 homolog B OS=Homo sapiens OX=9606 GN=LIN28B PE=1 SV=1	Q6ZN17	LN28B	27 kDa	0.999232	8	1	0.053	51600000	53000000	55600000	57900000	60900000	56100000
1405	TRUE	Empty	sp|Q96MZ0|GD1L1_HUMAN Ganglioside-induced differentiation-associated protein 1-like 1 OS=Homo sapiens OX=9606 GN=GDAP1L1 PE=2 SV=2	Q96MZ0	GD1L1	42 kDa	0.999589	10	1	0.053	73800000	65500000	73800000	60300000	65500000	57600000
1406	TRUE	Empty	sp|Q9NWT1|PK1IP_HUMAN p21-activated protein kinase-interacting protein 1 OS=Homo sapiens OX=9606 GN=PAK1IP1 PE=1 SV=2	Q9NWT1	PK1IP	44 kDa	0.998306	7	1	0.053	49900000	44000000	51500000	44100000	40300000	39300000
1407	TRUE	Empty	sp|O14828|SCAM3_HUMAN Secretory carrier-associated membrane protein 3 OS=Homo sapiens OX=9606 GN=SCAMP3 PE=1 SV=3	O14828	SCAM3	38 kDa	0.999586	7	1	0.053	54600000	62100000	50200000	64600000	68000000	65300000
1408	TRUE	Empty	sp|Q9UJU6|DBNL_HUMAN Drebrin-like protein OS=Homo sapiens OX=9606 GN=DBNL PE=1 SV=1	Q9UJU6	DBNL	48 kDa	0.999634	13	1	0.054	137000000	133000000	117000000	143000000	151000000	148000000
1409	TRUE	Empty	sp|Q9UBV2|SE1L1_HUMAN Protein sel-1 homolog 1 OS=Homo sapiens OX=9606 GN=SEL1L PE=1 SV=3	Q9UBV2	SE1L1	89 kDa	0.998529	4	1	0.054	1970000	1510000	2410000	1290000	1400000	1310000
1410	TRUE	Empty	sp|Q8NI60|COQ8A_HUMAN Atypical kinase COQ8A, mitochondrial OS=Homo sapiens OX=9606 GN=COQ8A PE=1 SV=1	Q8NI60	COQ8A	72 kDa	0.999297	7	1	0.054	29500000	27200000	32200000	21400000	19400000	26500000
1411	TRUE	Empty	sp|P40616|ARL1_HUMAN ADP-ribosylation factor-like protein 1 OS=Homo sapiens OX=9606 GN=ARL1 PE=1 SV=1	P40616	ARL1	20 kDa	0.999397	6	1	0.054	23500000	23100000	23700000	24900000	26800000	24400000
1412	TRUE	Empty	sp|Q969U7|PSMG2_HUMAN Proteasome assembly chaperone 2 OS=Homo sapiens OX=9606 GN=PSMG2 PE=1 SV=1	Q969U7	PSMG2	29 kDa	0.999089	5	1	0.054	37400000	34300000	33400000	39100000	37900000	38300000
1413	TRUE	Empty	sp|Q12874|SF3A3_HUMAN Splicing factor 3A subunit 3 OS=Homo sapiens OX=9606 GN=SF3A3 PE=1 SV=1	Q12874	SF3A3	59 kDa	0.999444	14	1	0.054	173000000	166000000	181000000	147000000	164000000	153000000
1414	TRUE	Empty	sp|Q6UWP7|LCLT1_HUMAN Lysocardiolipin acyltransferase 1 OS=Homo sapiens OX=9606 GN=LCLAT1 PE=1 SV=1	Q6UWP7	LCLT1	49 kDa	0.999687	8	1	0.054	28800000	30600000	34600000	27800000	25600000	26400000
1415	TRUE	Empty	sp|Q9NVM9|INT13_HUMAN Integrator complex subunit 13 OS=Homo sapiens OX=9606 GN=INTS13 PE=1 SV=2	Q9NVM9	INT13	80 kDa	0.998117	10	1	0.054	20100000	18400000	21400000	17100000	16700000	18200000
1416	TRUE	Empty	sp|Q15813|TBCE_HUMAN Tubulin-specific chaperone E OS=Homo sapiens OX=9606 GN=TBCE PE=1 SV=1	Q15813	TBCE	59 kDa	0.999512	16	1	0.054	61100000	55000000	60900000	53600000	54200000	50600000
1417	TRUE	Empty	sp|Q8TAF3|WDR48_HUMAN WD repeat-containing protein 48 OS=Homo sapiens OX=9606 GN=WDR48 PE=1 SV=1	Q8TAF3	WDR48	76 kDa	0.998542	6	1	0.054	7140000	6090000	7910000	5850000	5510000	5680000
1418	TRUE	Empty	sp|Q9NV96|CC50A_HUMAN Cell cycle control protein 50A OS=Homo sapiens OX=9606 GN=TMEM30A PE=1 SV=1	Q9NV96	CC50A	41 kDa	0.999178	3	1	0.054	2810000	3280000	3860000	2390000	2290000	2750000
1419	TRUE	Empty	sp|Q8N6M0|OTU6B_HUMAN Deubiquitinase OTUD6B OS=Homo sapiens OX=9606 GN=OTUD6B PE=1 SV=1	Q8N6M0	OTU6B	34 kDa	0.99943	5	1	0.054	12500000	13800000	15400000	11400000	10900000	12300000
1420	TRUE	Empty	sp|Q12959|DLG1_HUMAN Disks large homolog 1 OS=Homo sapiens OX=9606 GN=DLG1 PE=1 SV=2	Q12959	DLG1	100 kDa	0.99945	15	1	0.055	21100000	23400000	23300000	21200000	19600000	19700000
1421	TRUE	Empty	sp|Q13131|AAPK1_HUMAN 5'-AMP-activated protein kinase catalytic subunit alpha-1 OS=Homo sapiens OX=9606 GN=PRKAA1 PE=1 SV=4	Q13131	AAPK1	64 kDa	0.998694	8	1	0.055	16800000	16400000	15200000	17900000	17400000	17500000
1422	TRUE	Empty	sp|P07858|CATB_HUMAN Cathepsin B OS=Homo sapiens OX=9606 GN=CTSB PE=1 SV=3	P07858	CATB	38 kDa	0.999513	8	1	0.055	92500000	97000000	96500000	115000000	104000000	101000000
1423	TRUE	Empty	sp|Q8NBU5|ATAD1_HUMAN Outer mitochondrial transmembrane helix translocase OS=Homo sapiens OX=9606 GN=ATAD1 PE=1 SV=1	Q8NBU5	ATAD1	41 kDa	0.999574	6	1	0.055	17400000	17400000	21900000	14100000	14500000	16000000
1424	TRUE	Empty	sp|P08865|RSSA_HUMAN 40S ribosomal protein SA OS=Homo sapiens OX=9606 GN=RPSA PE=1 SV=4	P08865	RSSA	33 kDa	0.999141	13	1	0.055	777000000	770000000	650000000	870000000	871000000	833000000
1425	TRUE	Empty	sp|O95831|AIFM1_HUMAN Apoptosis-inducing factor 1, mitochondrial OS=Homo sapiens OX=9606 GN=AIFM1 PE=1 SV=1	O95831	AIFM1	67 kDa	0.999394	18	1	0.055	300000000	293000000	308000000	287000000	290000000	279000000
1426	TRUE	Empty	sp|Q8N6R0|EFNMT_HUMAN eEF1A lysine and N-terminal methyltransferase OS=Homo sapiens OX=9606 GN=METTL13 PE=1 SV=1	Q8N6R0	EFNMT	79 kDa	0.999296	16	1	0.055	57600000	50400000	56000000	48300000	49900000	45600000
1427	TRUE	Empty	sp|Q96SU4|OSBL9_HUMAN Oxysterol-binding protein-related protein 9 OS=Homo sapiens OX=9606 GN=OSBPL9 PE=1 SV=2	Q96SU4	OSBL9	83 kDa	0.99782	6	1	0.056	14900000	12900000	13500000	10900000	12200000	9160000
1428	TRUE	Empty	sp|Q9UHL4|DPP2_HUMAN Dipeptidyl peptidase 2 OS=Homo sapiens OX=9606 GN=DPP7 PE=1 SV=3	Q9UHL4	DPP2	54 kDa	0.999123	8	1	0.056	34400000	36900000	39000000	32500000	33100000	33900000
1429	TRUE	Empty	sp|P05423|RPC4_HUMAN DNA-directed RNA polymerase III subunit RPC4 OS=Homo sapiens OX=9606 GN=POLR3D PE=1 SV=2	P05423	RPC4	44 kDa	0.997959	4	1	0.056	5520000	5620000	5550000	4540000	5090000	5240000
1430	TRUE	Empty	sp|Q8NHG7|SVIP_HUMAN Small VCP/p97-interacting protein OS=Homo sapiens OX=9606 GN=SVIP PE=1 SV=1	Q8NHG7	SVIP	8 kDa	0.998392	2	1	0.056	5640000	6110000	4730000	4460000	4560000	4300000
1431	TRUE	Empty	sp|Q9NZJ7|MTCH1_HUMAN Mitochondrial carrier homolog 1 OS=Homo sapiens OX=9606 GN=MTCH1 PE=1 SV=1	Q9NZJ7	MTCH1	42 kDa	0.999066	9	1	0.056	45900000	42000000	49100000	40000000	40700000	40400000
1432	TRUE	Empty	sp|O00712|NFIB_HUMAN Nuclear factor 1 B-type OS=Homo sapiens OX=9606 GN=NFIB PE=1 SV=2	O00712	NFIB	47 kDa	0.998375	5	1	0.057	24800000	24800000	24100000	19900000	21900000	23400000
1433	TRUE	Empty	sp|P23610|HAP40_HUMAN 40-kDa huntingtin-associated protein OS=Homo sapiens OX=9606 GN=F8A3 PE=1 SV=2	P23610	HAP40	39 kDa	0.998478	3	1	0.057	1570000	1200000	1300000	1760000	1570000	1830000
1434	TRUE	Empty	sp|Q12766|HMGX3_HUMAN HMG domain-containing protein 3 OS=Homo sapiens OX=9606 GN=HMGXB3 PE=2 SV=3	Q12766	HMGX3	141 kDa	0.998484	2	1	0.057	2970000	2740000	3330000	2070000	1370000	2370000
1435	TRUE	Empty	sp|Q13085|ACACA_HUMAN Acetyl-CoA carboxylase 1 OS=Homo sapiens OX=9606 GN=ACACA PE=1 SV=2	Q13085	ACACA	266 kDa	0.999558	69	1	0.057	432000000	405000000	414000000	446000000	452000000	432000000
1436	TRUE	Empty	sp|Q14696|MESD_HUMAN LRP chaperone MESD OS=Homo sapiens OX=9606 GN=MESD PE=1 SV=2	Q14696	MESD	26 kDa	0.999125	7	1	0.057	40100000	35600000	41400000	35400000	30400000	33000000
1437	TRUE	Empty	sp|Q6NYC8|PPR18_HUMAN Phostensin OS=Homo sapiens OX=9606 GN=PPP1R18 PE=1 SV=1	Q6NYC8	PPR18	68 kDa	0.999035	3	1	0.057	2140000	3180000	1520000	3580000	4680000	3800000
1438	TRUE	Empty	sp|Q8IVF2|AHNK2_HUMAN Protein AHNAK2 OS=Homo sapiens OX=9606 GN=AHNAK2 PE=1 SV=2	Q8IVF2	AHNK2	617 kDa	0.996507	2	1	0.057	93500000	74800000	63100000	110000000	114000000	95600000
1439	TRUE	Empty	sp|Q6PJT7|ZC3HE_HUMAN Zinc finger CCCH domain-containing protein 14 OS=Homo sapiens OX=9606 GN=ZC3H14 PE=1 SV=1	Q6PJT7	ZC3HE	83 kDa	0.999233	15	1	0.057	24000000	28600000	22600000	29900000	29700000	34100000
1440	TRUE	Empty	sp|Q96EL3|RM53_HUMAN 39S ribosomal protein L53, mitochondrial OS=Homo sapiens OX=9606 GN=MRPL53 PE=1 SV=1	Q96EL3	RM53	12 kDa	0.999353	3	1	0.057	26100000	26900000	27500000	24400000	20100000	23800000
1441	TRUE	Empty	sp|Q86WX3|AROS_HUMAN Active regulator of SIRT1 OS=Homo sapiens OX=9606 GN=RPS19BP1 PE=1 SV=1	Q86WX3	AROS	15 kDa	0.998873	4	1	0.057	7440000	7980000	8330000	5950000	6110000	7410000
1442	TRUE	Empty	sp|Q96AB3|ISOC2_HUMAN Isochorismatase domain-containing protein 2 OS=Homo sapiens OX=9606 GN=ISOC2 PE=1 SV=1	Q96AB3	ISOC2	22 kDa	0.999369	5	1	0.057	22000000	21600000	24900000	18500000	20900000	17100000
1443	TRUE	Empty	sp|Q9BVC6|TM109_HUMAN Transmembrane protein 109 OS=Homo sapiens OX=9606 GN=TMEM109 PE=1 SV=1	Q9BVC6	TM109	26 kDa	0.998834	2	1	0.057	64400000	56800000	64000000	48300000	57100000	50800000
1444	TRUE	Empty	sp|Q9Y3B8|ORN_HUMAN Oligoribonuclease, mitochondrial OS=Homo sapiens OX=9606 GN=REXO2 PE=1 SV=3	Q9Y3B8	ORN	27 kDa	0.99879	7	1	0.057	56300000	53500000	58500000	51600000	50100000	53200000
1445	TRUE	Empty	sp|Q99986|VRK1_HUMAN Serine/threonine-protein kinase VRK1 OS=Homo sapiens OX=9606 GN=VRK1 PE=1 SV=1	Q99986	VRK1	45 kDa	0.998805	9	1	0.057	83700000	77600000	77400000	75400000	71800000	67900000
1446	TRUE	Empty	sp|Q92979|NEP1_HUMAN Ribosomal RNA small subunit methyltransferase NEP1 OS=Homo sapiens OX=9606 GN=EMG1 PE=1 SV=4	Q92979	NEP1	27 kDa	0.999521	11	1	0.058	88400000	77900000	76300000	90800000	97500000	90000000
1447	TRUE	Empty	sp|O15400|STX7_HUMAN Syntaxin-7 OS=Homo sapiens OX=9606 GN=STX7 PE=1 SV=4	O15400	STX7	30 kDa	0.999158	4	1	0.058	15600000	15500000	15800000	16900000	16500000	18700000
1448	TRUE	Empty	sp|Q9HAU5|RENT2_HUMAN Regulator of nonsense transcripts 2 OS=Homo sapiens OX=9606 GN=UPF2 PE=1 SV=1	Q9HAU5	RENT2	148 kDa	0.997929	10	1	0.058	15600000	14600000	17900000	13700000	13800000	13400000
1449	TRUE	Empty	sp|Q9NQX7|ITM2C_HUMAN Integral membrane protein 2C OS=Homo sapiens OX=9606 GN=ITM2C PE=1 SV=1	Q9NQX7	ITM2C	30 kDa	0.999491	6	1	0.058	33300000	30100000	31200000	25500000	29700000	27000000
1450	TRUE	Empty	sp|Q7Z3E5|ARMC9_HUMAN LisH domain-containing protein ARMC9 OS=Homo sapiens OX=9606 GN=ARMC9 PE=1 SV=3	Q7Z3E5	ARMC9	92 kDa	0.998188	6	1	0.058	6740000	5850000	6830000	7910000	10800000	7870000
1451	TRUE	Empty	sp|O43924|PDE6D_HUMAN Retinal rod rhodopsin-sensitive cGMP 3',5'-cyclic phosphodiesterase subunit delta OS=Homo sapiens OX=9606 GN=PDE6D PE=1 SV=1	O43924	PDE6D	17 kDa	0.999374	4	1	0.058	49900000	42500000	51800000	37100000	41200000	41200000
1452	TRUE	Empty	sp|Q8NFH5|NUP35_HUMAN Nucleoporin NUP35 OS=Homo sapiens OX=9606 GN=NUP35 PE=1 SV=1	Q8NFH5	NUP35	35 kDa	0.999604	7	1	0.058	31600000	38500000	25100000	40500000	46400000	46000000
1453	TRUE	Empty	sp|Q13561|DCTN2_HUMAN Dynactin subunit 2 OS=Homo sapiens OX=9606 GN=DCTN2 PE=1 SV=4	Q13561	DCTN2	44 kDa	0.999478	16	1	0.058	165000000	162000000	148000000	175000000	176000000	170000000
1454	TRUE	Empty	sp|Q9Y6K1|DNM3A_HUMAN DNA (cytosine-5)-methyltransferase 3A OS=Homo sapiens OX=9606 GN=DNMT3A PE=1 SV=4	Q9Y6K1	DNM3A	102 kDa	0.999194	15	1	0.058	44600000	41300000	48800000	39200000	38900000	40000000
1455	TRUE	Empty	sp|Q9UNX4|WDR3_HUMAN WD repeat-containing protein 3 OS=Homo sapiens OX=9606 GN=WDR3 PE=1 SV=1	Q9UNX4	WDR3	106 kDa	0.999572	25	1	0.058	143000000	129000000	150000000	119000000	128000000	124000000
1456	TRUE	Empty	sp|Q15631|TSN_HUMAN Translin OS=Homo sapiens OX=9606 GN=TSN PE=1 SV=1	Q15631	TSN	26 kDa	0.999089	8	1	0.058	42400000	42000000	48100000	37200000	40800000	36300000
1457	TRUE	Empty	sp|Q14157|UBP2L_HUMAN Ubiquitin-associated protein 2-like OS=Homo sapiens OX=9606 GN=UBAP2L PE=1 SV=2	Q14157	UBP2L	115 kDa	0.99975	20	1	0.059	189000000	225000000	126000000	259000000	307000000	274000000
1458	TRUE	Empty	sp|Q9Y617|SERC_HUMAN Phosphoserine aminotransferase OS=Homo sapiens OX=9606 GN=PSAT1 PE=1 SV=2	Q9Y617	SERC	40 kDa	0.999613	19	1	0.059	796000000	933000000	857000000	979000000	1030000000	948000000
1459	TRUE	Empty	sp|Q15843|NEDD8_HUMAN NEDD8 OS=Homo sapiens OX=9606 GN=NEDD8 PE=1 SV=1	Q15843	NEDD8	9 kDa	0.997686	2	1	0.059	17200000	15600000	12200000	28200000	21200000	18900000
1460	TRUE	Empty	sp|O95490|AGRL2_HUMAN Adhesion G protein-coupled receptor L2 OS=Homo sapiens OX=9606 GN=ADGRL2 PE=1 SV=2	O95490	AGRL2	163 kDa	0.998653	3	1	0.059	618000	410000	601000	254000	237000	426000
1461	TRUE	Empty	sp|O60244|MED14_HUMAN Mediator of RNA polymerase II transcription subunit 14 OS=Homo sapiens OX=9606 GN=MED14 PE=1 SV=2	O60244	MED14	161 kDa	0.999065	7	1	0.059	2880000	2710000	2490000	1940000	2470000	2130000
1462	TRUE	Empty	sp|P84157|MXRA7_HUMAN Matrix-remodeling-associated protein 7 OS=Homo sapiens OX=9606 GN=MXRA7 PE=1 SV=1	P84157	MXRA7	21 kDa	0.999458	5	1	0.059	2950000	4160000	1840000	5100000	5010000	5910000
1463	TRUE	Empty	sp|Q9H330|TM245_HUMAN Transmembrane protein 245 OS=Homo sapiens OX=9606 GN=TMEM245 PE=1 SV=3	Q9H330	TM245	97 kDa	0.999539	2	1	0.059	3190000	3190000	4300000	2740000	2780000	2570000
1464	TRUE	Empty	sp|Q15386|UBE3C_HUMAN Ubiquitin-protein ligase E3C OS=Homo sapiens OX=9606 GN=UBE3C PE=1 SV=3	Q15386	UBE3C	124 kDa	0.999135	19	1	0.059	30900000	27300000	29900000	25800000	27400000	24500000
1465	TRUE	Empty	sp|O75190|DNJB6_HUMAN DnaJ homolog subfamily B member 6 OS=Homo sapiens OX=9606 GN=DNAJB6 PE=1 SV=2	O75190	DNJB6	36 kDa	0.997073	3	1	0.059	1090000	779000	899000	764000	652000	608000
1466	TRUE	Empty	sp|Q8ND24|RN214_HUMAN RING finger protein 214 OS=Homo sapiens OX=9606 GN=RNF214 PE=1 SV=2	Q8ND24	RN214	78 kDa	0.999083	15	1	0.06	40200000	40500000	41900000	36900000	34100000	39100000
1467	TRUE	Empty	sp|Q96SI1|KCD15_HUMAN BTB/POZ domain-containing protein KCTD15 OS=Homo sapiens OX=9606 GN=KCTD15 PE=1 SV=1	Q96SI1	KCD15	32 kDa	0.996964	5	1	0.06	7500000	7050000	7450000	6280000	7070000	6270000
1468	TRUE	Empty	sp|Q9Y333|LSM2_HUMAN U6 snRNA-associated Sm-like protein LSm2 OS=Homo sapiens OX=9606 GN=LSM2 PE=1 SV=1	Q9Y333	LSM2	11 kDa	0.99927	5	1	0.06	45800000	38500000	49800000	55600000	53900000	53400000
1469	TRUE	Empty	sp|P46776|RL27A_HUMAN 60S ribosomal protein L27a OS=Homo sapiens OX=9606 GN=RPL27A PE=1 SV=2	P46776	RL27A	17 kDa	0.998526	8	1	0.06	882000000	874000000	848000000	831000000	779000000	832000000
1470	TRUE	Empty	sp|Q9Y3B4|SF3B6_HUMAN Splicing factor 3B subunit 6 OS=Homo sapiens OX=9606 GN=SF3B6 PE=1 SV=1	Q9Y3B4	SF3B6	15 kDa	0.999176	4	1	0.06	44200000	46000000	40800000	51000000	50000000	46300000
1471	TRUE	Empty	sp|Q9H081|MIS12_HUMAN Protein MIS12 homolog OS=Homo sapiens OX=9606 GN=MIS12 PE=1 SV=1	Q9H081	MIS12	24 kDa	0.997436	2	1	0.06	3570000	3360000	4020000	3070000	3290000	3030000
1472	TRUE	Empty	sp|P62424|RL7A_HUMAN 60S ribosomal protein L7a OS=Homo sapiens OX=9606 GN=RPL7A PE=1 SV=2	P62424	RL7A	30 kDa	0.99938	18	1	0.06	1270000000	1420000000	1150000000	1500000000	1600000000	1460000000
1473	TRUE	Empty	sp|Q8IU85|KCC1D_HUMAN Calcium/calmodulin-dependent protein kinase type 1D OS=Homo sapiens OX=9606 GN=CAMK1D PE=1 SV=1	Q8IU85	KCC1D	43 kDa	0.997845	5	1	0.06	5190000	4800000	4480000	1740000	2200000	4030000
1474	TRUE	Empty	sp|P20290|BTF3_HUMAN Transcription factor BTF3 OS=Homo sapiens OX=9606 GN=BTF3 PE=1 SV=1	P20290	BTF3	22 kDa	0.999505	6	1	0.06	57200000	65600000	33200000	79900000	107000000	85000000
1475	TRUE	Empty	Group of sp|P61326|MGN_HUMAN Protein mago nashi homolog OS=Homo sapiens OX=9606 GN=MAGOH PE=1 SV=1	P61326	MGN		0.999194	5	1	0.06	178000000	151000000	185000000	144000000	146000000	143000000
1476	TRUE	Empty	sp|P43487|RANG_HUMAN Ran-specific GTPase-activating protein OS=Homo sapiens OX=9606 GN=RANBP1 PE=1 SV=1	P43487	RANG	23 kDa	0.999281	8	1	0.06	485000000	533000000	489000000	536000000	568000000	545000000
1477	TRUE	Empty	sp|P35232|PHB_HUMAN Prohibitin OS=Homo sapiens OX=9606 GN=PHB PE=1 SV=1	P35232	PHB	30 kDa	0.999524	16	1	0.06	1130000000	1270000000	1070000000	1340000000	1450000000	1280000000
1478	TRUE	Empty	sp|Q9Y287|ITM2B_HUMAN Integral membrane protein 2B OS=Homo sapiens OX=9606 GN=ITM2B PE=1 SV=1	Q9Y287	ITM2B	30 kDa	0.996595	2	1	0.061	4250000	3660000	3420000	4680000	5290000	4290000
1479	TRUE	Empty	sp|Q8IXJ6|SIR2_HUMAN NAD-dependent protein deacetylase sirtuin-2 OS=Homo sapiens OX=9606 GN=SIRT2 PE=1 SV=2	Q8IXJ6	SIR2	43 kDa	0.998635	3	1	0.061	2790000	2590000	2850000	2260000	2530000	1960000
1480	TRUE	Empty	sp|Q9Y2Y0|AR2BP_HUMAN ADP-ribosylation factor-like protein 2-binding protein OS=Homo sapiens OX=9606 GN=ARL2BP PE=1 SV=1	Q9Y2Y0	AR2BP	19 kDa	0.996742	3	1	0.061	4750000	7440000	5600000	7540000	9260000	8720000
1481	TRUE	Empty	sp|Q8N4Q0|PTGR3_HUMAN Prostaglandin reductase 3 OS=Homo sapiens OX=9606 GN=ZADH2 PE=1 SV=1	Q8N4Q0	PTGR3	40 kDa	0.997642	2	1	0.061	1480000	1550000	1360000	1720000	1570000	1850000
1482	TRUE	Empty	sp|O95639|CPSF4_HUMAN Cleavage and polyadenylation specificity factor subunit 4 OS=Homo sapiens OX=9606 GN=CPSF4 PE=1 SV=1	O95639	CPSF4	30 kDa	0.999164	8	1	0.061	12900000	12200000	15200000	11500000	9640000	11200000
1483	TRUE	Empty	sp|Q96RU2|UBP28_HUMAN Ubiquitin carboxyl-terminal hydrolase 28 OS=Homo sapiens OX=9606 GN=USP28 PE=1 SV=1	Q96RU2	UBP28	122 kDa	0.99922	12	1	0.061	9270000	8330000	8440000	6290000	8100000	6760000
1484	TRUE	Empty	sp|Q9Y376|CAB39_HUMAN Calcium-binding protein 39 OS=Homo sapiens OX=9606 GN=CAB39 PE=1 SV=1	Q9Y376	CAB39	40 kDa	0.999081	11	1	0.061	67200000	58300000	66200000	49700000	59200000	51000000
1485	TRUE	Empty	sp|Q8IWB9|TEX2_HUMAN Testis-expressed protein 2 OS=Homo sapiens OX=9606 GN=TEX2 PE=1 SV=2	Q8IWB9	TEX2	125 kDa	0.994124	2	1	0.061	997000	795000	557000	502000	427000	513000
1486	TRUE	Empty	sp|Q92974|ARHG2_HUMAN Rho guanine nucleotide exchange factor 2 OS=Homo sapiens OX=9606 GN=ARHGEF2 PE=1 SV=4	Q92974	ARHG2	112 kDa	0.998763	10	1	0.061	6360000	6900000	12400000	4480000	4310000	5210000
1487	TRUE	Empty	sp|P48729|KC1A_HUMAN Casein kinase I isoform alpha OS=Homo sapiens OX=9606 GN=CSNK1A1 PE=1 SV=2	P48729	KC1A	39 kDa	0.999052	9	1	0.061	80600000	77600000	77700000	73200000	76700000	75000000
1488	TRUE	Empty	sp|Q6ZNB6|NFXL1_HUMAN NF-X1-type zinc finger protein NFXL1 OS=Homo sapiens OX=9606 GN=NFXL1 PE=1 SV=2	Q6ZNB6	NFXL1	101 kDa	0.999134	7	1	0.061	5590000	4760000	6150000	4190000	3710000	4740000
1489	TRUE	Empty	sp|O60942|MCE1_HUMAN mRNA-capping enzyme OS=Homo sapiens OX=9606 GN=RNGTT PE=1 SV=1	O60942	MCE1	69 kDa	0.998604	9	1	0.062	9390000	8010000	9710000	7510000	7190000	8030000
1490	TRUE	Empty	sp|P23284|PPIB_HUMAN Peptidyl-prolyl cis-trans isomerase B OS=Homo sapiens OX=9606 GN=PPIB PE=1 SV=2	P23284	PPIB	24 kDa	0.999066	17	1	0.062	1790000000	1800000000	1800000000	1760000000	1750000000	1680000000
1491	TRUE	Empty	sp|P49368|TCPG_HUMAN T-complex protein 1 subunit gamma OS=Homo sapiens OX=9606 GN=CCT3 PE=1 SV=4	P49368	TCPG	61 kDa	0.999762	31	1	0.062	1150000000	1050000000	1020000000	1190000000	1300000000	1170000000
1492	TRUE	Empty	sp|Q96J02|ITCH_HUMAN E3 ubiquitin-protein ligase Itchy homolog OS=Homo sapiens OX=9606 GN=ITCH PE=1 SV=2	Q96J02	ITCH	103 kDa	0.999211	14	1	0.062	28700000	25300000	24900000	32100000	29800000	28900000
1493	TRUE	Empty	sp|P46777|RL5_HUMAN 60S ribosomal protein L5 OS=Homo sapiens OX=9606 GN=RPL5 PE=1 SV=3	P46777	RL5	34 kDa	0.999581	15	1	0.062	952000000	938000000	897000000	867000000	901000000	858000000
1494	TRUE	Empty	sp|Q13427|PPIG_HUMAN Peptidyl-prolyl cis-trans isomerase G OS=Homo sapiens OX=9606 GN=PPIG PE=1 SV=2	Q13427	PPIG	89 kDa	0.999097	5	1	0.062	9500000	9150000	12000000	8540000	7010000	7900000
1495	TRUE	Empty	sp|Q99442|SEC62_HUMAN Translocation protein SEC62 OS=Homo sapiens OX=9606 GN=SEC62 PE=1 SV=1	Q99442	SEC62	46 kDa	0.998031	6	1	0.062	25900000	27700000	29100000	20900000	23700000	25300000
1496	TRUE	Empty	sp|Q6P161|RM54_HUMAN 39S ribosomal protein L54, mitochondrial OS=Homo sapiens OX=9606 GN=MRPL54 PE=1 SV=1	Q6P161	RM54	16 kDa	0.999435	2	1	0.062	16900000	15900000	13500000	19500000	17400000	18900000
1497	TRUE	Empty	sp|Q15003|CND2_HUMAN Condensin complex subunit 2 OS=Homo sapiens OX=9606 GN=NCAPH PE=1 SV=3	Q15003	CND2	83 kDa	0.999504	14	1	0.062	59800000	56600000	48000000	64800000	66200000	63300000
1498	TRUE	Empty	sp|Q9H4H8|FA83D_HUMAN Protein FAM83D OS=Homo sapiens OX=9606 GN=FAM83D PE=1 SV=3	Q9H4H8	FA83D	64 kDa	0.997787	2	1	0.063	2690000	2130000	1610000	2760000	4620000	3630000
1499	TRUE	Empty	sp|P30519|HMOX2_HUMAN Heme oxygenase 2 OS=Homo sapiens OX=9606 GN=HMOX2 PE=1 SV=2	P30519	HMOX2	36 kDa	0.999569	12	1	0.063	105000000	92600000	102000000	89900000	83100000	91700000
1500	TRUE	Empty	Group of sp|P86790|CCZ1B_HUMAN Vacuolar fusion protein CCZ1 homolog B OS=Homo sapiens OX=9606 GN=CCZ1B PE=1 SV=1	P86790	CCZ1B		0.998343	6	1	0.063	5540000	4760000	5740000	4100000	4810000	4350000
1501	TRUE	Empty	sp|P37268|FDFT_HUMAN Squalene synthase OS=Homo sapiens OX=9606 GN=FDFT1 PE=1 SV=1	P37268	FDFT	48 kDa	0.999228	11	1	0.063	63300000	47100000	36300000	65600000	77200000	79600000
1502	TRUE	Empty	sp|Q9UHR5|S30BP_HUMAN SAP30-binding protein OS=Homo sapiens OX=9606 GN=SAP30BP PE=1 SV=1	Q9UHR5	S30BP	34 kDa	0.99937	6	1	0.063	34300000	32800000	37300000	29900000	31200000	32200000
1503	TRUE	Empty	sp|Q9Y508|RN114_HUMAN E3 ubiquitin-protein ligase RNF114 OS=Homo sapiens OX=9606 GN=RNF114 PE=1 SV=1	Q9Y508	RN114	26 kDa	0.9996	4	1	0.063	39800000	35300000	37800000	33500000	33300000	35200000
1504	TRUE	Empty	sp|O95900|TRUB2_HUMAN Mitochondrial mRNA pseudouridine synthase TRUB2 OS=Homo sapiens OX=9606 GN=TRUB2 PE=1 SV=1	O95900	TRUB2	37 kDa	0.998508	5	1	0.063	10500000	9930000	9280000	10900000	10700000	10800000
1505	TRUE	Empty	sp|Q96BY7|ATG2B_HUMAN Autophagy-related protein 2 homolog B OS=Homo sapiens OX=9606 GN=ATG2B PE=1 SV=5	Q96BY7	ATG2B	233 kDa	0.997908	7	1	0.063	1510000	1640000	2390000	975000	1030000	1430000
1506	TRUE	Empty	sp|Q4G0N4|NAKD2_HUMAN NAD kinase 2, mitochondrial OS=Homo sapiens OX=9606 GN=NADK2 PE=1 SV=2	Q4G0N4	NAKD2	49 kDa	0.996903	4	1	0.063	3580000	3730000	4260000	3280000	2700000	3330000
1507	TRUE	Empty	sp|Q8N128|F177A_HUMAN Protein FAM177A1 OS=Homo sapiens OX=9606 GN=FAM177A1 PE=1 SV=1	Q8N128	F177A	24 kDa	0.998057	3	1	0.063	5820000	5200000	5570000	5200000	4960000	4910000
1508	TRUE	Empty	sp|Q9BZJ0|CRNL1_HUMAN Crooked neck-like protein 1 OS=Homo sapiens OX=9606 GN=CRNKL1 PE=1 SV=4	Q9BZJ0	CRNL1	100 kDa	0.999181	17	1	0.063	57700000	50400000	56700000	48400000	48300000	50100000
1509	TRUE	Empty	sp|Q9H7N4|SFR19_HUMAN Splicing factor, arginine/serine-rich 19 OS=Homo sapiens OX=9606 GN=SCAF1 PE=1 SV=3	Q9H7N4	SFR19	139 kDa	0.999378	3	1	0.063	8260000	8250000	9760000	6440000	7360000	7730000
1510	TRUE	Empty	sp|Q8IW50|F219A_HUMAN Protein FAM219A OS=Homo sapiens OX=9606 GN=FAM219A PE=1 SV=3	Q8IW50	F219A	20 kDa	0.999345	2	1	0.063	300000	387000	118000	667000	653000	525000
1511	TRUE	Empty	sp|Q9Y2L1|RRP44_HUMAN Exosome complex exonuclease RRP44 OS=Homo sapiens OX=9606 GN=DIS3 PE=1 SV=2	Q9Y2L1	RRP44	109 kDa	0.999665	26	1	0.064	137000000	134000000	142000000	134000000	125000000	127000000
1512	TRUE	Empty	sp|Q9H9T3|ELP3_HUMAN Elongator complex protein 3 OS=Homo sapiens OX=9606 GN=ELP3 PE=1 SV=2	Q9H9T3	ELP3	62 kDa	0.999155	11	1	0.064	41400000	40000000	50100000	36900000	37000000	33900000
1513	TRUE	Empty	sp|P61619|S61A1_HUMAN Protein transport protein Sec61 subunit alpha isoform 1 OS=Homo sapiens OX=9606 GN=SEC61A1 PE=1 SV=2	P61619	S61A1	52 kDa	0.998807	10	1	0.064	116000000	129000000	135000000	115000000	111000000	103000000
1514	TRUE	Empty	sp|Q5H8A4|PIGG_HUMAN GPI ethanolamine phosphate transferase 2 OS=Homo sapiens OX=9606 GN=PIGG PE=1 SV=1	Q5H8A4	PIGG	108 kDa	0.997954	2	1	0.064	698000	744000	915000	375000	479000	658000
1515	TRUE	Empty	sp|Q9H173|SIL1_HUMAN Nucleotide exchange factor SIL1 OS=Homo sapiens OX=9606 GN=SIL1 PE=1 SV=1	Q9H173	SIL1	52 kDa	0.998527	4	1	0.064	26700000	29400000	30000000	24600000	22500000	26700000
1516	TRUE	Empty	sp|Q8WVM0|TFB1M_HUMAN Dimethyladenosine transferase 1, mitochondrial OS=Homo sapiens OX=9606 GN=TFB1M PE=1 SV=1	Q8WVM0	TFB1M	40 kDa	0.997844	6	1	0.064	7640000	7090000	7670000	9290000	10600000	8010000
1517	TRUE	Empty	sp|O00165|HAX1_HUMAN HCLS1-associated protein X-1 OS=Homo sapiens OX=9606 GN=HAX1 PE=1 SV=2	O00165	HAX1	32 kDa	0.99952	9	1	0.064	18800000	18100000	18300000	18800000	19100000	19600000
1518	TRUE	Empty	sp|Q13613|MTMR1_HUMAN Myotubularin-related protein 1 OS=Homo sapiens OX=9606 GN=MTMR1 PE=1 SV=4	Q13613	MTMR1	75 kDa	0.998587	2	1	0.064	2520000	1900000	1820000	1540000	1520000	1670000
1519	TRUE	Empty	sp|P19174|PLCG1_HUMAN 1-phosphatidylinositol 4,5-bisphosphate phosphodiesterase gamma-1 OS=Homo sapiens OX=9606 GN=PLCG1 PE=1 SV=1	P19174	PLCG1	149 kDa	0.999414	22	1	0.065	49600000	45800000	41500000	52000000	54500000	50800000
1520	TRUE	Empty	sp|P42766|RL35_HUMAN 60S ribosomal protein L35 OS=Homo sapiens OX=9606 GN=RPL35 PE=1 SV=2	P42766	RL35	15 kDa	0.998758	5	1	0.065	320000000	325000000	312000000	350000000	412000000	347000000
1521	TRUE	Empty	sp|Q9BVC4|LST8_HUMAN Target of rapamycin complex subunit LST8 OS=Homo sapiens OX=9606 GN=MLST8 PE=1 SV=1	Q9BVC4	LST8	36 kDa	0.998898	3	1	0.065	1930000	2190000	1400000	2490000	2770000	2450000
1522	TRUE	Empty	sp|Q8N122|RPTOR_HUMAN Regulatory-associated protein of mTOR OS=Homo sapiens OX=9606 GN=RPTOR PE=1 SV=1	Q8N122	RPTOR	149 kDa	0.998787	10	1	0.065	15600000	15200000	17900000	13800000	14600000	12400000
1523	TRUE	Empty	sp|Q13263|TIF1B_HUMAN Transcription intermediary factor 1-beta OS=Homo sapiens OX=9606 GN=TRIM28 PE=1 SV=5	Q13263	TIF1B	89 kDa	0.999526	20	1	0.065	513000000	494000000	459000000	436000000	456000000	449000000
1524	TRUE	Empty	sp|Q8TC07|TBC15_HUMAN TBC1 domain family member 15 OS=Homo sapiens OX=9606 GN=TBC1D15 PE=1 SV=2	Q8TC07	TBC15	79 kDa	0.999362	16	1	0.065	73100000	64100000	70100000	62600000	63500000	60600000
1525	TRUE	Empty	sp|Q8IVM0|CCD50_HUMAN Coiled-coil domain-containing protein 50 OS=Homo sapiens OX=9606 GN=CCDC50 PE=1 SV=1	Q8IVM0	CCD50	36 kDa	0.997228	3	1	0.065	3630000	4790000	3650000	4780000	5150000	5590000
1526	TRUE	Empty	sp|Q14CZ7|FAKD3_HUMAN FAST kinase domain-containing protein 3, mitochondrial OS=Homo sapiens OX=9606 GN=FASTKD3 PE=1 SV=2	Q14CZ7	FAKD3	76 kDa	0.996495	3	1	0.065	3020000	2890000	3060000	2510000	2890000	2480000
1527	TRUE	Empty	sp|Q9Y6D9|MD1L1_HUMAN Mitotic spindle assembly checkpoint protein MAD1 OS=Homo sapiens OX=9606 GN=MAD1L1 PE=1 SV=2	Q9Y6D9	MD1L1	83 kDa	0.998792	13	1	0.065	13800000	12700000	15200000	12500000	11700000	12000000
1528	TRUE	Empty	sp|Q13017|RHG05_HUMAN Rho GTPase-activating protein 5 OS=Homo sapiens OX=9606 GN=ARHGAP5 PE=1 SV=2	Q13017	RHG05	172 kDa	0.999411	12	1	0.065	8960000	9710000	10100000	8430000	8850000	7550000
1529	TRUE	Empty	sp|Q9Y6A5|TACC3_HUMAN Transforming acidic coiled-coil-containing protein 3 OS=Homo sapiens OX=9606 GN=TACC3 PE=1 SV=1	Q9Y6A5	TACC3	90 kDa	0.999323	6	1	0.065	4170000	3210000	2350000	4260000	6780000	5480000
1530	TRUE	Empty	sp|P07339|CATD_HUMAN Cathepsin D OS=Homo sapiens OX=9606 GN=CTSD PE=1 SV=1	P07339	CATD	45 kDa	0.999464	13	1	0.065	225000000	239000000	208000000	246000000	253000000	246000000
1531	TRUE	Empty	sp|Q14254|FLOT2_HUMAN Flotillin-2 OS=Homo sapiens OX=9606 GN=FLOT2 PE=1 SV=2	Q14254	FLOT2	47 kDa	0.999442	14	1	0.065	43700000	40600000	43600000	36700000	41000000	35900000
1532	TRUE	Empty	sp|P11498|PYC_HUMAN Pyruvate carboxylase, mitochondrial OS=Homo sapiens OX=9606 GN=PC PE=1 SV=2	P11498	PYC	130 kDa	0.99965	35	1	0.065	283000000	256000000	290000000	248000000	253000000	251000000
1533	TRUE	Empty	sp|Q99590|SCAFB_HUMAN Protein SCAF11 OS=Homo sapiens OX=9606 GN=SCAF11 PE=1 SV=2	Q99590	SCAFB	165 kDa	0.999211	9	1	0.065	10400000	11000000	12100000	12200000	12600000	12900000
1534	TRUE	Empty	sp|Q96EY7|PTCD3_HUMAN Pentatricopeptide repeat domain-containing protein 3, mitochondrial OS=Homo sapiens OX=9606 GN=PTCD3 PE=1 SV=3	Q96EY7	PTCD3	79 kDa	0.999476	13	1	0.065	52600000	57500000	54300000	61400000	57200000	60200000
1535	TRUE	Empty	sp|Q12769|NU160_HUMAN Nuclear pore complex protein Nup160 OS=Homo sapiens OX=9606 GN=NUP160 PE=1 SV=3	Q12769	NU160	162 kDa	0.999481	23	1	0.065	59000000	51700000	59300000	50100000	51600000	47800000
1536	TRUE	Empty	sp|Q9NY93|DDX56_HUMAN Probable ATP-dependent RNA helicase DDX56 OS=Homo sapiens OX=9606 GN=DDX56 PE=1 SV=1	Q9NY93	DDX56	62 kDa	0.99936	15	1	0.065	84700000	81000000	75900000	70700000	76400000	69600000
1537	TRUE	Empty	sp|Q9NX47|MARH5_HUMAN E3 ubiquitin-protein ligase MARCHF5 OS=Homo sapiens OX=9606 GN=MARCHF5 PE=1 SV=1	Q9NX47	MARH5	31 kDa	0.999166	5	1	0.065	14400000	10800000	13300000	10300000	9670000	10500000
1538	TRUE	Empty	sp|P16220|CREB1_HUMAN Cyclic AMP-responsive element-binding protein 1 OS=Homo sapiens OX=9606 GN=CREB1 PE=1 SV=3	P16220	CREB1	35 kDa	0.999617	3	1	0.066	20300000	19000000	18100000	16900000	17700000	17500000
1539	TRUE	Empty	sp|Q53EL6|PDCD4_HUMAN Programmed cell death protein 4 OS=Homo sapiens OX=9606 GN=PDCD4 PE=1 SV=2	Q53EL6	PDCD4	52 kDa	0.999541	16	1	0.066	100000000	107000000	152000000	93200000	75500000	77300000
1540	TRUE	Empty	sp|Q15814|TBCC_HUMAN Tubulin-specific chaperone C OS=Homo sapiens OX=9606 GN=TBCC PE=1 SV=2	Q15814	TBCC	39 kDa	0.999543	7	1	0.066	25500000	27600000	24300000	30800000	27400000	29700000
1541	TRUE	Empty	sp|P82914|RT15_HUMAN 28S ribosomal protein S15, mitochondrial OS=Homo sapiens OX=9606 GN=MRPS15 PE=1 SV=1	P82914	RT15	30 kDa	0.998083	6	1	0.066	36000000	34700000	40800000	32400000	28200000	33000000
1542	TRUE	Empty	sp|Q9UJX2|CDC23_HUMAN Cell division cycle protein 23 homolog OS=Homo sapiens OX=9606 GN=CDC23 PE=1 SV=3	Q9UJX2	CDC23	69 kDa	0.999742	9	1	0.066	8620000	6740000	7000000	8910000	9360000	8820000
1543	TRUE	Empty	sp|P14866|HNRPL_HUMAN Heterogeneous nuclear ribonucleoprotein L OS=Homo sapiens OX=9606 GN=HNRNPL PE=1 SV=2	P14866	HNRPL	64 kDa	0.999601	17	1	0.066	448000000	666000000	409000000	717000000	722000000	728000000
1544	TRUE	Empty	sp|Q6PD62|CTR9_HUMAN RNA polymerase-associated protein CTR9 homolog OS=Homo sapiens OX=9606 GN=CTR9 PE=1 SV=1	Q6PD62	CTR9	134 kDa	0.998519	11	1	0.066	26300000	23700000	26500000	24100000	21100000	21000000
1545	TRUE	Empty	sp|Q99816|TS101_HUMAN Tumor susceptibility gene 101 protein OS=Homo sapiens OX=9606 GN=TSG101 PE=1 SV=2	Q99816	TS101	44 kDa	0.999402	9	1	0.067	25500000	27800000	27100000	27900000	29800000	30500000
1546	TRUE	Empty	sp|Q08AM6|VAC14_HUMAN Protein VAC14 homolog OS=Homo sapiens OX=9606 GN=VAC14 PE=1 SV=1	Q08AM6	VAC14	88 kDa	0.999045	8	1	0.067	16800000	15500000	15900000	14300000	15400000	13800000
1547	TRUE	Empty	sp|Q13501|SQSTM_HUMAN Sequestosome-1 OS=Homo sapiens OX=9606 GN=SQSTM1 PE=1 SV=1	Q13501	SQSTM	48 kDa	0.999169	4	1	0.067	5740000	8160000	5100000	7920000	10400000	9960000
1548	TRUE	Empty	sp|Q7Z392|TPC11_HUMAN Trafficking protein particle complex subunit 11 OS=Homo sapiens OX=9606 GN=TRAPPC11 PE=1 SV=2	Q7Z392	TPC11	129 kDa	0.999246	10	1	0.067	9350000	7770000	9000000	7790000	7240000	7350000
1549	TRUE	Empty	sp|Q8IY95|TM192_HUMAN Transmembrane protein 192 OS=Homo sapiens OX=9606 GN=TMEM192 PE=1 SV=1	Q8IY95	TM192	31 kDa	0.999055	5	1	0.067	14000000	13800000	16800000	13000000	11900000	12400000
1550	TRUE	Empty	sp|Q8IVL6|P3H3_HUMAN Prolyl 3-hydroxylase 3 OS=Homo sapiens OX=9606 GN=P3H3 PE=1 SV=1	Q8IVL6	P3H3	82 kDa	0.99885	7	1	0.067	29200000	23500000	23100000	30900000	33500000	29200000
1551	TRUE	Empty	sp|Q9UGY1|NOL12_HUMAN Nucleolar protein 12 OS=Homo sapiens OX=9606 GN=NOL12 PE=1 SV=1	Q9UGY1	NOL12	25 kDa	0.997296	3	1	0.067	5500000	13100000	6890000	15300000	13600000	20100000
1552	TRUE	Empty	sp|P25787|PSA2_HUMAN Proteasome subunit alpha type-2 OS=Homo sapiens OX=9606 GN=PSMA2 PE=1 SV=2	P25787	PSA2	26 kDa	0.999503	8	1	0.067	193000000	179000000	192000000	208000000	209000000	195000000
1553	TRUE	Empty	sp|Q9BU76|MMTA2_HUMAN Multiple myeloma tumor-associated protein 2 OS=Homo sapiens OX=9606 GN=MMTAG2 PE=1 SV=1	Q9BU76	MMTA2	29 kDa	0.998331	5	1	0.067	2520000	2740000	3410000	3620000	3510000	4420000
1554	TRUE	Empty	sp|P49768|PSN1_HUMAN Presenilin-1 OS=Homo sapiens OX=9606 GN=PSEN1 PE=1 SV=1	P49768	PSN1	53 kDa	0.998584	3	1	0.067	5350000	5580000	6300000	4560000	5240000	4050000
1555	TRUE	Empty	sp|Q9UBD5|ORC3_HUMAN Origin recognition complex subunit 3 OS=Homo sapiens OX=9606 GN=ORC3 PE=1 SV=1	Q9UBD5	ORC3	82 kDa	0.999062	9	1	0.067	22400000	21400000	24700000	20700000	20200000	20400000
1556	TRUE	Empty	sp|Q99536|VAT1_HUMAN Synaptic vesicle membrane protein VAT-1 homolog OS=Homo sapiens OX=9606 GN=VAT1 PE=1 SV=2	Q99536	VAT1	42 kDa	0.999129	14	1	0.068	228000000	241000000	220000000	246000000	242000000	251000000
1557	TRUE	Empty	sp|Q9HBM6|TAF9B_HUMAN Transcription initiation factor TFIID subunit 9B OS=Homo sapiens OX=9606 GN=TAF9B PE=1 SV=1	Q9HBM6	TAF9B	28 kDa	0.996331	2	1	0.068	530000	818000	298000	1080000	957000	1150000
1558	TRUE	Empty	sp|Q9H9P8|L2HDH_HUMAN L-2-hydroxyglutarate dehydrogenase, mitochondrial OS=Homo sapiens OX=9606 GN=L2HGDH PE=1 SV=3	Q9H9P8	L2HDH	50 kDa	0.999081	11	1	0.068	24300000	23100000	30100000	21800000	20300000	20400000
1559	TRUE	Empty	sp|A4D1P6|WDR91_HUMAN WD repeat-containing protein 91 OS=Homo sapiens OX=9606 GN=WDR91 PE=1 SV=2	A4D1P6	WDR91	83 kDa	0.997661	5	1	0.068	930000	1410000	1190000	773000	824000	921000
1560	TRUE	Empty	sp|Q9HCE3|ZN532_HUMAN Zinc finger protein 532 OS=Homo sapiens OX=9606 GN=ZNF532 PE=1 SV=2	Q9HCE3	ZN532	142 kDa	0.998311	2	1	0.068	1970000	1600000	2260000	1570000	1330000	1000000
1561	TRUE	Empty	sp|Q13423|NNTM_HUMAN NAD(P) transhydrogenase, mitochondrial OS=Homo sapiens OX=9606 GN=NNT PE=1 SV=3	Q13423	NNTM	114 kDa	0.999529	24	1	0.068	304000000	298000000	334000000	288000000	265000000	287000000
1562	TRUE	Empty	sp|P30419|NMT1_HUMAN Glycylpeptide N-tetradecanoyltransferase 1 OS=Homo sapiens OX=9606 GN=NMT1 PE=1 SV=2	P30419	NMT1	57 kDa	0.999468	12	1	0.068	143000000	141000000	146000000	136000000	140000000	130000000
1563	TRUE	Empty	sp|Q4V328|GRAP1_HUMAN GRIP1-associated protein 1 OS=Homo sapiens OX=9606 GN=GRIPAP1 PE=1 SV=2	Q4V328	GRAP1	96 kDa	0.999377	19	1	0.068	35300000	32200000	34200000	32200000	30600000	31200000
1564	TRUE	Empty	sp|Q9Y263|PLAP_HUMAN Phospholipase A-2-activating protein OS=Homo sapiens OX=9606 GN=PLAA PE=1 SV=2	Q9Y263	PLAP	87 kDa	0.999526	24	1	0.068	151000000	150000000	156000000	147000000	149000000	145000000
1565	TRUE	Empty	sp|P49916|DNLI3_HUMAN DNA ligase 3 OS=Homo sapiens OX=9606 GN=LIG3 PE=1 SV=2	P49916	DNLI3	113 kDa	0.999355	23	1	0.068	168000000	166000000	189000000	152000000	154000000	160000000
1566	TRUE	Empty	sp|Q8IZT6|ASPM_HUMAN Abnormal spindle-like microcephaly-associated protein OS=Homo sapiens OX=9606 GN=ASPM PE=1 SV=2	Q8IZT6	ASPM	410 kDa	0.997811	3	1	0.068	8590000	6910000	7630000	8520000	9680000	9660000
1567	TRUE	Empty	sp|Q9ULV3|CIZ1_HUMAN Cip1-interacting zinc finger protein OS=Homo sapiens OX=9606 GN=CIZ1 PE=1 SV=2	Q9ULV3	CIZ1	100 kDa	0.999006	4	1	0.068	1610000	1780000	821000	2100000	3970000	2720000
1568	TRUE	Empty	sp|Q8NCG7|DGLB_HUMAN Diacylglycerol lipase-beta OS=Homo sapiens OX=9606 GN=DAGLB PE=1 SV=2	Q8NCG7	DGLB	74 kDa	0.998565	4	1	0.068	4060000	2730000	3070000	2290000	2580000	1860000
1569	TRUE	Empty	sp|Q96TA1|NIBA2_HUMAN Protein Niban 2 OS=Homo sapiens OX=9606 GN=NIBAN2 PE=1 SV=3	Q96TA1	NIBA2	84 kDa	0.996029	3	1	0.069	2660000	2440000	2860000	3000000	3770000	3090000
1570	TRUE	Empty	sp|P35520|CBS_HUMAN Cystathionine beta-synthase OS=Homo sapiens OX=9606 GN=CBS PE=1 SV=2	P35520	CBS	61 kDa	0.999487	14	1	0.069	101000000	97100000	114000000	92500000	92500000	90200000
1571	TRUE	Empty	sp|Q9BUI4|RPC3_HUMAN DNA-directed RNA polymerase III subunit RPC3 OS=Homo sapiens OX=9606 GN=POLR3C PE=1 SV=1	Q9BUI4	RPC3	61 kDa	0.998654	12	1	0.069	16200000	13500000	14200000	12300000	12800000	13000000
1572	TRUE	Empty	sp|Q08117|TLE5_HUMAN TLE family member 5 OS=Homo sapiens OX=9606 GN=TLE5 PE=1 SV=4	Q08117	TLE5	22 kDa	0.994513	2	1	0.069	2370000	4620000	3010000	8240000	5010000	5170000
1573	TRUE	Empty	sp|P62829|RL23_HUMAN 60S ribosomal protein L23 OS=Homo sapiens OX=9606 GN=RPL23 PE=1 SV=1	P62829	RL23	15 kDa	0.99843	8	1	0.069	621000000	646000000	581000000	666000000	703000000	656000000
1574	TRUE	Empty	sp|O00273|DFFA_HUMAN DNA fragmentation factor subunit alpha OS=Homo sapiens OX=9606 GN=DFFA PE=1 SV=1	O00273	DFFA	37 kDa	0.999283	6	1	0.069	9980000	9980000	8340000	11300000	12100000	10500000
1575	TRUE	Empty	sp|O14672|ADA10_HUMAN Disintegrin and metalloproteinase domain-containing protein 10 OS=Homo sapiens OX=9606 GN=ADAM10 PE=1 SV=1	O14672	ADA10	84 kDa	0.999046	11	1	0.069	12000000	12200000	13400000	10400000	11300000	11700000
1576	TRUE	Empty	sp|Q14680|MELK_HUMAN Maternal embryonic leucine zipper kinase OS=Homo sapiens OX=9606 GN=MELK PE=1 SV=3	Q14680	MELK	75 kDa	0.997186	2	1	0.069	129000	89000	69600	145000	155000	287000
1577	TRUE	Empty	sp|Q8NE71|ABCF1_HUMAN ATP-binding cassette sub-family F member 1 OS=Homo sapiens OX=9606 GN=ABCF1 PE=1 SV=2	Q8NE71	ABCF1	96 kDa	0.999585	28	1	0.07	257000000	260000000	258000000	266000000	262000000	275000000
1578	TRUE	Empty	sp|Q9BRR3|PGAP4_HUMAN Post-GPI attachment to proteins factor 4 OS=Homo sapiens OX=9606 GN=PGAP4 PE=1 SV=1	Q9BRR3	PGAP4	47 kDa	0.996054	5	1	0.07	7400000	10200000	7400000	10700000	10400000	11500000
1579	TRUE	Empty	sp|Q9UNS1|TIM_HUMAN Protein timeless homolog OS=Homo sapiens OX=9606 GN=TIMELESS PE=1 SV=2	Q9UNS1	TIM	139 kDa	0.998001	13	1	0.07	15500000	14300000	13500000	12600000	13400000	12700000
1580	TRUE	Empty	sp|Q9Y5A7|NUB1_HUMAN NEDD8 ultimate buster 1 OS=Homo sapiens OX=9606 GN=NUB1 PE=1 SV=2	Q9Y5A7	NUB1	71 kDa	0.998079	4	1	0.07	4090000	3490000	4940000	3100000	2720000	3430000
1581	TRUE	Empty	sp|Q2TAL8|QRIC1_HUMAN Transcriptional regulator QRICH1 OS=Homo sapiens OX=9606 GN=QRICH1 PE=1 SV=1	Q2TAL8	QRIC1	86 kDa	0.996815	5	1	0.07	7800000	7390000	7730000	8090000	8440000	9500000
1582	TRUE	Empty	sp|Q4LE39|ARI4B_HUMAN AT-rich interactive domain-containing protein 4B OS=Homo sapiens OX=9606 GN=ARID4B PE=1 SV=2	Q4LE39	ARI4B	148 kDa	0.994402	4	1	0.07	729000	574000	616000	307000	429000	534000
1583	TRUE	Empty	sp|Q15650|TRIP4_HUMAN Activating signal cointegrator 1 OS=Homo sapiens OX=9606 GN=TRIP4 PE=1 SV=4	Q15650	TRIP4	66 kDa	0.999153	8	1	0.07	8660000	7560000	8250000	6900000	7320000	7530000
1584	TRUE	Empty	sp|Q9Y5L0|TNPO3_HUMAN Transportin-3 OS=Homo sapiens OX=9606 GN=TNPO3 PE=1 SV=3	Q9Y5L0	TNPO3	104 kDa	0.999425	17	1	0.07	88700000	79500000	81900000	75500000	75600000	65000000
1585	TRUE	Empty	sp|Q15773|MLF2_HUMAN Myeloid leukemia factor 2 OS=Homo sapiens OX=9606 GN=MLF2 PE=1 SV=1	Q15773	MLF2	28 kDa	0.997984	4	1	0.07	3260000	3860000	2570000	5380000	5220000	3800000
1586	TRUE	Empty	sp|Q9NXV2|KCTD5_HUMAN BTB/POZ domain-containing protein KCTD5 OS=Homo sapiens OX=9606 GN=KCTD5 PE=1 SV=1	Q9NXV2	KCTD5	26 kDa	0.997209	2	1	0.07	1100000	1180000	689000	1420000	1730000	1400000
1587	TRUE	Empty	sp|Q9NXF8|ZDHC7_HUMAN Palmitoyltransferase ZDHHC7 OS=Homo sapiens OX=9606 GN=ZDHHC7 PE=1 SV=2	Q9NXF8	ZDHC7	35 kDa	0.995802	2	1	0.07	1260000	1460000	1330000	919000	903000	1260000
1588	TRUE	Empty	sp|Q9H6T3|RPAP3_HUMAN RNA polymerase II-associated protein 3 OS=Homo sapiens OX=9606 GN=RPAP3 PE=1 SV=2	Q9H6T3	RPAP3	76 kDa	0.99951	16	1	0.07	75900000	70900000	65600000	62000000	65700000	61000000
1589	TRUE	Empty	sp|Q8WUM4|PDC6I_HUMAN Programmed cell death 6-interacting protein OS=Homo sapiens OX=9606 GN=PDCD6IP PE=1 SV=1	Q8WUM4	PDC6I	96 kDa	0.999342	29	1	0.071	223000000	217000000	238000000	215000000	204000000	210000000
1590	TRUE	Empty	sp|Q9Y5N5|N6MT1_HUMAN Methyltransferase N6AMT1 OS=Homo sapiens OX=9606 GN=N6AMT1 PE=1 SV=4	Q9Y5N5	N6MT1	23 kDa	0.998078	2	1	0.071	2340000	2970000	1980000	3700000	4450000	2920000
1591	TRUE	Empty	sp|Q9Y3Y2|CHTOP_HUMAN Chromatin target of PRMT1 protein OS=Homo sapiens OX=9606 GN=CHTOP PE=1 SV=2	Q9Y3Y2	CHTOP	26 kDa	0.999266	5	1	0.071	40400000	50300000	49300000	37300000	38400000	40600000
1592	TRUE	Empty	sp|Q9P0J0|NDUAD_HUMAN NADH dehydrogenase [ubiquinone] 1 alpha subcomplex subunit 13 OS=Homo sapiens OX=9606 GN=NDUFA13 PE=1 SV=3	Q9P0J0	NDUAD	17 kDa	0.999182	8	1	0.071	84200000	84000000	68700000	96300000	122000000	92500000
1593	TRUE	Empty	sp|P33121|ACSL1_HUMAN Long-chain-fatty-acid--CoA ligase 1 OS=Homo sapiens OX=9606 GN=ACSL1 PE=1 SV=1	P33121	ACSL1	78 kDa	0.999644	18	1	0.071	65000000	56600000	65900000	55000000	55800000	55400000
1594	TRUE	Empty	sp|Q9NPE3|NOP10_HUMAN H/ACA ribonucleoprotein complex subunit 3 OS=Homo sapiens OX=9606 GN=NOP10 PE=1 SV=1	Q9NPE3	NOP10	8 kDa	0.999052	6	1	0.071	12200000	17300000	13200000	18400000	17300000	21200000
1595	TRUE	Empty	sp|Q8NC96|NECP1_HUMAN Adaptin ear-binding coat-associated protein 1 OS=Homo sapiens OX=9606 GN=NECAP1 PE=1 SV=2	Q8NC96	NECP1	30 kDa	0.999533	5	1	0.071	27200000	23100000	22200000	21000000	20800000	20000000
1596	TRUE	Empty	sp|P42166|LAP2A_HUMAN Lamina-associated polypeptide 2, isoform alpha OS=Homo sapiens OX=9606 GN=TMPO PE=1 SV=2	P42166	LAP2A	75 kDa	0.999507	32	1	0.071	632000000	611000000	568000000	560000000	552000000	561000000
1597	TRUE	Empty	sp|Q86VQ1|GLCI1_HUMAN Glucocorticoid-induced transcript 1 protein OS=Homo sapiens OX=9606 GN=GLCCI1 PE=1 SV=1	Q86VQ1	GLCI1	58 kDa	0.998099	7	1	0.072	10300000	9710000	6880000	11800000	13900000	11600000
1598	TRUE	Empty	sp|Q96HD1|CREL1_HUMAN Protein disulfide isomerase CRELD1 OS=Homo sapiens OX=9606 GN=CRELD1 PE=1 SV=3	Q96HD1	CREL1	45 kDa	0.999549	2	1	0.072	1990000	1520000	2330000	1380000	1280000	1500000
1599	TRUE	Empty	sp|Q9HCD5|NCOA5_HUMAN Nuclear receptor coactivator 5 OS=Homo sapiens OX=9606 GN=NCOA5 PE=1 SV=2	Q9HCD5	NCOA5	66 kDa	0.999306	12	1	0.072	70200000	69700000	61000000	58200000	61400000	58700000
1600	TRUE	Empty	sp|P20226|TBP_HUMAN TATA-box-binding protein OS=Homo sapiens OX=9606 GN=TBP PE=1 SV=2	P20226	TBP	38 kDa	0.999121	2	1	0.072	4370000	3520000	4710000	3450000	2870000	3390000
1601	TRUE	Empty	sp|Q8WVM8|SCFD1_HUMAN Sec1 family domain-containing protein 1 OS=Homo sapiens OX=9606 GN=SCFD1 PE=1 SV=4	Q8WVM8	SCFD1	72 kDa	0.999445	15	1	0.072	57900000	61500000	55300000	63200000	70100000	62700000
1602	TRUE	Empty	sp|P32121|ARRB2_HUMAN Beta-arrestin-2 OS=Homo sapiens OX=9606 GN=ARRB2 PE=1 SV=2	P32121	ARRB2	46 kDa	0.998909	3	1	0.072	3860000	4450000	4730000	3760000	3590000	3820000
1603	TRUE	Empty	sp|Q9UNP9|PPIE_HUMAN Peptidyl-prolyl cis-trans isomerase E OS=Homo sapiens OX=9606 GN=PPIE PE=1 SV=1	Q9UNP9	PPIE	33 kDa	0.998848	8	1	0.072	38800000	38400000	37100000	35400000	32600000	36600000
1604	TRUE	Empty	sp|P28070|PSB4_HUMAN Proteasome subunit beta type-4 OS=Homo sapiens OX=9606 GN=PSMB4 PE=1 SV=4	P28070	PSB4	29 kDa	0.99964	7	1	0.072	188000000	223000000	182000000	237000000	230000000	223000000
1605	TRUE	Empty	sp|Q8WXH0|SYNE2_HUMAN Nesprin-2 OS=Homo sapiens OX=9606 GN=SYNE2 PE=1 SV=3	Q8WXH0	SYNE2	796 kDa	0.999351	48	1	0.072	34700000	30600000	39300000	28700000	30100000	27800000
1606	TRUE	Empty	sp|Q9HC21|TPC_HUMAN Mitochondrial thiamine pyrophosphate carrier OS=Homo sapiens OX=9606 GN=SLC25A19 PE=1 SV=1	Q9HC21	TPC	36 kDa	0.997944	4	1	0.072	6670000	6460000	7570000	4950000	6420000	4750000
1607	TRUE	Empty	sp|Q92604|LGAT1_HUMAN Acyl-CoA:lysophosphatidylglycerol acyltransferase 1 OS=Homo sapiens OX=9606 GN=LPGAT1 PE=1 SV=1	Q92604	LGAT1	43 kDa	0.997873	3	1	0.072	2610000	1860000	2140000	1740000	1750000	1380000
1608	TRUE	Empty	sp|P49407|ARRB1_HUMAN Beta-arrestin-1 OS=Homo sapiens OX=9606 GN=ARRB1 PE=1 SV=2	P49407	ARRB1	47 kDa	0.999491	12	1	0.073	73800000	69700000	69400000	78500000	79200000	72900000
1609	TRUE	Empty	sp|P09622|DLDH_HUMAN Dihydrolipoyl dehydrogenase, mitochondrial OS=Homo sapiens OX=9606 GN=DLD PE=1 SV=2	P09622	DLDH	54 kDa	0.999507	15	1	0.073	522000000	532000000	536000000	487000000	513000000	450000000
1610	TRUE	Empty	sp|Q8WX93|PALLD_HUMAN Palladin OS=Homo sapiens OX=9606 GN=PALLD PE=1 SV=3	Q8WX93	PALLD	151 kDa	0.998969	9	1	0.073	11900000	12400000	12000000	12600000	12400000	12300000
1611	TRUE	Empty	sp|Q96D46|NMD3_HUMAN 60S ribosomal export protein NMD3 OS=Homo sapiens OX=9606 GN=NMD3 PE=1 SV=1	Q96D46	NMD3	58 kDa	0.999205	12	1	0.073	59500000	56100000	57400000	59300000	65700000	63400000
1612	TRUE	Empty	sp|Q9BZE9|ASPC1_HUMAN Tether containing UBX domain for GLUT4 OS=Homo sapiens OX=9606 GN=ASPSCR1 PE=1 SV=1	Q9BZE9	ASPC1	60 kDa	0.999185	7	1	0.073	22400000	24200000	19500000	24300000	27000000	27000000
1613	TRUE	Empty	sp|Q9UL54|TAOK2_HUMAN Serine/threonine-protein kinase TAO2 OS=Homo sapiens OX=9606 GN=TAOK2 PE=1 SV=2	Q9UL54	TAOK2	138 kDa	0.998066	2	1	0.073	5080000	4690000	5460000	4520000	4220000	4650000
1614	TRUE	Empty	sp|P30086|PEBP1_HUMAN Phosphatidylethanolamine-binding protein 1 OS=Homo sapiens OX=9606 GN=PEBP1 PE=1 SV=3	P30086	PEBP1	21 kDa	0.999529	11	1	0.073	653000000	798000000	657000000	843000000	895000000	785000000
1615	TRUE	Empty	sp|Q9UMX1|SUFU_HUMAN Suppressor of fused homolog OS=Homo sapiens OX=9606 GN=SUFU PE=1 SV=2	Q9UMX1	SUFU	54 kDa	0.998008	2	1	0.073	2340000	1860000	1960000	2510000	3450000	2480000
1616	TRUE	Empty	sp|P35244|RFA3_HUMAN Replication protein A 14 kDa subunit OS=Homo sapiens OX=9606 GN=RPA3 PE=1 SV=1	P35244	RFA3	14 kDa	0.999287	4	1	0.074	34700000	34800000	25000000	46800000	41800000	38100000
1617	TRUE	Empty	sp|P51809|VAMP7_HUMAN Vesicle-associated membrane protein 7 OS=Homo sapiens OX=9606 GN=VAMP7 PE=1 SV=3	P51809	VAMP7	25 kDa	0.999104	3	1	0.074	3390000	3770000	3980000	3040000	3350000	3320000
1618	TRUE	Empty	sp|P10155|RO60_HUMAN 60 kDa SS-A/Ro ribonucleoprotein OS=Homo sapiens OX=9606 GN=RO60 PE=1 SV=2	P10155	RO60	61 kDa	0.999459	16	1	0.074	166000000	159000000	162000000	155000000	157000000	146000000
1619	TRUE	Empty	sp|Q9GZN8|CT027_HUMAN UPF0687 protein C20orf27 OS=Homo sapiens OX=9606 GN=C20orf27 PE=1 SV=3	Q9GZN8	CT027	19 kDa	0.998793	4	1	0.074	58200000	58200000	50200000	61800000	67700000	61700000
1620	TRUE	Empty	sp|Q8NEC7|GSTCD_HUMAN Glutathione S-transferase C-terminal domain-containing protein OS=Homo sapiens OX=9606 GN=GSTCD PE=1 SV=2	Q8NEC7	GSTCD	71 kDa	0.996558	4	1	0.074	8190000	9000000	8760000	9330000	9120000	9350000
1621	TRUE	Empty	sp|Q68CP9|ARID2_HUMAN AT-rich interactive domain-containing protein 2 OS=Homo sapiens OX=9606 GN=ARID2 PE=1 SV=2	Q68CP9	ARID2	197 kDa	0.998965	16	1	0.074	28600000	26400000	25200000	23500000	24300000	24900000
1622	TRUE	Empty	sp|Q9NQ50|RM40_HUMAN 39S ribosomal protein L40, mitochondrial OS=Homo sapiens OX=9606 GN=MRPL40 PE=1 SV=1	Q9NQ50	RM40	24 kDa	0.999407	5	1	0.074	59800000	52400000	59200000	50200000	52900000	46700000
1623	TRUE	Empty	sp|P00492|HPRT_HUMAN Hypoxanthine-guanine phosphoribosyltransferase OS=Homo sapiens OX=9606 GN=HPRT1 PE=1 SV=2	P00492	HPRT	25 kDa	0.999465	9	1	0.074	268000000	244000000	241000000	204000000	239000000	195000000
1624	TRUE	Empty	sp|Q16595|FRDA_HUMAN Frataxin, mitochondrial OS=Homo sapiens OX=9606 GN=FXN PE=1 SV=2	Q16595	FRDA	23 kDa	0.999151	3	1	0.074	2400000	4070000	2380000	4850000	4170000	4290000
1625	TRUE	Empty	sp|Q5T200|ZC3HD_HUMAN Zinc finger CCCH domain-containing protein 13 OS=Homo sapiens OX=9606 GN=ZC3H13 PE=1 SV=1	Q5T200	ZC3HD	197 kDa	0.999251	10	1	0.074	9020000	8810000	9210000	7500000	8610000	6720000
1626	TRUE	Empty	sp|Q9NQE9|HINT3_HUMAN Adenosine 5'-monophosphoramidase HINT3 OS=Homo sapiens OX=9606 GN=HINT3 PE=1 SV=1	Q9NQE9	HINT3	20 kDa	0.999418	5	1	0.074	10500000	10400000	12400000	8640000	6840000	9750000
1627	TRUE	Empty	sp|Q75QN2|INT8_HUMAN Integrator complex subunit 8 OS=Homo sapiens OX=9606 GN=INTS8 PE=1 SV=1	Q75QN2	INT8	113 kDa	0.999536	6	1	0.074	4770000	3600000	5090000	3200000	3670000	3230000
1628	TRUE	Empty	sp|Q9Y4K3|TRAF6_HUMAN TNF receptor-associated factor 6 OS=Homo sapiens OX=9606 GN=TRAF6 PE=1 SV=1	Q9Y4K3	TRAF6	60 kDa	0.998827	2	1	0.075	2500000	2220000	2300000	1440000	2170000	1360000
1629	TRUE	Empty	sp|P49755|TMEDA_HUMAN Transmembrane emp24 domain-containing protein 10 OS=Homo sapiens OX=9606 GN=TMED10 PE=1 SV=2	P49755	TMEDA	25 kDa	0.99944	9	1	0.075	224000000	204000000	203000000	187000000	199000000	173000000
1630	TRUE	Empty	sp|O75648|MTU1_HUMAN Mitochondrial tRNA-specific 2-thiouridylase 1 OS=Homo sapiens OX=9606 GN=TRMU PE=1 SV=2	O75648	MTU1	48 kDa	0.998214	3	1	0.075	4290000	4280000	4090000	3470000	3330000	4090000
1631	TRUE	Empty	sp|O95299|NDUAA_HUMAN NADH dehydrogenase [ubiquinone] 1 alpha subcomplex subunit 10, mitochondrial OS=Homo sapiens OX=9606 GN=NDUFA10 PE=1 SV=1	O95299	NDUAA	41 kDa	0.999378	9	1	0.075	90200000	90700000	96400000	98000000	96000000	99000000
1632	TRUE	Empty	sp|Q8N8S7|ENAH_HUMAN Protein enabled homolog OS=Homo sapiens OX=9606 GN=ENAH PE=1 SV=2	Q8N8S7	ENAH	67 kDa	0.999404	13	1	0.075	109000000	116000000	99700000	124000000	116000000	125000000
1633	TRUE	Empty	sp|Q9H410|DSN1_HUMAN Kinetochore-associated protein DSN1 homolog OS=Homo sapiens OX=9606 GN=DSN1 PE=1 SV=2	Q9H410	DSN1	40 kDa	0.9991	4	1	0.075	1760000	2240000	1430000	2500000	2670000	2280000
1634	TRUE	Empty	sp|P48047|ATPO_HUMAN ATP synthase subunit O, mitochondrial OS=Homo sapiens OX=9606 GN=ATP5PO PE=1 SV=1	P48047	ATPO	23 kDa	0.99919	11	1	0.075	491000000	529000000	502000000	531000000	553000000	533000000
1635	TRUE	Empty	sp|Q9NXW9|ALKB4_HUMAN Alpha-ketoglutarate-dependent dioxygenase alkB homolog 4 OS=Homo sapiens OX=9606 GN=ALKBH4 PE=1 SV=1	Q9NXW9	ALKB4	34 kDa	0.999534	3	1	0.075	5060000	4050000	4510000	3910000	3950000	3530000
1636	TRUE	Empty	sp|P35659|DEK_HUMAN Protein DEK OS=Homo sapiens OX=9606 GN=DEK PE=1 SV=1	P35659	DEK	43 kDa	0.999503	16	1	0.075	260000000	280000000	284000000	300000000	307000000	287000000
1637	TRUE	Empty	sp|Q8TBZ3|WDR20_HUMAN WD repeat-containing protein 20 OS=Homo sapiens OX=9606 GN=WDR20 PE=1 SV=2	Q8TBZ3	WDR20	63 kDa	0.995769	2	1	0.075	978000	1130000	1880000	782000	549000	863000
1638	TRUE	Empty	sp|O43913|ORC5_HUMAN Origin recognition complex subunit 5 OS=Homo sapiens OX=9606 GN=ORC5 PE=1 SV=1	O43913	ORC5	50 kDa	0.999047	7	1	0.075	22600000	19300000	22500000	18100000	19700000	17700000
1639	TRUE	Empty	sp|Q15345|LRC41_HUMAN Leucine-rich repeat-containing protein 41 OS=Homo sapiens OX=9606 GN=LRRC41 PE=1 SV=3	Q15345	LRC41	89 kDa	0.99896	8	1	0.075	15600000	13600000	15700000	11300000	13500000	13100000
1640	TRUE	Empty	sp|Q9H5U6|ZCHC4_HUMAN rRNA N6-adenosine-methyltransferase ZCCHC4 OS=Homo sapiens OX=9606 GN=ZCCHC4 PE=1 SV=3	Q9H5U6	ZCHC4	59 kDa	0.995456	2	1	0.075	2540000	3000000	2930000	2040000	1750000	2580000
1641	TRUE	Empty	sp|P06280|AGAL_HUMAN Alpha-galactosidase A OS=Homo sapiens OX=9606 GN=GLA PE=1 SV=1	P06280	AGAL	49 kDa	0.999172	6	1	0.076	17300000	15400000	17600000	15600000	14200000	14700000
1642	TRUE	Empty	sp|Q8IYB3|SRRM1_HUMAN Serine/arginine repetitive matrix protein 1 OS=Homo sapiens OX=9606 GN=SRRM1 PE=1 SV=2	Q8IYB3	SRRM1	102 kDa	0.998997	5	1	0.076	23600000	20100000	23500000	20100000	19700000	18900000
1643	TRUE	Empty	sp|Q9Y6N7|ROBO1_HUMAN Roundabout homolog 1 OS=Homo sapiens OX=9606 GN=ROBO1 PE=1 SV=1	Q9Y6N7	ROBO1	181 kDa	0.997826	4	1	0.076	437000	296000	304000	274000	220000	165000
1644	TRUE	Empty	sp|P62847|RS24_HUMAN 40S ribosomal protein S24 OS=Homo sapiens OX=9606 GN=RPS24 PE=1 SV=1	P62847	RS24	15 kDa	0.998648	5	1	0.076	250000000	235000000	234000000	249000000	255000000	255000000
1645	TRUE	Empty	sp|Q3YEC7|RABL6_HUMAN Rab-like protein 6 OS=Homo sapiens OX=9606 GN=RABL6 PE=1 SV=2	Q3YEC7	RABL6	80 kDa	0.999325	13	1	0.076	93900000	83400000	76700000	105000000	100000000	92900000
1646	TRUE	Empty	sp|Q13042|CDC16_HUMAN Cell division cycle protein 16 homolog OS=Homo sapiens OX=9606 GN=CDC16 PE=1 SV=2	Q13042	CDC16	72 kDa	0.999423	8	1	0.076	21500000	20700000	24000000	19500000	20000000	19900000
1647	TRUE	Empty	sp|O15530|PDPK1_HUMAN 3-phosphoinositide-dependent protein kinase 1 OS=Homo sapiens OX=9606 GN=PDPK1 PE=1 SV=1	O15530	PDPK1	63 kDa	0.998513	5	1	0.077	3180000	3310000	3430000	2800000	3210000	2890000
1648	TRUE	Empty	sp|O95372|LYPA2_HUMAN Acyl-protein thioesterase 2 OS=Homo sapiens OX=9606 GN=LYPLA2 PE=1 SV=1	O95372	LYPA2	25 kDa	0.999355	3	1	0.077	11000000	12200000	9750000	13600000	12400000	12800000
1649	TRUE	Empty	sp|P54136|SYRC_HUMAN Arginine--tRNA ligase, cytoplasmic OS=Homo sapiens OX=9606 GN=RARS1 PE=1 SV=2	P54136	SYRC	75 kDa	0.999533	37	1	0.077	543000000	533000000	572000000	514000000	531000000	508000000
1650	TRUE	Empty	sp|Q96DI7|SNR40_HUMAN U5 small nuclear ribonucleoprotein 40 kDa protein OS=Homo sapiens OX=9606 GN=SNRNP40 PE=1 SV=1	Q96DI7	SNR40	39 kDa	0.99978	13	1	0.077	113000000	111000000	112000000	106000000	97100000	108000000
1651	TRUE	Empty	sp|Q7Z6I8|CE024_HUMAN UPF0461 protein C5orf24 OS=Homo sapiens OX=9606 GN=C5orf24 PE=1 SV=1	Q7Z6I8	CE024	20 kDa	0.998055	2	1	0.077	1520000	1910000	1220000	2120000	2480000	1940000
1652	TRUE	Empty	sp|Q6PGP7|TTC37_HUMAN Tetratricopeptide repeat protein 37 OS=Homo sapiens OX=9606 GN=TTC37 PE=1 SV=1	Q6PGP7	TTC37	175 kDa	0.999584	32	1	0.077	85800000	76500000	91700000	74400000	74300000	74800000
1653	TRUE	Empty	sp|O15061|SYNEM_HUMAN Synemin OS=Homo sapiens OX=9606 GN=SYNM PE=1 SV=2	O15061	SYNEM	173 kDa	0.999259	16	1	0.077	15100000	12700000	14700000	11400000	11900000	13000000
1654	TRUE	Empty	sp|O95628|CNOT4_HUMAN CCR4-NOT transcription complex subunit 4 OS=Homo sapiens OX=9606 GN=CNOT4 PE=1 SV=3	O95628	CNOT4	64 kDa	0.998566	6	1	0.077	5790000	6310000	4780000	6900000	9120000	6790000
1655	TRUE	Empty	sp|P56537|IF6_HUMAN Eukaryotic translation initiation factor 6 OS=Homo sapiens OX=9606 GN=EIF6 PE=1 SV=1	P56537	IF6	27 kDa	0.99927	7	1	0.077	282000000	284000000	247000000	300000000	306000000	297000000
1656	TRUE	Empty	sp|Q16822|PCKGM_HUMAN Phosphoenolpyruvate carboxykinase [GTP], mitochondrial OS=Homo sapiens OX=9606 GN=PCK2 PE=1 SV=4	Q16822	PCKGM	71 kDa	0.9995	26	1	0.077	348000000	374000000	428000000	329000000	322000000	339000000
1657	TRUE	Empty	sp|Q9NVH1|DJC11_HUMAN DnaJ homolog subfamily C member 11 OS=Homo sapiens OX=9606 GN=DNAJC11 PE=1 SV=2	Q9NVH1	DJC11	63 kDa	0.999013	12	1	0.077	37400000	31300000	37200000	31000000	29000000	31000000
1658	TRUE	Empty	sp|Q96GK7|FAH2A_HUMAN Fumarylacetoacetate hydrolase domain-containing protein 2A OS=Homo sapiens OX=9606 GN=FAHD2A PE=1 SV=1	Q96GK7	FAH2A	35 kDa	0.997583	3	1	0.078	1010000	737000	878000	537000	591000	765000
1659	TRUE	Empty	sp|Q9UFW8|CGBP1_HUMAN CGG triplet repeat-binding protein 1 OS=Homo sapiens OX=9606 GN=CGGBP1 PE=1 SV=2	Q9UFW8	CGBP1	19 kDa	0.998716	5	1	0.078	15600000	19100000	16900000	20000000	19000000	20700000
1660	TRUE	Empty	sp|Q96P11|NSUN5_HUMAN 28S rRNA (cytosine-C(5))-methyltransferase OS=Homo sapiens OX=9606 GN=NSUN5 PE=1 SV=2	Q96P11	NSUN5	47 kDa	0.998694	7	1	0.078	16900000	15000000	16500000	14400000	13400000	15200000
1661	TRUE	Empty	sp|P50552|VASP_HUMAN Vasodilator-stimulated phosphoprotein OS=Homo sapiens OX=9606 GN=VASP PE=1 SV=3	P50552	VASP	40 kDa	0.999302	10	1	0.078	31400000	35600000	28100000	37600000	37700000	36200000
1662	TRUE	Empty	sp|Q5RKV6|EXOS6_HUMAN Exosome complex component MTR3 OS=Homo sapiens OX=9606 GN=EXOSC6 PE=1 SV=1	Q5RKV6	EXOS6	28 kDa	0.999218	7	1	0.078	46900000	53700000	43700000	52800000	63000000	57800000
1663	TRUE	Empty	sp|P78346|RPP30_HUMAN Ribonuclease P protein subunit p30 OS=Homo sapiens OX=9606 GN=RPP30 PE=1 SV=1	P78346	RPP30	29 kDa	0.997392	5	1	0.078	13300000	12200000	12900000	11700000	12200000	10900000
1664	TRUE	Empty	sp|Q9NPD3|EXOS4_HUMAN Exosome complex component RRP41 OS=Homo sapiens OX=9606 GN=EXOSC4 PE=1 SV=3	Q9NPD3	EXOS4	26 kDa	0.998924	6	1	0.078	26400000	27200000	27800000	28100000	28200000	28100000
1665	TRUE	Empty	sp|P49746|TSP3_HUMAN Thrombospondin-3 OS=Homo sapiens OX=9606 GN=THBS3 PE=1 SV=1	P49746	TSP3	104 kDa	0.9957	4	1	0.078	808000	419000	437000	295000	366000	264000
1666	TRUE	Empty	sp|P61221|ABCE1_HUMAN ATP-binding cassette sub-family E member 1 OS=Homo sapiens OX=9606 GN=ABCE1 PE=1 SV=1	P61221	ABCE1	67 kDa	0.999618	18	1	0.078	441000000	390000000	406000000	384000000	373000000	376000000
1667	TRUE	Empty	sp|Q15054|DPOD3_HUMAN DNA polymerase delta subunit 3 OS=Homo sapiens OX=9606 GN=POLD3 PE=1 SV=2	Q15054	DPOD3	51 kDa	0.997684	7	1	0.078	20900000	18100000	19000000	17800000	17200000	17200000
1668	TRUE	Empty	sp|Q53GQ0|DHB12_HUMAN Very-long-chain 3-oxoacyl-CoA reductase OS=Homo sapiens OX=9606 GN=HSD17B12 PE=1 SV=2	Q53GQ0	DHB12	34 kDa	0.999596	14	1	0.079	272000000	239000000	287000000	227000000	241000000	228000000
1669	TRUE	Empty	sp|O43670|ZN207_HUMAN BUB3-interacting and GLEBS motif-containing protein ZNF207 OS=Homo sapiens OX=9606 GN=ZNF207 PE=1 SV=1	O43670	ZN207	51 kDa	0.998937	3	1	0.079	40800000	42400000	44100000	40400000	38300000	40300000
1670	TRUE	Empty	sp|P61978|HNRPK_HUMAN Heterogeneous nuclear ribonucleoprotein K OS=Homo sapiens OX=9606 GN=HNRNPK PE=1 SV=1	P61978	HNRPK	51 kDa	0.99931	23	1	0.079	2880000000	3080000000	2460000000	3280000000	3450000000	3170000000
1671	TRUE	Empty	sp|Q8WU79|SMAP2_HUMAN Stromal membrane-associated protein 2 OS=Homo sapiens OX=9606 GN=SMAP2 PE=1 SV=1	Q8WU79	SMAP2	47 kDa	0.998943	6	1	0.079	21400000	19000000	22200000	17600000	19400000	17600000
1672	TRUE	Empty	sp|P30084|ECHM_HUMAN Enoyl-CoA hydratase, mitochondrial OS=Homo sapiens OX=9606 GN=ECHS1 PE=1 SV=4	P30084	ECHM	31 kDa	0.99961	11	1	0.079	97500000	101000000	100000000	89300000	97000000	94700000
1673	TRUE	Empty	sp|Q96Q05|TPPC9_HUMAN Trafficking protein particle complex subunit 9 OS=Homo sapiens OX=9606 GN=TRAPPC9 PE=1 SV=2	Q96Q05	TPPC9	129 kDa	0.996019	3	1	0.079	1510000	1850000	1880000	1440000	861000	1280000
1674	TRUE	Empty	sp|A0AVT1|UBA6_HUMAN Ubiquitin-like modifier-activating enzyme 6 OS=Homo sapiens OX=9606 GN=UBA6 PE=1 SV=1	A0AVT1	UBA6	118 kDa	0.999271	25	1	0.08	89800000	89300000	96800000	88300000	83100000	84700000
1675	TRUE	Empty	sp|Q6UXD5|SE6L2_HUMAN Seizure 6-like protein 2 OS=Homo sapiens OX=9606 GN=SEZ6L2 PE=1 SV=2	Q6UXD5	SE6L2	98 kDa	0.998938	5	1	0.08	19700000	17100000	21700000	16800000	16200000	16200000
1676	TRUE	Empty	sp|O15321|TM9S1_HUMAN Transmembrane 9 superfamily member 1 OS=Homo sapiens OX=9606 GN=TM9SF1 PE=2 SV=2	O15321	TM9S1	69 kDa	0.997889	3	1	0.08	24600000	24300000	24700000	26900000	24800000	26500000
1677	TRUE	Empty	sp|Q92994|TF3B_HUMAN Transcription factor IIIB 90 kDa subunit OS=Homo sapiens OX=9606 GN=BRF1 PE=1 SV=1	Q92994	TF3B	74 kDa	0.998168	2	1	0.08	2150000	1860000	2810000	1620000	1220000	1780000
1678	TRUE	Empty	sp|P26440|IVD_HUMAN Isovaleryl-CoA dehydrogenase, mitochondrial OS=Homo sapiens OX=9606 GN=IVD PE=1 SV=2	P26440	IVD	47 kDa	0.998903	10	1	0.08	61000000	64300000	66400000	61800000	56300000	54200000
1679	TRUE	Empty	sp|P51692|STA5B_HUMAN Signal transducer and activator of transcription 5B OS=Homo sapiens OX=9606 GN=STAT5B PE=1 SV=2	P51692	STA5B	90 kDa	0.99772	9	1	0.08	8240000	7550000	9220000	6850000	7070000	7550000
1680	TRUE	Empty	sp|Q12981|SEC20_HUMAN Vesicle transport protein SEC20 OS=Homo sapiens OX=9606 GN=BNIP1 PE=1 SV=3	Q12981	SEC20	26 kDa	0.99945	6	1	0.08	12700000	12000000	12700000	11300000	11600000	12200000
1681	TRUE	Empty	sp|O95684|CEP43_HUMAN Centrosomal protein 43 OS=Homo sapiens OX=9606 GN=CEP43 PE=1 SV=1	O95684	CEP43	43 kDa	0.999574	4	1	0.08	5900000	3930000	4950000	6140000	6770000	6440000
1682	TRUE	Empty	sp|O15270|SPTC2_HUMAN Serine palmitoyltransferase 2 OS=Homo sapiens OX=9606 GN=SPTLC2 PE=1 SV=1	O15270	SPTC2	63 kDa	0.999167	11	1	0.081	21700000	18000000	20000000	17100000	18000000	16900000
1683	TRUE	Empty	sp|Q9BRX8|PXL2A_HUMAN Peroxiredoxin-like 2A OS=Homo sapiens OX=9606 GN=PRXL2A PE=1 SV=3	Q9BRX8	PXL2A	26 kDa	0.999348	9	1	0.081	64300000	58400000	68000000	57700000	57300000	51300000
1684	TRUE	Empty	sp|P18859|ATP5J_HUMAN ATP synthase-coupling factor 6, mitochondrial OS=Homo sapiens OX=9606 GN=ATP5PF PE=1 SV=1	P18859	ATP5J	13 kDa	0.999346	5	1	0.081	13200000	14200000	9350000	16500000	19900000	15200000
1685	TRUE	Empty	sp|P82094|TMF1_HUMAN TATA element modulatory factor OS=Homo sapiens OX=9606 GN=TMF1 PE=1 SV=2	P82094	TMF1	123 kDa	0.997331	7	1	0.081	2810000	2610000	2980000	3050000	3440000	4180000
1686	TRUE	Empty	sp|Q16827|PTPRO_HUMAN Receptor-type tyrosine-protein phosphatase O OS=Homo sapiens OX=9606 GN=PTPRO PE=1 SV=2	Q16827	PTPRO	138 kDa	0.997349	3	1	0.081	4480000	3520000	3320000	2600000	3310000	2370000
1687	TRUE	Empty	sp|P29084|T2EB_HUMAN Transcription initiation factor IIE subunit beta OS=Homo sapiens OX=9606 GN=GTF2E2 PE=1 SV=1	P29084	T2EB	33 kDa	0.999107	5	1	0.081	14800000	15500000	13600000	10900000	14000000	11100000
1688	TRUE	Empty	sp|Q8IV48|ERI1_HUMAN 3'-5' exoribonuclease 1 OS=Homo sapiens OX=9606 GN=ERI1 PE=1 SV=3	Q8IV48	ERI1	40 kDa	0.998676	4	1	0.081	8650000	8740000	8550000	8120000	7090000	8140000
1689	TRUE	Empty	sp|Q8IYB7|DI3L2_HUMAN DIS3-like exonuclease 2 OS=Homo sapiens OX=9606 GN=DIS3L2 PE=1 SV=4	Q8IYB7	DI3L2	99 kDa	0.99837	17	1	0.081	27400000	24100000	28700000	20800000	24400000	22900000
1690	TRUE	Empty	sp|Q86XZ4|SPAS2_HUMAN Spermatogenesis-associated serine-rich protein 2 OS=Homo sapiens OX=9606 GN=SPATS2 PE=1 SV=1	Q86XZ4	SPAS2	60 kDa	0.999627	10	1	0.081	15900000	15900000	14300000	16200000	17700000	18900000
1691	TRUE	Empty	sp|Q9HA65|TBC17_HUMAN TBC1 domain family member 17 OS=Homo sapiens OX=9606 GN=TBC1D17 PE=1 SV=2	Q9HA65	TBC17	73 kDa	0.99746	3	1	0.081	4950000	5230000	6620000	4730000	4060000	4470000
1692	TRUE	Empty	sp|Q15031|SYLM_HUMAN Probable leucine--tRNA ligase, mitochondrial OS=Homo sapiens OX=9606 GN=LARS2 PE=1 SV=2	Q15031	SYLM	102 kDa	0.998819	12	1	0.081	16700000	16000000	19100000	15300000	11500000	14300000
1693	TRUE	Empty	sp|P43250|GRK6_HUMAN G protein-coupled receptor kinase 6 OS=Homo sapiens OX=9606 GN=GRK6 PE=1 SV=2	P43250	GRK6	66 kDa	0.996839	2	1	0.081	1450000	1430000	1550000	1110000	1340000	1350000
1694	TRUE	Empty	sp|Q9BXK5|B2L13_HUMAN Bcl-2-like protein 13 OS=Homo sapiens OX=9606 GN=BCL2L13 PE=1 SV=1	Q9BXK5	B2L13	53 kDa	0.999421	10	1	0.081	48300000	44600000	42700000	56000000	62400000	47800000
1695	TRUE	Empty	sp|O75608|LYPA1_HUMAN Acyl-protein thioesterase 1 OS=Homo sapiens OX=9606 GN=LYPLA1 PE=1 SV=1	O75608	LYPA1	25 kDa	0.999552	6	1	0.082	158000000	174000000	136000000	189000000	183000000	180000000
1696	TRUE	Empty	sp|O15013|ARHGA_HUMAN Rho guanine nucleotide exchange factor 10 OS=Homo sapiens OX=9606 GN=ARHGEF10 PE=1 SV=4	O15013	ARHGA	152 kDa	0.998541	7	1	0.082	5570000	4600000	5100000	4670000	4240000	3870000
1697	TRUE	Empty	sp|Q86W42|THOC6_HUMAN THO complex subunit 6 homolog OS=Homo sapiens OX=9606 GN=THOC6 PE=1 SV=1	Q86W42	THOC6	38 kDa	0.999556	13	1	0.082	41100000	39000000	41000000	37900000	39400000	36800000
1698	TRUE	Empty	sp|Q92600|CNOT9_HUMAN CCR4-NOT transcription complex subunit 9 OS=Homo sapiens OX=9606 GN=CNOT9 PE=1 SV=1	Q92600	CNOT9	34 kDa	0.999345	7	1	0.082	37300000	38600000	42900000	34700000	37100000	34000000
1699	TRUE	Empty	sp|O14981|BTAF1_HUMAN TATA-binding protein-associated factor 172 OS=Homo sapiens OX=9606 GN=BTAF1 PE=1 SV=2	O14981	BTAF1	207 kDa	0.999141	19	1	0.082	21600000	18900000	19800000	16800000	19100000	17000000
1700	TRUE	Empty	sp|P62341|SELT_HUMAN Thioredoxin reductase-like selenoprotein T OS=Homo sapiens OX=9606 GN=SELENOT PE=1 SV=2	P62341	SELT	22 kDa	0.998388	2	1	0.082	6920000	6960000	8080000	8550000	7930000	8450000
1701	TRUE	Empty	sp|P28715|ERCC5_HUMAN DNA excision repair protein ERCC-5 OS=Homo sapiens OX=9606 GN=ERCC5 PE=1 SV=3	P28715	ERCC5	133 kDa	0.996694	2	1	0.082	1660000	1590000	2050000	1560000	1290000	1380000
1702	TRUE	Empty	sp|Q9Y2Q9|RT28_HUMAN 28S ribosomal protein S28, mitochondrial OS=Homo sapiens OX=9606 GN=MRPS28 PE=1 SV=1	Q9Y2Q9	RT28	21 kDa	0.998975	3	1	0.082	45900000	45600000	45800000	43200000	45400000	42400000
1703	TRUE	Empty	sp|O75718|CRTAP_HUMAN Cartilage-associated protein OS=Homo sapiens OX=9606 GN=CRTAP PE=1 SV=1	O75718	CRTAP	47 kDa	0.998256	5	1	0.083	10600000	9410000	11300000	8430000	7840000	9680000
1704	TRUE	Empty	sp|Q9Y5K6|CD2AP_HUMAN CD2-associated protein OS=Homo sapiens OX=9606 GN=CD2AP PE=1 SV=1	Q9Y5K6	CD2AP	71 kDa	0.998828	8	1	0.083	10000000	9610000	8940000	11000000	14400000	10700000
1705	TRUE	Empty	sp|P23381|SYWC_HUMAN Tryptophan--tRNA ligase, cytoplasmic OS=Homo sapiens OX=9606 GN=WARS1 PE=1 SV=2	P23381	SYWC	53 kDa	0.999492	24	1	0.083	276000000	276000000	295000000	238000000	275000000	239000000
1706	TRUE	Empty	sp|Q6PL24|TMED8_HUMAN Protein TMED8 OS=Homo sapiens OX=9606 GN=TMED8 PE=1 SV=1	Q6PL24	TMED8	36 kDa	0.997107	3	1	0.083	4390000	5150000	4660000	5670000	5100000	5340000
1707	TRUE	Empty	sp|P80303|NUCB2_HUMAN Nucleobindin-2 OS=Homo sapiens OX=9606 GN=NUCB2 PE=1 SV=3	P80303	NUCB2	50 kDa	0.999169	13	1	0.084	27900000	23400000	28800000	21300000	24000000	18300000
1708	TRUE	Empty	sp|P06730|IF4E_HUMAN Eukaryotic translation initiation factor 4E OS=Homo sapiens OX=9606 GN=EIF4E PE=1 SV=2	P06730	IF4E	25 kDa	0.998495	7	1	0.084	146000000	150000000	156000000	159000000	157000000	158000000
1709	TRUE	Empty	sp|Q9HC52|CBX8_HUMAN Chromobox protein homolog 8 OS=Homo sapiens OX=9606 GN=CBX8 PE=1 SV=3	Q9HC52	CBX8	43 kDa	0.999095	9	1	0.084	29000000	31800000	32800000	28000000	25700000	29200000
1710	TRUE	Empty	sp|Q00325|MPCP_HUMAN Phosphate carrier protein, mitochondrial OS=Homo sapiens OX=9606 GN=SLC25A3 PE=1 SV=2	Q00325	MPCP	40 kDa	0.999349	16	1	0.084	1300000000	1250000000	1260000000	1150000000	1250000000	1110000000
1711	TRUE	Empty	sp|Q9BTE3|MCMBP_HUMAN Mini-chromosome maintenance complex-binding protein OS=Homo sapiens OX=9606 GN=MCMBP PE=1 SV=2	Q9BTE3	MCMBP	73 kDa	0.999568	24	1	0.084	96700000	95900000	85500000	99400000	102000000	105000000
1712	TRUE	Empty	sp|P49773|HINT1_HUMAN Adenosine 5'-monophosphoramidase HINT1 OS=Homo sapiens OX=9606 GN=HINT1 PE=1 SV=2	P49773	HINT1	14 kDa	0.999443	5	1	0.084	302000000	306000000	246000000	350000000	361000000	315000000
1713	TRUE	Empty	sp|P42684|ABL2_HUMAN Tyrosine-protein kinase ABL2 OS=Homo sapiens OX=9606 GN=ABL2 PE=1 SV=1	P42684	ABL2	128 kDa	0.998034	4	1	0.084	1660000	2050000	1420000	2080000	2450000	2130000
1714	TRUE	Empty	sp|Q14683|SMC1A_HUMAN Structural maintenance of chromosomes protein 1A OS=Homo sapiens OX=9606 GN=SMC1A PE=1 SV=2	Q14683	SMC1A	143 kDa	0.999655	49	1	0.084	345000000	356000000	351000000	328000000	334000000	347000000
1715	TRUE	Empty	sp|Q3ZCQ8|TIM50_HUMAN Mitochondrial import inner membrane translocase subunit TIM50 OS=Homo sapiens OX=9606 GN=TIMM50 PE=1 SV=2	Q3ZCQ8	TIM50	40 kDa	0.999512	9	1	0.084	102000000	130000000	91100000	137000000	148000000	129000000
1716	TRUE	Empty	sp|A3KN83|SBNO1_HUMAN Protein strawberry notch homolog 1 OS=Homo sapiens OX=9606 GN=SBNO1 PE=1 SV=1	A3KN83	SBNO1	154 kDa	0.999132	24	1	0.084	35900000	30400000	33400000	27300000	30200000	29700000
1717	TRUE	Empty	sp|Q6I9Y2|THOC7_HUMAN THO complex subunit 7 homolog OS=Homo sapiens OX=9606 GN=THOC7 PE=1 SV=3	Q6I9Y2	THOC7	24 kDa	0.997052	4	1	0.084	7290000	7010000	9290000	5730000	6780000	6140000
1718	TRUE	Empty	sp|Q5VSL9|STRP1_HUMAN Striatin-interacting protein 1 OS=Homo sapiens OX=9606 GN=STRIP1 PE=1 SV=1	Q5VSL9	STRP1	96 kDa	0.998209	8	1	0.085	13000000	11400000	12500000	11200000	11500000	10400000
1719	TRUE	Empty	sp|Q9P253|VPS18_HUMAN Vacuolar protein sorting-associated protein 18 homolog OS=Homo sapiens OX=9606 GN=VPS18 PE=1 SV=2	Q9P253	VPS18	110 kDa	0.999107	7	1	0.085	11900000	10600000	11700000	10300000	10600000	9150000
1720	TRUE	Empty	sp|P06703|S10A6_HUMAN Protein S100-A6 OS=Homo sapiens OX=9606 GN=S100A6 PE=1 SV=1	P06703	S10A6	10 kDa	0.996294	2	1	0.085	191000000	289000000	199000000	316000000	299000000	291000000
1721	TRUE	Empty	sp|P62072|TIM10_HUMAN Mitochondrial import inner membrane translocase subunit Tim10 OS=Homo sapiens OX=9606 GN=TIMM10 PE=1 SV=1	P62072	TIM10	10 kDa	0.999225	6	1	0.085	24200000	28900000	25500000	23400000	23100000	22700000
1722	TRUE	Empty	sp|Q5JTD0|TJAP1_HUMAN Tight junction-associated protein 1 OS=Homo sapiens OX=9606 GN=TJAP1 PE=1 SV=1	Q5JTD0	TJAP1	62 kDa	0.99766	3	1	0.085	4000000	3520000	4400000	3000000	3640000	3120000
1723	TRUE	Empty	sp|Q6NUQ4|TM214_HUMAN Transmembrane protein 214 OS=Homo sapiens OX=9606 GN=TMEM214 PE=1 SV=2	Q6NUQ4	TM214	77 kDa	0.999426	13	1	0.085	46300000	45900000	45600000	46600000	53000000	54200000
1724	TRUE	Empty	sp|Q13283|G3BP1_HUMAN Ras GTPase-activating protein-binding protein 1 OS=Homo sapiens OX=9606 GN=G3BP1 PE=1 SV=1	Q13283	G3BP1	52 kDa	0.99956	17	1	0.085	269000000	251000000	209000000	278000000	293000000	294000000
1725	TRUE	Empty	sp|Q96SZ5|AEDO_HUMAN 2-aminoethanethiol dioxygenase OS=Homo sapiens OX=9606 GN=ADO PE=1 SV=2	Q96SZ5	AEDO	30 kDa	0.99873	2	1	0.085	924000	781000	804000	715000	402000	598000
1726	TRUE	Empty	sp|P10619|PPGB_HUMAN Lysosomal protective protein OS=Homo sapiens OX=9606 GN=CTSA PE=1 SV=2	P10619	PPGB	54 kDa	0.999386	7	1	0.085	22600000	23100000	21900000	23100000	24500000	23600000
1727	TRUE	Empty	sp|O76003|GLRX3_HUMAN Glutaredoxin-3 OS=Homo sapiens OX=9606 GN=GLRX3 PE=1 SV=2	O76003	GLRX3	37 kDa	0.999413	15	1	0.085	370000000	353000000	347000000	386000000	377000000	368000000
1728	TRUE	Empty	sp|Q14691|PSF1_HUMAN DNA replication complex GINS protein PSF1 OS=Homo sapiens OX=9606 GN=GINS1 PE=1 SV=1	Q14691	PSF1	23 kDa	0.999504	3	1	0.085	12400000	12900000	11700000	12800000	14600000	13800000
1729	TRUE	Empty	sp|Q6P2Q9|PRP8_HUMAN Pre-mRNA-processing-splicing factor 8 OS=Homo sapiens OX=9606 GN=PRPF8 PE=1 SV=2	Q6P2Q9	PRP8	274 kDa	0.999598	83	1	0.085	890000000	862000000	887000000	865000000	847000000	822000000
1730	TRUE	Empty	sp|P49458|SRP09_HUMAN Signal recognition particle 9 kDa protein OS=Homo sapiens OX=9606 GN=SRP9 PE=1 SV=2	P49458	SRP09	10 kDa	0.998845	3	1	0.085	230000000	265000000	229000000	292000000	258000000	280000000
1731	TRUE	Empty	sp|Q96AE7|TTC17_HUMAN Tetratricopeptide repeat protein 17 OS=Homo sapiens OX=9606 GN=TTC17 PE=1 SV=1	Q96AE7	TTC17	130 kDa	0.994462	3	1	0.085	495000	456000	689000	374000	372000	187000
1732	TRUE	Empty	sp|Q86Y37|CACL1_HUMAN CDK2-associated and cullin domain-containing protein 1 OS=Homo sapiens OX=9606 GN=CACUL1 PE=1 SV=1	Q86Y37	CACL1	41 kDa	0.999112	5	1	0.086	5790000	5140000	4180000	4070000	4150000	3620000
1733	TRUE	Empty	sp|P18077|RL35A_HUMAN 60S ribosomal protein L35a OS=Homo sapiens OX=9606 GN=RPL35A PE=1 SV=2	P18077	RL35A	13 kDa	0.997441	4	1	0.086	178000000	192000000	143000000	220000000	194000000	244000000
1734	TRUE	Empty	sp|Q9NXH9|TRM1_HUMAN tRNA (guanine(26)-N(2))-dimethyltransferase OS=Homo sapiens OX=9606 GN=TRMT1 PE=1 SV=1	Q9NXH9	TRM1	72 kDa	0.999573	13	1	0.086	58700000	69400000	57800000	69600000	70700000	71400000
1735	TRUE	Empty	sp|O76021|RL1D1_HUMAN Ribosomal L1 domain-containing protein 1 OS=Homo sapiens OX=9606 GN=RSL1D1 PE=1 SV=3	O76021	RL1D1	55 kDa	0.999314	20	1	0.086	654000000	613000000	615000000	605000000	596000000	583000000
1736	TRUE	Empty	sp|Q5T653|RM02_HUMAN 39S ribosomal protein L2, mitochondrial OS=Homo sapiens OX=9606 GN=MRPL2 PE=1 SV=2	Q5T653	RM02	33 kDa	0.999399	3	1	0.086	23800000	20800000	23900000	19800000	21200000	19900000
1737	TRUE	Empty	sp|Q92797|SYMPK_HUMAN Symplekin OS=Homo sapiens OX=9606 GN=SYMPK PE=1 SV=2	Q92797	SYMPK	141 kDa	0.999557	22	1	0.086	102000000	91100000	101000000	89800000	91800000	84600000
1738	TRUE	Empty	sp|Q13084|RM28_HUMAN 39S ribosomal protein L28, mitochondrial OS=Homo sapiens OX=9606 GN=MRPL28 PE=1 SV=4	Q13084	RM28	30 kDa	0.999453	9	1	0.086	47900000	50700000	50000000	53000000	56400000	51100000
1739	TRUE	Empty	sp|Q8IVH8|M4K3_HUMAN Mitogen-activated protein kinase kinase kinase kinase 3 OS=Homo sapiens OX=9606 GN=MAP4K3 PE=1 SV=1	Q8IVH8	M4K3	101 kDa	0.998327	3	1	0.086	3060000	3080000	2810000	6280000	3300000	4570000
1740	TRUE	Empty	sp|P46734|MP2K3_HUMAN Dual specificity mitogen-activated protein kinase kinase 3 OS=Homo sapiens OX=9606 GN=MAP2K3 PE=1 SV=2	P46734	MP2K3	39 kDa	0.995711	2	1	0.086	799000	1110000	617000	1770000	1510000	1020000
1741	TRUE	Empty	sp|Q9NX40|OCAD1_HUMAN OCIA domain-containing protein 1 OS=Homo sapiens OX=9606 GN=OCIAD1 PE=1 SV=1	Q9NX40	OCAD1	28 kDa	0.999415	8	1	0.086	68400000	76700000	58500000	82500000	81300000	78700000
1742	TRUE	Empty	sp|O94919|ENDD1_HUMAN Endonuclease domain-containing 1 protein OS=Homo sapiens OX=9606 GN=ENDOD1 PE=1 SV=2	O94919	ENDD1	55 kDa	0.999508	8	1	0.086	27300000	26800000	22700000	28200000	29500000	30000000
1743	TRUE	Empty	sp|P43034|LIS1_HUMAN Platelet-activating factor acetylhydrolase IB subunit beta OS=Homo sapiens OX=9606 GN=PAFAH1B1 PE=1 SV=2	P43034	LIS1	47 kDa	0.999294	16	1	0.086	120000000	120000000	127000000	115000000	107000000	118000000
1744	TRUE	Empty	sp|Q16543|CDC37_HUMAN Hsp90 co-chaperone Cdc37 OS=Homo sapiens OX=9606 GN=CDC37 PE=1 SV=1	Q16543	CDC37	44 kDa	0.999081	15	1	0.087	314000000	315000000	301000000	289000000	304000000	293000000
1745	TRUE	Empty	sp|Q9Y6M9|NDUB9_HUMAN NADH dehydrogenase [ubiquinone] 1 beta subcomplex subunit 9 OS=Homo sapiens OX=9606 GN=NDUFB9 PE=1 SV=3	Q9Y6M9	NDUB9	22 kDa	0.999461	7	1	0.087	43400000	47000000	45400000	54300000	46900000	59100000
1746	TRUE	Empty	sp|Q13325|IFIT5_HUMAN Interferon-induced protein with tetratricopeptide repeats 5 OS=Homo sapiens OX=9606 GN=IFIT5 PE=1 SV=1	Q13325	IFIT5	56 kDa	0.998585	7	1	0.087	27600000	24700000	24000000	22500000	21800000	23800000
1747	TRUE	Empty	sp|Q9NP58|ABCB6_HUMAN ATP-binding cassette sub-family B member 6 OS=Homo sapiens OX=9606 GN=ABCB6 PE=1 SV=1	Q9NP58	ABCB6	94 kDa	0.999684	13	1	0.087	43200000	37700000	40800000	43600000	46100000	44400000
1748	TRUE	Empty	sp|P78347|GTF2I_HUMAN General transcription factor II-I OS=Homo sapiens OX=9606 GN=GTF2I PE=1 SV=2	P78347	GTF2I	112 kDa	0.999585	42	1	0.087	900000000	899000000	851000000	843000000	843000000	853000000
1749	TRUE	Empty	sp|Q9BW85|YJU2_HUMAN Splicing factor YJU2 OS=Homo sapiens OX=9606 GN=YJU2 PE=1 SV=1	Q9BW85	YJU2	37 kDa	0.99855	6	1	0.087	16200000	15400000	14900000	14500000	14700000	13400000
1750	TRUE	Empty	sp|Q9NXX6|NSE4A_HUMAN Non-structural maintenance of chromosomes element 4 homolog A OS=Homo sapiens OX=9606 GN=NSMCE4A PE=1 SV=2	Q9NXX6	NSE4A	44 kDa	0.998764	5	1	0.087	8170000	9260000	10900000	6470000	8450000	6840000
1751	TRUE	Empty	sp|O43909|EXTL3_HUMAN Exostosin-like 3 OS=Homo sapiens OX=9606 GN=EXTL3 PE=1 SV=1	O43909	EXTL3	105 kDa	0.998067	2	1	0.087	2650000	2080000	2020000	1800000	1460000	856000
1752	TRUE	Empty	sp|Q15785|TOM34_HUMAN Mitochondrial import receptor subunit TOM34 OS=Homo sapiens OX=9606 GN=TOMM34 PE=1 SV=2	Q15785	TOM34	35 kDa	0.999473	13	1	0.087	66600000	60800000	55000000	67100000	76800000	68900000
1753	TRUE	Empty	sp|Q9P000|COMD9_HUMAN COMM domain-containing protein 9 OS=Homo sapiens OX=9606 GN=COMMD9 PE=1 SV=2	Q9P000	COMD9	22 kDa	0.998132	4	1	0.088	2150000	2980000	1900000	2770000	3730000	3470000
1754	TRUE	Empty	sp|O00291|HIP1_HUMAN Huntingtin-interacting protein 1 OS=Homo sapiens OX=9606 GN=HIP1 PE=1 SV=5	O00291	HIP1	116 kDa	0.998098	6	1	0.088	2860000	2470000	3490000	2320000	1920000	2420000
1755	TRUE	Empty	sp|Q16637|SMN_HUMAN Survival motor neuron protein OS=Homo sapiens OX=9606 GN=SMN2 PE=1 SV=1	Q16637	SMN	32 kDa	0.999327	4	1	0.088	26600000	23900000	22200000	29000000	36200000	27000000
1756	TRUE	Empty	sp|Q9UGV2|NDRG3_HUMAN Protein NDRG3 OS=Homo sapiens OX=9606 GN=NDRG3 PE=1 SV=2	Q9UGV2	NDRG3	41 kDa	0.999517	9	1	0.088	56400000	48400000	43400000	54900000	64100000	61400000
1757	TRUE	Empty	sp|Q8N3X1|FNBP4_HUMAN Formin-binding protein 4 OS=Homo sapiens OX=9606 GN=FNBP4 PE=1 SV=3	Q8N3X1	FNBP4	110 kDa	0.998457	8	1	0.088	7170000	8870000	9990000	6500000	6370000	7420000
1758	TRUE	Empty	sp|Q6P1X5|TAF2_HUMAN Transcription initiation factor TFIID subunit 2 OS=Homo sapiens OX=9606 GN=TAF2 PE=1 SV=3	Q6P1X5	TAF2	137 kDa	0.99522	6	1	0.088	5150000	5080000	6220000	4610000	4710000	4800000
1759	TRUE	Empty	sp|Q8TED0|UTP15_HUMAN U3 small nucleolar RNA-associated protein 15 homolog OS=Homo sapiens OX=9606 GN=UTP15 PE=1 SV=3	Q8TED0	UTP15	58 kDa	0.999402	17	1	0.088	70500000	65600000	72600000	66200000	64000000	60200000
1760	TRUE	Empty	sp|P62750|RL23A_HUMAN 60S ribosomal protein L23a OS=Homo sapiens OX=9606 GN=RPL23A PE=1 SV=1	P62750	RL23A	18 kDa	0.9981	8	1	0.089	759000000	768000000	587000000	843000000	894000000	833000000
1761	TRUE	Empty	sp|P49711|CTCF_HUMAN Transcriptional repressor CTCF OS=Homo sapiens OX=9606 GN=CTCF PE=1 SV=1	P49711	CTCF	83 kDa	0.99933	6	1	0.089	11500000	9540000	10800000	8830000	8520000	9830000
1762	TRUE	Empty	sp|Q92791|SC65_HUMAN Endoplasmic reticulum protein SC65 OS=Homo sapiens OX=9606 GN=P3H4 PE=1 SV=1	Q92791	SC65	50 kDa	0.998988	9	1	0.089	13900000	13400000	11600000	14500000	14500000	16600000
1763	TRUE	Empty	sp|Q07864|DPOE1_HUMAN DNA polymerase epsilon catalytic subunit A OS=Homo sapiens OX=9606 GN=POLE PE=1 SV=5	Q07864	DPOE1	262 kDa	0.99861	25	1	0.089	22700000	18900000	21500000	18100000	19300000	16800000
1764	TRUE	Empty	sp|Q8IZ83|A16A1_HUMAN Aldehyde dehydrogenase family 16 member A1 OS=Homo sapiens OX=9606 GN=ALDH16A1 PE=1 SV=2	Q8IZ83	A16A1	85 kDa	0.999484	12	1	0.09	43000000	40600000	39100000	38500000	37300000	33100000
1765	TRUE	Empty	sp|O43633|CHM2A_HUMAN Charged multivesicular body protein 2a OS=Homo sapiens OX=9606 GN=CHMP2A PE=1 SV=1	O43633	CHM2A	25 kDa	0.997228	5	1	0.09	59000000	55000000	56500000	51100000	44200000	53600000
1766	TRUE	Empty	sp|Q9H2D1|MFTC_HUMAN Mitochondrial folate transporter/carrier OS=Homo sapiens OX=9606 GN=SLC25A32 PE=1 SV=2	Q9H2D1	MFTC	35 kDa	0.99893	3	1	0.09	12500000	10700000	12100000	8950000	10800000	10200000
1767	TRUE	Empty	sp|P51570|GALK1_HUMAN Galactokinase OS=Homo sapiens OX=9606 GN=GALK1 PE=1 SV=1	P51570	GALK1	42 kDa	0.999229	10	1	0.09	39600000	38300000	44800000	37000000	33900000	37100000
1768	TRUE	Empty	sp|P58546|MTPN_HUMAN Myotrophin OS=Homo sapiens OX=9606 GN=MTPN PE=1 SV=2	P58546	MTPN	13 kDa	0.9993	2	1	0.09	35800000	34300000	27300000	44000000	44800000	35700000
1769	TRUE	Empty	sp|Q68E01|INT3_HUMAN Integrator complex subunit 3 OS=Homo sapiens OX=9606 GN=INTS3 PE=1 SV=1	Q68E01	INT3	118 kDa	0.999549	15	1	0.09	30300000	29200000	35400000	28700000	25900000	26900000
1770	TRUE	Empty	sp|Q6DD88|ATLA3_HUMAN Atlastin-3 OS=Homo sapiens OX=9606 GN=ATL3 PE=1 SV=1	Q6DD88	ATLA3	61 kDa	0.999248	5	1	0.09	2870000	3440000	2880000	3330000	4420000	3800000
1771	TRUE	Empty	sp|Q9UNY4|TTF2_HUMAN Transcription termination factor 2 OS=Homo sapiens OX=9606 GN=TTF2 PE=1 SV=2	Q9UNY4	TTF2	130 kDa	0.998817	8	1	0.09	1890000	1560000	1630000	1200000	1550000	986000
1772	TRUE	Empty	sp|Q7KZN9|COX15_HUMAN Cytochrome c oxidase assembly protein COX15 homolog OS=Homo sapiens OX=9606 GN=COX15 PE=1 SV=1	Q7KZN9	COX15	46 kDa	0.999128	5	1	0.09	16500000	15100000	20400000	14800000	12200000	13800000
1773	TRUE	Empty	sp|Q8N1I0|DOCK4_HUMAN Dedicator of cytokinesis protein 4 OS=Homo sapiens OX=9606 GN=DOCK4 PE=1 SV=3	Q8N1I0	DOCK4	225 kDa	0.998595	3	1	0.09	633000	560000	418000	716000	782000	649000
1774	TRUE	Empty	sp|Q8TAA5|GRPE2_HUMAN GrpE protein homolog 2, mitochondrial OS=Homo sapiens OX=9606 GN=GRPEL2 PE=1 SV=1	Q8TAA5	GRPE2	25 kDa	0.996248	2	1	0.09	2460000	2420000	2500000	1540000	2010000	2260000
1775	TRUE	Empty	sp|P52701|MSH6_HUMAN DNA mismatch repair protein Msh6 OS=Homo sapiens OX=9606 GN=MSH6 PE=1 SV=2	P52701	MSH6	153 kDa	0.999536	32	1	0.09	191000000	175000000	175000000	188000000	197000000	195000000
1776	TRUE	Empty	sp|O43818|U3IP2_HUMAN U3 small nucleolar RNA-interacting protein 2 OS=Homo sapiens OX=9606 GN=RRP9 PE=1 SV=1	O43818	U3IP2	52 kDa	0.999598	8	1	0.09	61400000	63300000	67500000	51900000	51900000	62300000
1777	TRUE	Empty	sp|Q9UK59|DBR1_HUMAN Lariat debranching enzyme OS=Homo sapiens OX=9606 GN=DBR1 PE=1 SV=2	Q9UK59	DBR1	62 kDa	0.998986	8	1	0.09	21400000	21000000	20600000	20800000	19300000	19400000
1778	TRUE	Empty	sp|P53985|MOT1_HUMAN Monocarboxylate transporter 1 OS=Homo sapiens OX=9606 GN=SLC16A1 PE=1 SV=3	P53985	MOT1	54 kDa	0.999021	6	1	0.091	60000000	59400000	63700000	59500000	53500000	51500000
1779	TRUE	Empty	sp|Q8N8D1|PDCD7_HUMAN Programmed cell death protein 7 OS=Homo sapiens OX=9606 GN=PDCD7 PE=1 SV=1	Q8N8D1	PDCD7	55 kDa	0.995497	3	1	0.091	1100000	749000	806000	773000	434000	475000
1780	TRUE	Empty	sp|Q8WVT3|TPC12_HUMAN Trafficking protein particle complex subunit 12 OS=Homo sapiens OX=9606 GN=TRAPPC12 PE=1 SV=3	Q8WVT3	TPC12	79 kDa	0.998111	5	1	0.091	7460000	5930000	7150000	5480000	5760000	3900000
1781	TRUE	Empty	sp|O75817|POP7_HUMAN Ribonuclease P protein subunit p20 OS=Homo sapiens OX=9606 GN=POP7 PE=1 SV=2	O75817	POP7	16 kDa	0.999117	2	1	0.091	7430000	6190000	6140000	7240000	8970000	7830000
1782	TRUE	Empty	sp|P50583|AP4A_HUMAN Bis(5'-nucleosyl)-tetraphosphatase [asymmetrical] OS=Homo sapiens OX=9606 GN=NUDT2 PE=1 SV=3	P50583	AP4A	17 kDa	0.998003	2	1	0.091	3200000	2560000	2930000	2630000	1960000	2290000
1783	TRUE	Empty	sp|P52948|NUP98_HUMAN Nuclear pore complex protein Nup98-Nup96 OS=Homo sapiens OX=9606 GN=NUP98 PE=1 SV=4	P52948	NUP98	198 kDa	0.999325	30	1	0.091	86400000	89900000	90800000	83600000	84200000	87500000
1784	TRUE	Empty	sp|Q15811|ITSN1_HUMAN Intersectin-1 OS=Homo sapiens OX=9606 GN=ITSN1 PE=1 SV=3	Q15811	ITSN1	195 kDa	0.997961	4	1	0.091	2560000	2800000	2100000	1800000	1830000	2220000
1785	TRUE	Empty	sp|Q9H299|SH3L3_HUMAN SH3 domain-binding glutamic acid-rich-like protein 3 OS=Homo sapiens OX=9606 GN=SH3BGRL3 PE=1 SV=1	Q9H299	SH3L3	10 kDa	0.998052	3	1	0.091	17600000	23200000	11100000	28000000	32200000	23600000
1786	TRUE	Empty	sp|Q8IYS1|P20D2_HUMAN Xaa-Arg dipeptidase OS=Homo sapiens OX=9606 GN=PM20D2 PE=1 SV=2	Q8IYS1	P20D2	48 kDa	0.999405	7	1	0.091	13200000	15700000	16900000	19500000	19300000	16700000
1787	TRUE	Empty	sp|P52655|TF2AA_HUMAN Transcription initiation factor IIA subunit 1 OS=Homo sapiens OX=9606 GN=GTF2A1 PE=1 SV=1	P52655	TF2AA	42 kDa	0.995089	2	1	0.092	13800000	10700000	10700000	10000000	9680000	9160000
1788	TRUE	Empty	sp|Q9BYD3|RM04_HUMAN 39S ribosomal protein L4, mitochondrial OS=Homo sapiens OX=9606 GN=MRPL4 PE=1 SV=1	Q9BYD3	RM04	35 kDa	0.999406	9	1	0.092	72400000	71200000	57100000	76900000	80400000	79500000
1789	TRUE	Empty	sp|Q9NZ72|STMN3_HUMAN Stathmin-3 OS=Homo sapiens OX=9606 GN=STMN3 PE=1 SV=3	Q9NZ72	STMN3	21 kDa	0.999447	2	1	0.092	9960000	9590000	8800000	9820000	13600000	12600000
1790	TRUE	Empty	sp|O95825|QORL1_HUMAN Quinone oxidoreductase-like protein 1 OS=Homo sapiens OX=9606 GN=CRYZL1 PE=1 SV=2	O95825	QORL1	39 kDa	0.999021	6	1	0.092	8560000	7060000	8350000	6840000	6910000	7090000
1791	TRUE	Empty	sp|Q8N0Z6|TTC5_HUMAN Tetratricopeptide repeat protein 5 OS=Homo sapiens OX=9606 GN=TTC5 PE=1 SV=2	Q8N0Z6	TTC5	49 kDa	0.999278	13	1	0.092	39300000	35900000	43400000	33100000	32000000	36800000
1792	TRUE	Empty	sp|Q96H55|MYO19_HUMAN Unconventional myosin-XIX OS=Homo sapiens OX=9606 GN=MYO19 PE=1 SV=2	Q96H55	MYO19	109 kDa	0.997897	5	1	0.092	306000	220000	456000	173000	198000	212000
1793	TRUE	Empty	sp|Q9BVS5|TR61B_HUMAN tRNA (adenine(58)-N(1))-methyltransferase, mitochondrial OS=Homo sapiens OX=9606 GN=TRMT61B PE=1 SV=2	Q9BVS5	TR61B	53 kDa	0.998934	5	1	0.092	2530000	2560000	2270000	1680000	2210000	2130000
1794	TRUE	Empty	sp|Q9Y285|SYFA_HUMAN Phenylalanine--tRNA ligase alpha subunit OS=Homo sapiens OX=9606 GN=FARSA PE=1 SV=3	Q9Y285	SYFA	58 kDa	0.99942	13	1	0.092	224000000	244000000	212000000	254000000	279000000	242000000
1795	TRUE	Empty	sp|Q12802|AKP13_HUMAN A-kinase anchor protein 13 OS=Homo sapiens OX=9606 GN=AKAP13 PE=1 SV=2	Q12802	AKP13	308 kDa	0.99946	19	1	0.092	13600000	13000000	14000000	12500000	13100000	12300000
1796	TRUE	Empty	sp|Q14108|SCRB2_HUMAN Lysosome membrane protein 2 OS=Homo sapiens OX=9606 GN=SCARB2 PE=1 SV=2	Q14108	SCRB2	54 kDa	0.998996	8	1	0.092	175000000	177000000	211000000	165000000	161000000	164000000
1797	TRUE	Empty	sp|Q05084|ICA69_HUMAN Islet cell autoantigen 1 OS=Homo sapiens OX=9606 GN=ICA1 PE=1 SV=2	Q05084	ICA69	55 kDa	0.99948	8	1	0.092	7100000	5790000	8090000	5760000	5520000	5450000
1798	TRUE	Empty	sp|P57087|JAM2_HUMAN Junctional adhesion molecule B OS=Homo sapiens OX=9606 GN=JAM2 PE=1 SV=1	P57087	JAM2	33 kDa	0.998397	4	1	0.092	54500000	53700000	58400000	3870000	3050000	46300000
1799	TRUE	Empty	sp|Q86TN4|TRPT1_HUMAN tRNA 2'-phosphotransferase 1 OS=Homo sapiens OX=9606 GN=TRPT1 PE=1 SV=2	Q86TN4	TRPT1	28 kDa	0.997444	3	1	0.093	1510000	1510000	1260000	1790000	2360000	1600000
1800	TRUE	Empty	sp|O60306|AQR_HUMAN RNA helicase aquarius OS=Homo sapiens OX=9606 GN=AQR PE=1 SV=4	O60306	AQR	171 kDa	0.999557	22	1	0.093	99500000	99600000	108000000	97600000	92800000	96000000
1801	TRUE	Empty	sp|P52434|RPAB3_HUMAN DNA-directed RNA polymerases I, II, and III subunit RPABC3 OS=Homo sapiens OX=9606 GN=POLR2H PE=1 SV=4	P52434	RPAB3	17 kDa	0.999059	4	1	0.093	22000000	30400000	21100000	30900000	31300000	31300000
1802	TRUE	Empty	sp|Q8TAE8|G45IP_HUMAN Growth arrest and DNA damage-inducible proteins-interacting protein 1 OS=Homo sapiens OX=9606 GN=GADD45GIP1 PE=1 SV=1	Q8TAE8	G45IP	25 kDa	0.999374	8	1	0.093	64000000	56900000	71400000	54200000	56800000	54300000
1803	TRUE	Empty	sp|Q14493|SLBP_HUMAN Histone RNA hairpin-binding protein OS=Homo sapiens OX=9606 GN=SLBP PE=1 SV=1	Q14493	SLBP	31 kDa	0.997802	2	1	0.093	190000	310000	61300	384000	450000	518000
1804	TRUE	Empty	sp|Q9NVG8|TBC13_HUMAN TBC1 domain family member 13 OS=Homo sapiens OX=9606 GN=TBC1D13 PE=1 SV=3	Q9NVG8	TBC13	47 kDa	0.998841	10	1	0.093	20900000	20600000	20700000	21900000	23100000	21000000
1805	TRUE	Empty	sp|Q8N488|RYBP_HUMAN RING1 and YY1-binding protein OS=Homo sapiens OX=9606 GN=RYBP PE=1 SV=2	Q8N488	RYBP	25 kDa	0.999575	3	1	0.093	4490000	4510000	5020000	3150000	3470000	4480000
1806	TRUE	Empty	sp|Q14697|GANAB_HUMAN Neutral alpha-glucosidase AB OS=Homo sapiens OX=9606 GN=GANAB PE=1 SV=3	Q14697	GANAB	107 kDa	0.999576	31	1	0.093	823000000	862000000	819000000	893000000	852000000	881000000
1807	TRUE	Empty	sp|Q8WYP5|ELYS_HUMAN Protein ELYS OS=Homo sapiens OX=9606 GN=AHCTF1 PE=1 SV=3	Q8WYP5	ELYS	252 kDa	0.999265	28	1	0.093	60800000	57200000	57100000	61400000	60700000	61000000
1808	TRUE	Empty	sp|Q9NXF1|TEX10_HUMAN Testis-expressed protein 10 OS=Homo sapiens OX=9606 GN=TEX10 PE=1 SV=2	Q9NXF1	TEX10	106 kDa	0.999503	19	1	0.093	62700000	56700000	64000000	56400000	57100000	52400000
1809	TRUE	Empty	sp|Q86TB9|PATL1_HUMAN Protein PAT1 homolog 1 OS=Homo sapiens OX=9606 GN=PATL1 PE=1 SV=2	Q86TB9	PATL1	87 kDa	0.997384	6	1	0.093	7400000	7510000	7320000	7530000	8190000	7800000
1810	TRUE	Empty	sp|Q9H2M9|RBGPR_HUMAN Rab3 GTPase-activating protein non-catalytic subunit OS=Homo sapiens OX=9606 GN=RAB3GAP2 PE=1 SV=1	Q9H2M9	RBGPR	156 kDa	0.99927	20	1	0.093	66600000	62000000	71300000	58900000	52800000	62400000
1811	TRUE	Empty	sp|Q5JRA6|TGO1_HUMAN Transport and Golgi organization protein 1 homolog OS=Homo sapiens OX=9606 GN=MIA3 PE=1 SV=1	Q5JRA6	TGO1	214 kDa	0.999474	31	1	0.093	69600000	67900000	75400000	62800000	62300000	68400000
1812	TRUE	Empty	sp|O95433|AHSA1_HUMAN Activator of 90 kDa heat shock protein ATPase homolog 1 OS=Homo sapiens OX=9606 GN=AHSA1 PE=1 SV=1	O95433	AHSA1	38 kDa	0.999346	15	1	0.093	389000000	419000000	315000000	441000000	506000000	437000000
1813	TRUE	Empty	sp|P22570|ADRO_HUMAN NADPH:adrenodoxin oxidoreductase, mitochondrial OS=Homo sapiens OX=9606 GN=FDXR PE=1 SV=3	P22570	ADRO	54 kDa	0.995727	3	1	0.093	678000	728000	738000	610000	458000	640000
1815	TRUE	Empty	sp|P46781|RS9_HUMAN 40S ribosomal protein S9 OS=Homo sapiens OX=9606 GN=RPS9 PE=1 SV=3	P46781	RS9	23 kDa	0.9986	15	1	0.093	1920000000	2060000000	1790000000	2140000000	2140000000	2040000000
1816	TRUE	Empty	sp|Q9UHQ1|NARF_HUMAN Nuclear prelamin A recognition factor OS=Homo sapiens OX=9606 GN=NARF PE=1 SV=1	Q9UHQ1	NARF	51 kDa	0.997002	3	1	0.093	1100000	924000	1410000	874000	720000	899000
1817	TRUE	Empty	sp|P33316|DUT_HUMAN Deoxyuridine 5'-triphosphate nucleotidohydrolase, mitochondrial OS=Homo sapiens OX=9606 GN=DUT PE=1 SV=4	P33316	DUT	27 kDa	0.999533	9	1	0.094	530000000	496000000	398000000	541000000	628000000	581000000
1818	TRUE	Empty	sp|Q9UHD2|TBK1_HUMAN Serine/threonine-protein kinase TBK1 OS=Homo sapiens OX=9606 GN=TBK1 PE=1 SV=1	Q9UHD2	TBK1	84 kDa	0.999526	13	1	0.094	42800000	39100000	48600000	36600000	35500000	39400000
1819	TRUE	Empty	sp|P00390|GSHR_HUMAN Glutathione reductase, mitochondrial OS=Homo sapiens OX=9606 GN=GSR PE=1 SV=2	P00390	GSHR	56 kDa	0.999506	12	1	0.094	201000000	193000000	210000000	191000000	187000000	191000000
1820	TRUE	Empty	sp|Q9H5H4|ZN768_HUMAN Zinc finger protein 768 OS=Homo sapiens OX=9606 GN=ZNF768 PE=1 SV=2	Q9H5H4	ZN768	60 kDa	0.996286	3	1	0.094	2410000	2650000	2900000	2250000	2350000	2410000
1821	TRUE	Empty	sp|Q92572|AP3S1_HUMAN AP-3 complex subunit sigma-1 OS=Homo sapiens OX=9606 GN=AP3S1 PE=1 SV=1	Q92572	AP3S1	22 kDa	0.999432	6	1	0.094	17800000	19600000	19400000	17900000	17800000	17200000
1822	TRUE	Empty	sp|P13473|LAMP2_HUMAN Lysosome-associated membrane glycoprotein 2 OS=Homo sapiens OX=9606 GN=LAMP2 PE=1 SV=2	P13473	LAMP2	45 kDa	0.995157	2	1	0.094	48400000	51400000	55100000	42800000	49000000	46000000
1823	TRUE	Empty	sp|Q8WWN8|ARAP3_HUMAN Arf-GAP with Rho-GAP domain, ANK repeat and PH domain-containing protein 3 OS=Homo sapiens OX=9606 GN=ARAP3 PE=1 SV=1	Q8WWN8	ARAP3	170 kDa	0.999012	9	1	0.095	6950000	6410000	7150000	8030000	9170000	7190000
1824	TRUE	Empty	sp|P40426|PBX3_HUMAN Pre-B-cell leukemia transcription factor 3 OS=Homo sapiens OX=9606 GN=PBX3 PE=1 SV=1	P40426	PBX3	47 kDa	0.999502	3	1	0.095	3540000	4400000	2620000	4520000	4830000	5150000
1825	TRUE	Empty	sp|P51649|SSDH_HUMAN Succinate-semialdehyde dehydrogenase, mitochondrial OS=Homo sapiens OX=9606 GN=ALDH5A1 PE=1 SV=2	P51649	SSDH	57 kDa	0.999457	6	1	0.095	19500000	18600000	23700000	17500000	16300000	18000000
1826	TRUE	Empty	sp|P35269|T2FA_HUMAN General transcription factor IIF subunit 1 OS=Homo sapiens OX=9606 GN=GTF2F1 PE=1 SV=2	P35269	T2FA	58 kDa	0.999454	14	1	0.095	68200000	71100000	60600000	73700000	72200000	78100000
1827	TRUE	Empty	sp|O75909|CCNK_HUMAN Cyclin-K OS=Homo sapiens OX=9606 GN=CCNK PE=1 SV=2	O75909	CCNK	64 kDa	0.999558	4	1	0.095	25900000	21200000	20100000	15500000	20000000	17700000
1828	TRUE	Empty	sp|Q9BSF4|TIM29_HUMAN Mitochondrial import inner membrane translocase subunit Tim29 OS=Homo sapiens OX=9606 GN=TIMM29 PE=1 SV=2	Q9BSF4	TIM29	29 kDa	0.999298	5	1	0.095	7480000	7580000	7490000	8420000	8280000	7570000
1829	TRUE	Empty	sp|P36405|ARL3_HUMAN ADP-ribosylation factor-like protein 3 OS=Homo sapiens OX=9606 GN=ARL3 PE=1 SV=2	P36405	ARL3	20 kDa	0.999539	7	1	0.095	116000000	124000000	122000000	128000000	139000000	126000000
1830	TRUE	Empty	sp|Q9NYB0|TE2IP_HUMAN Telomeric repeat-binding factor 2-interacting protein 1 OS=Homo sapiens OX=9606 GN=TERF2IP PE=1 SV=1	Q9NYB0	TE2IP	44 kDa	0.999413	9	1	0.095	19500000	20500000	18000000	21600000	20300000	22800000
1831	TRUE	Empty	sp|P00387|NB5R3_HUMAN NADH-cytochrome b5 reductase 3 OS=Homo sapiens OX=9606 GN=CYB5R3 PE=1 SV=3	P00387	NB5R3	34 kDa	0.999172	10	1	0.096	230000000	235000000	221000000	249000000	241000000	234000000
1832	TRUE	Empty	sp|Q96N67|DOCK7_HUMAN Dedicator of cytokinesis protein 7 OS=Homo sapiens OX=9606 GN=DOCK7 PE=1 SV=4	Q96N67	DOCK7	243 kDa	0.999194	36	1	0.096	63100000	55500000	55800000	52200000	53500000	45300000
1833	TRUE	Empty	sp|Q8TDY2|RBCC1_HUMAN RB1-inducible coiled-coil protein 1 OS=Homo sapiens OX=9606 GN=RB1CC1 PE=1 SV=3	Q8TDY2	RBCC1	183 kDa	0.998196	6	1	0.096	3000000	2240000	3070000	2040000	2360000	2090000
1834	TRUE	Empty	sp|Q06546|GABPA_HUMAN GA-binding protein alpha chain OS=Homo sapiens OX=9606 GN=GABPA PE=1 SV=1	Q06546	GABPA	51 kDa	0.99887	9	1	0.096	22100000	19000000	23200000	19000000	17900000	18900000
1835	TRUE	Empty	sp|Q5JRX3|PREP_HUMAN Presequence protease, mitochondrial OS=Homo sapiens OX=9606 GN=PITRM1 PE=1 SV=3	Q5JRX3	PREP	117 kDa	0.999352	23	1	0.096	53400000	51100000	59500000	59400000	59800000	62700000
1836	TRUE	Empty	sp|Q9NP79|VTA1_HUMAN Vacuolar protein sorting-associated protein VTA1 homolog OS=Homo sapiens OX=9606 GN=VTA1 PE=1 SV=1	Q9NP79	VTA1	34 kDa	0.999228	7	1	0.096	61900000	58900000	59200000	67200000	61100000	64600000
1837	TRUE	Empty	sp|Q9BTX1|NDC1_HUMAN Nucleoporin NDC1 OS=Homo sapiens OX=9606 GN=NDC1 PE=1 SV=2	Q9BTX1	NDC1	76 kDa	0.999355	7	1	0.097	3800000	3610000	2830000	4820000	3740000	5490000
1838	TRUE	Empty	sp|Q9Y5L4|TIM13_HUMAN Mitochondrial import inner membrane translocase subunit Tim13 OS=Homo sapiens OX=9606 GN=TIMM13 PE=1 SV=1	Q9Y5L4	TIM13	10 kDa	0.999294	5	1	0.097	87400000	81100000	66300000	89600000	108000000	93000000
1839	TRUE	Empty	sp|Q9UBW8|CSN7A_HUMAN COP9 signalosome complex subunit 7a OS=Homo sapiens OX=9606 GN=COPS7A PE=1 SV=1	Q9UBW8	CSN7A	30 kDa	0.998995	6	1	0.097	9270000	9510000	8790000	10800000	9370000	10900000
1840	TRUE	Empty	sp|Q96E11|RRFM_HUMAN Ribosome-recycling factor, mitochondrial OS=Homo sapiens OX=9606 GN=MRRF PE=1 SV=1	Q96E11	RRFM	29 kDa	0.999372	7	1	0.097	25400000	25200000	27600000	26900000	28900000	29100000
1841	TRUE	Empty	sp|Q8NAF0|ZN579_HUMAN Zinc finger protein 579 OS=Homo sapiens OX=9606 GN=ZNF579 PE=1 SV=2	Q8NAF0	ZN579	61 kDa	0.998923	3	1	0.097	8900000	7900000	9710000	7250000	5720000	7890000
1842	TRUE	Empty	sp|Q6PI98|IN80C_HUMAN INO80 complex subunit C OS=Homo sapiens OX=9606 GN=INO80C PE=1 SV=1	Q6PI98	IN80C	21 kDa	0.998152	3	1	0.097	1170000	1060000	560000	1560000	1680000	1280000
1843	TRUE	Empty	sp|Q8NEZ5|FBX22_HUMAN F-box only protein 22 OS=Homo sapiens OX=9606 GN=FBXO22 PE=1 SV=1	Q8NEZ5	FBX22	45 kDa	0.999281	7	1	0.097	20100000	19400000	22300000	19100000	18900000	18200000
1844	TRUE	Empty	sp|P46934|NEDD4_HUMAN E3 ubiquitin-protein ligase NEDD4 OS=Homo sapiens OX=9606 GN=NEDD4 PE=1 SV=4	P46934	NEDD4	149 kDa	0.998752	5	1	0.097	9730000	10100000	11500000	8740000	9800000	8810000
1845	TRUE	Empty	sp|Q9BXY0|MAK16_HUMAN Protein MAK16 homolog OS=Homo sapiens OX=9606 GN=MAK16 PE=1 SV=2	Q9BXY0	MAK16	35 kDa	0.99933	10	1	0.097	58800000	51500000	58100000	48600000	49800000	52900000
1846	TRUE	Empty	sp|O75663|TIPRL_HUMAN TIP41-like protein OS=Homo sapiens OX=9606 GN=TIPRL PE=1 SV=2	O75663	TIPRL	31 kDa	0.999358	11	1	0.097	46900000	53200000	41200000	60900000	61600000	51000000
1847	TRUE	Empty	sp|P61758|PFD3_HUMAN Prefoldin subunit 3 OS=Homo sapiens OX=9606 GN=VBP1 PE=1 SV=4	P61758	PFD3	23 kDa	0.999256	8	1	0.097	194000000	198000000	184000000	182000000	186000000	181000000
1848	TRUE	Empty	sp|P13056|NR2C1_HUMAN Nuclear receptor subfamily 2 group C member 1 OS=Homo sapiens OX=9606 GN=NR2C1 PE=1 SV=2	P13056	NR2C1	67 kDa	0.996946	2	1	0.097	1100000	763000	757000	637000	682000	651000
1849	TRUE	Empty	sp|Q96A35|RM24_HUMAN 39S ribosomal protein L24, mitochondrial OS=Homo sapiens OX=9606 GN=MRPL24 PE=1 SV=1	Q96A35	RM24	25 kDa	0.999145	10	1	0.098	77400000	72700000	67900000	80600000	85600000	76500000
1850	TRUE	Empty	sp|Q96GC5|RM48_HUMAN 39S ribosomal protein L48, mitochondrial OS=Homo sapiens OX=9606 GN=MRPL48 PE=1 SV=2	Q96GC5	RM48	24 kDa	0.999101	4	1	0.098	31200000	33200000	35200000	30100000	29200000	31600000
1851	TRUE	Empty	sp|O75182|SIN3B_HUMAN Paired amphipathic helix protein Sin3b OS=Homo sapiens OX=9606 GN=SIN3B PE=1 SV=2	O75182	SIN3B	133 kDa	0.997063	3	1	0.098	4070000	3140000	2990000	2330000	2750000	2850000
1852	TRUE	Empty	sp|Q8NBP0|TTC13_HUMAN Tetratricopeptide repeat protein 13 OS=Homo sapiens OX=9606 GN=TTC13 PE=2 SV=3	Q8NBP0	TTC13	97 kDa	0.998031	4	1	0.098	1810000	1730000	2250000	805000	1260000	1640000
1853	TRUE	Empty	sp|Q8NCW5|NNRE_HUMAN NAD(P)H-hydrate epimerase OS=Homo sapiens OX=9606 GN=NAXE PE=1 SV=2	Q8NCW5	NNRE	32 kDa	0.999464	9	1	0.098	69400000	63400000	58600000	80400000	86000000	66700000
1854	TRUE	Empty	sp|P21912|SDHB_HUMAN Succinate dehydrogenase [ubiquinone] iron-sulfur subunit, mitochondrial OS=Homo sapiens OX=9606 GN=SDHB PE=1 SV=3	P21912	SDHB	32 kDa	0.999324	9	1	0.098	155000000	145000000	165000000	144000000	144000000	139000000
1855	TRUE	Empty	sp|Q6GYQ0|RGPA1_HUMAN Ral GTPase-activating protein subunit alpha-1 OS=Homo sapiens OX=9606 GN=RALGAPA1 PE=1 SV=1	Q6GYQ0	RGPA1	230 kDa	0.999182	13	1	0.098	18200000	14300000	17600000	12500000	15300000	12000000
1856	TRUE	Empty	sp|P10253|LYAG_HUMAN Lysosomal alpha-glucosidase OS=Homo sapiens OX=9606 GN=GAA PE=1 SV=4	P10253	LYAG	105 kDa	0.999422	9	1	0.098	29700000	29600000	33300000	26600000	29100000	23400000
1857	TRUE	Empty	sp|Q9ULL5|PRR12_HUMAN Proline-rich protein 12 OS=Homo sapiens OX=9606 GN=PRR12 PE=1 SV=3	Q9ULL5	PRR12	211 kDa	0.997572	4	1	0.098	2290000	1280000	1610000	1270000	1040000	1130000
1858	TRUE	Empty	sp|Q9P2K6|KLH42_HUMAN Kelch-like protein 42 OS=Homo sapiens OX=9606 GN=KLHL42 PE=1 SV=2	Q9P2K6	KLH42	57 kDa	0.998375	2	1	0.098	1620000	1180000	1320000	845000	1250000	743000
1859	TRUE	Empty	sp|Q9BX40|LS14B_HUMAN Protein LSM14 homolog B OS=Homo sapiens OX=9606 GN=LSM14B PE=1 SV=1	Q9BX40	LS14B	42 kDa	0.999644	5	1	0.098	16500000	14300000	16000000	12100000	13800000	14500000
1860	TRUE	Empty	sp|P27707|DCK_HUMAN Deoxycytidine kinase OS=Homo sapiens OX=9606 GN=DCK PE=1 SV=1	P27707	DCK	31 kDa	0.999116	10	1	0.098	16900000	25200000	19200000	26200000	25300000	26700000
1861	TRUE	Empty	sp|O43824|GTPB6_HUMAN Putative GTP-binding protein 6 OS=Homo sapiens OX=9606 GN=GTPBP6 PE=1 SV=4	O43824	GTPB6	57 kDa	0.998648	7	1	0.098	7320000	7420000	6970000	6610000	6250000	4810000
1862	TRUE	Empty	sp|P38432|COIL_HUMAN Coilin OS=Homo sapiens OX=9606 GN=COIL PE=1 SV=1	P38432	COIL	63 kDa	0.99949	10	1	0.098	42400000	39500000	42300000	43100000	45600000	43500000
1863	TRUE	Empty	sp|P08621|RU17_HUMAN U1 small nuclear ribonucleoprotein 70 kDa OS=Homo sapiens OX=9606 GN=SNRNP70 PE=1 SV=2	P08621	RU17	52 kDa	0.999036	14	1	0.099	312000000	358000000	291000000	360000000	376000000	360000000
1864	TRUE	Empty	sp|Q96IR7|HPDL_HUMAN 4-hydroxyphenylpyruvate dioxygenase-like protein OS=Homo sapiens OX=9606 GN=HPDL PE=1 SV=1	Q96IR7	HPDL	39 kDa	0.999333	6	1	0.099	4320000	4390000	4000000	5110000	5970000	4440000
1865	TRUE	Empty	sp|Q13616|CUL1_HUMAN Cullin-1 OS=Homo sapiens OX=9606 GN=CUL1 PE=1 SV=2	Q13616	CUL1	90 kDa	0.999582	26	1	0.099	116000000	114000000	120000000	107000000	115000000	102000000
1866	TRUE	Empty	sp|Q9H0D6|XRN2_HUMAN 5'-3' exoribonuclease 2 OS=Homo sapiens OX=9606 GN=XRN2 PE=1 SV=1	Q9H0D6	XRN2	109 kDa	0.999617	33	1	0.099	299000000	286000000	262000000	298000000	317000000	315000000
1867	TRUE	Empty	sp|Q9Y3D5|RT18C_HUMAN 28S ribosomal protein S18c, mitochondrial OS=Homo sapiens OX=9606 GN=MRPS18C PE=1 SV=1	Q9Y3D5	RT18C	16 kDa	0.999487	3	1	0.099	14300000	13100000	12700000	12200000	11900000	12700000
1868	TRUE	Empty	sp|Q8N442|GUF1_HUMAN Translation factor GUF1, mitochondrial OS=Homo sapiens OX=9606 GN=GUF1 PE=1 SV=1	Q8N442	GUF1	74 kDa	0.999189	8	1	0.099	8480000	7620000	10400000	7170000	7510000	6640000
1869	TRUE	Empty	sp|Q9BY43|CHM4A_HUMAN Charged multivesicular body protein 4a OS=Homo sapiens OX=9606 GN=CHMP4A PE=1 SV=3	Q9BY43	CHM4A	25 kDa	0.999452	4	1	0.099	10700000	11100000	12100000	9000000	8360000	10900000
1870	TRUE	Empty	sp|Q9BT88|SYT11_HUMAN Synaptotagmin-11 OS=Homo sapiens OX=9606 GN=SYT11 PE=1 SV=2	Q9BT88	SYT11	48 kDa	0.996385	4	1	0.099	1290000	1120000	1070000	634000	1040000	859000
1871	TRUE	Empty	sp|Q96C57|CSTOS_HUMAN Protein CUSTOS OS=Homo sapiens OX=9606 GN=CUSTOS PE=1 SV=2	Q96C57	CSTOS	28 kDa	0.999057	6	1	0.099	18900000	16700000	16500000	15200000	15200000	16400000
1872	TRUE	Empty	sp|Q5T447|HECD3_HUMAN E3 ubiquitin-protein ligase HECTD3 OS=Homo sapiens OX=9606 GN=HECTD3 PE=1 SV=1	Q5T447	HECD3	97 kDa	0.998848	12	1	0.099	7940000	6870000	7670000	6290000	6950000	5210000
1873	TRUE	Empty	sp|P53999|TCP4_HUMAN Activated RNA polymerase II transcriptional coactivator p15 OS=Homo sapiens OX=9606 GN=SUB1 PE=1 SV=3	P53999	TCP4	14 kDa	0.999293	9	1	0.099	568000000	521000000	535000000	594000000	571000000	564000000
1874	TRUE	Empty	sp|Q9BW91|NUDT9_HUMAN ADP-ribose pyrophosphatase, mitochondrial OS=Homo sapiens OX=9606 GN=NUDT9 PE=1 SV=1	Q9BW91	NUDT9	39 kDa	0.99919	10	1	0.099	61200000	58100000	58300000	55600000	49000000	56300000
1875	TRUE	Empty	sp|P40763|STAT3_HUMAN Signal transducer and activator of transcription 3 OS=Homo sapiens OX=9606 GN=STAT3 PE=1 SV=2	P40763	STAT3	88 kDa	0.999628	22	1	0.1	97000000	88700000	84300000	79000000	82500000	83700000
1876	TRUE	Empty	sp|Q9NXG2|THUM1_HUMAN THUMP domain-containing protein 1 OS=Homo sapiens OX=9606 GN=THUMPD1 PE=1 SV=2	Q9NXG2	THUM1	39 kDa	0.999224	8	1	0.1	22900000	21200000	27000000	20500000	20100000	20000000
1877	TRUE	Empty	sp|Q86UL3|GPAT4_HUMAN Glycerol-3-phosphate acyltransferase 4 OS=Homo sapiens OX=9606 GN=GPAT4 PE=1 SV=1	Q86UL3	GPAT4	52 kDa	0.999043	7	1	0.1	20500000	18400000	19800000	16400000	18900000	16900000
1878	TRUE	Empty	sp|Q03111|ENL_HUMAN Protein ENL OS=Homo sapiens OX=9606 GN=MLLT1 PE=1 SV=2	Q03111	ENL	62 kDa	0.997545	4	1	0.1	8190000	8290000	8000000	8740000	8230000	8670000
1879	TRUE	Empty	sp|Q9NRG0|CHRC1_HUMAN Chromatin accessibility complex protein 1 OS=Homo sapiens OX=9606 GN=CHRAC1 PE=1 SV=1	Q9NRG0	CHRC1	15 kDa	0.998632	3	1	0.1	13200000	14500000	9780000	15200000	16600000	16000000
1880	TRUE	Empty	sp|P60468|SC61B_HUMAN Protein transport protein Sec61 subunit beta OS=Homo sapiens OX=9606 GN=SEC61B PE=1 SV=2	P60468	SC61B	10 kDa	0.998389	2	1	0.1	63300000	80500000	57800000	78700000	87600000	82700000
1881	TRUE	Empty	sp|Q8IZL8|PELP1_HUMAN Proline-, glutamic acid- and leucine-rich protein 1 OS=Homo sapiens OX=9606 GN=PELP1 PE=1 SV=2	Q8IZL8	PELP1	120 kDa	0.99963	14	1	0.1	60600000	61800000	63000000	58400000	60700000	55200000
1882	TRUE	Empty	sp|P07108|ACBP_HUMAN Acyl-CoA-binding protein OS=Homo sapiens OX=9606 GN=DBI PE=1 SV=2	P07108	ACBP	10 kDa	0.999257	5	1	0.1	47500000	53700000	36400000	63800000	60700000	53600000
1883	TRUE	Empty	sp|Q6NVY1|HIBCH_HUMAN 3-hydroxyisobutyryl-CoA hydrolase, mitochondrial OS=Homo sapiens OX=9606 GN=HIBCH PE=1 SV=2	Q6NVY1	HIBCH	43 kDa	0.998708	12	1	0.1	23900000	21600000	25200000	21300000	21500000	21100000
1884	TRUE	Empty	sp|Q9UJX4|APC5_HUMAN Anaphase-promoting complex subunit 5 OS=Homo sapiens OX=9606 GN=ANAPC5 PE=1 SV=2	Q9UJX4	APC5	85 kDa	0.998954	6	1	0.1	3750000	2970000	3220000	2140000	3130000	2180000
1885	TRUE	Empty	sp|Q9Y6E2|BZW2_HUMAN Basic leucine zipper and W2 domain-containing protein 2 OS=Homo sapiens OX=9606 GN=BZW2 PE=1 SV=1	Q9Y6E2	BZW2	48 kDa	0.999434	14	1	0.1	242000000	232000000	236000000	220000000	234000000	216000000
1886	TRUE	Empty	sp|Q6PD74|AAGAB_HUMAN Alpha- and gamma-adaptin-binding protein p34 OS=Homo sapiens OX=9606 GN=AAGAB PE=1 SV=1	Q6PD74	AAGAB	35 kDa	0.998859	2	1	0.1	13900000	12400000	13200000	15100000	17100000	13800000
1887	TRUE	Empty	sp|Q96MX6|DAA10_HUMAN Dynein axonemal assembly factor 10 OS=Homo sapiens OX=9606 GN=DNAAF10 PE=1 SV=1	Q96MX6	DAA10	40 kDa	0.999489	3	1	0.1	7620000	7310000	8460000	6870000	6290000	7340000
1888	TRUE	Empty	sp|Q641Q2|WAC2A_HUMAN WASH complex subunit 2A OS=Homo sapiens OX=9606 GN=WASHC2A PE=1 SV=3	Q641Q2	WAC2A	147 kDa	0.999566	19	1	0.1	35700000	30500000	32200000	29000000	30600000	28200000
1889	TRUE	Empty	sp|P63208|SKP1_HUMAN S-phase kinase-associated protein 1 OS=Homo sapiens OX=9606 GN=SKP1 PE=1 SV=2	P63208	SKP1	19 kDa	0.999028	4	1	0.1	160000000	148000000	134000000	165000000	177000000	159000000
1890	TRUE	Empty	sp|A6NHX0|CAST2_HUMAN Cytosolic arginine sensor for mTORC1 subunit 2 OS=Homo sapiens OX=9606 GN=CASTOR2 PE=1 SV=3	A6NHX0	CAST2	36 kDa	0.997992	3	1	0.1	4970000	4290000	4620000	3750000	3140000	4350000
1891	TRUE	Empty	sp|P61421|VA0D1_HUMAN V-type proton ATPase subunit d 1 OS=Homo sapiens OX=9606 GN=ATP6V0D1 PE=1 SV=1	P61421	VA0D1	40 kDa	0.999541	8	1	0.1	72100000	68600000	79000000	68900000	63900000	66000000
1892	TRUE	Empty	sp|Q9H2T7|RBP17_HUMAN Ran-binding protein 17 OS=Homo sapiens OX=9606 GN=RANBP17 PE=2 SV=1	Q9H2T7	RBP17	124 kDa	0.995535	2	1	0.1	29400	83100	206000	192000	409000	292000
1893	TRUE	Empty	sp|Q9UQ90|SPG7_HUMAN Paraplegin OS=Homo sapiens OX=9606 GN=SPG7 PE=1 SV=2	Q9UQ90	SPG7	88 kDa	0.997777	4	1	0.1	822000	667000	1040000	558000	710000	551000
1894	TRUE	Empty	sp|Q9Y6H1|CHCH2_HUMAN Coiled-coil-helix-coiled-coil-helix domain-containing protein 2 OS=Homo sapiens OX=9606 GN=CHCHD2 PE=1 SV=1	Q9Y6H1	CHCH2	16 kDa	0.999146	3	1	0.1	25000000	26000000	16900000	27600000	32200000	31000000
1895	TRUE	Empty	sp|Q9HCM4|E41L5_HUMAN Band 4.1-like protein 5 OS=Homo sapiens OX=9606 GN=EPB41L5 PE=1 SV=3	Q9HCM4	E41L5	82 kDa	0.998664	4	1	0.1	4430000	4960000	4890000	4960000	6270000	5600000
1896	TRUE	Empty	sp|Q96G97|BSCL2_HUMAN Seipin OS=Homo sapiens OX=9606 GN=BSCL2 PE=1 SV=3	Q96G97	BSCL2	44 kDa	0.997898	2	1	0.1	6250000	8410000	8470000	11100000	8540000	10500000
1897	TRUE	Empty	sp|P49189|AL9A1_HUMAN 4-trimethylaminobutyraldehyde dehydrogenase OS=Homo sapiens OX=9606 GN=ALDH9A1 PE=1 SV=3	P49189	AL9A1	54 kDa	0.999543	13	1	0.1	113000000	110000000	113000000	106000000	91700000	106000000
1898	TRUE	Empty	sp|Q7Z422|SZRD1_HUMAN SUZ domain-containing protein 1 OS=Homo sapiens OX=9606 GN=SZRD1 PE=1 SV=1	Q7Z422	SZRD1	17 kDa	0.999036	3	1	0.1	6260000	6290000	3810000	7460000	8230000	7160000
1899	TRUE	Empty	sp|Q96CN9|GCC1_HUMAN GRIP and coiled-coil domain-containing protein 1 OS=Homo sapiens OX=9606 GN=GCC1 PE=1 SV=1	Q96CN9	GCC1	88 kDa	0.997472	3	1	0.1	1550000	1420000	1310000	1010000	1340000	811000
1900	TRUE	Empty	sp|O75925|PIAS1_HUMAN E3 SUMO-protein ligase PIAS1 OS=Homo sapiens OX=9606 GN=PIAS1 PE=1 SV=2	O75925	PIAS1	72 kDa	0.999354	5	1	0.1	6210000	5080000	5990000	3950000	5200000	4820000
1901	TRUE	Empty	sp|Q13428|TCOF_HUMAN Treacle protein OS=Homo sapiens OX=9606 GN=TCOF1 PE=1 SV=3	Q13428	TCOF	152 kDa	0.999435	20	1	0.1	96800000	98600000	96600000	95700000	91600000	95500000
1902	TRUE	Empty	sp|Q99436|PSB7_HUMAN Proteasome subunit beta type-7 OS=Homo sapiens OX=9606 GN=PSMB7 PE=1 SV=1	Q99436	PSB7	30 kDa	0.998685	8	1	0.1	85200000	123000000	87300000	128000000	126000000	119000000
1903	TRUE	Empty	sp|P00403|COX2_HUMAN Cytochrome c oxidase subunit 2 OS=Homo sapiens OX=9606 GN=MT-CO2 PE=1 SV=1	P00403	COX2	26 kDa	0.999105	4	1	0.1	263000000	264000000	251000000	286000000	305000000	265000000
1904	TRUE	Empty	sp|Q9ULD2|MTUS1_HUMAN Microtubule-associated tumor suppressor 1 OS=Homo sapiens OX=9606 GN=MTUS1 PE=1 SV=2	Q9ULD2	MTUS1	141 kDa	0.994352	3	1	0.1	1480000	1390000	1510000	720000	1150000	1250000
[truncated: 3,398 more rows]

## Sheet: Group_Correlation
	iTau_1	iTau_2	iTau_3	iGFP_1	iGFP_2	iGFP_3
[truncated: 6 more rows]

[truncated: 2 more sheets: Metascape upregulated, Metascape downregulated]
